# Supplementary material for: NKX2-2 based nuclei sorting on frozen human archival pancreas enables the enrichment of islet endocrine populations for single-nucleus RNA sequencing
Source: BMC Genomics. 2024 Apr 30;25:427. doi: 10.1186/s12864-024-10335-w (PMC11059690; doi:10.1186/s12864-024-10335-w)
Supplement: Supplementary file 4 — Supplementary Material 4. [file 12864_2024_10335_MOESM4_ESM.xlsx]

## Sheet: Overview
Supplementary Table S2. Cell type signatures in scRNA-seq and snRNA-seq datasets.
Sheet 1	Differential expression analysis between alpha cells and all the other endocrine cells in the snRNA-seq dataset.
Sheet 2	Differential expression analysis between beta cells and all the other endocrine cells in the snRNA-seq dataset.
Sheet 3	Differential expression analysis between delta cells and all the other endocrine cells in the snRNA-seq dataset.
Sheet 4	Differential expression analysis between pp cells and all the other endocrine cells in the snRNA-seq dataset.
Sheet 5	Differential expression analysis between alpha cells and all the other endocrine cells in the scRNA-seq dataset.
Sheet 6	Differential expression analysis between beta cells and all the other endocrine cells in the scRNA-seq dataset.
Sheet 7	Differential expression analysis between delta cells and all the other endocrine cells in the scRNA-seq dataset.
Sheet 8	Differential expression analysis between pp cells and all the other endocrine cells in the scRNA-seq dataset.

## Sheet: Sheet1
	logFC	AveExpr	t	P.Value	adj.P.Val	B
PTPRT	2.33025	9.20167	57.2464	0	0	1293.65
HS6ST3	2.06509	10.0306	31.5948	1.26912e-202	1.1201e-199	450.425
TTR	1.85516	9.06991	44.6408	0	0	848.184
PDZD2	1.7997	9.14597	51.4302	0	0	1082.77
GCG	1.77029	8.94618	48.3576	0	0	974.806
GLS	1.70723	9.57257	34.7359	8.26962e-241	9.24489e-238	538.286
FAP	1.40976	8.87681	51.9138	0	0	1100
GPC6	1.36028	9.6138	25.5923	4.11364e-137	1.86437e-134	299.741
SNTG1	1.33255	9.20052	32.09	1.77636e-208	1.65488e-205	463.893
DMD	1.27363	9.33556	26.8464	6.31392e-150	3.36121e-147	329.208
POU6F2	1.25613	8.96203	47.3136	0	0	938.772
BTBD11	1.2417	8.9375	41.3155	0	0	739.233
SLC35F3	1.20646	9.29495	24.7175	1.83359e-128	7.78415e-126	279.853
CNTN4	1.18099	9.22737	30.5739	9.23382e-191	7.20195e-188	423.135
LINC02388	1.15203	8.89596	41.7911	0	0	754.54
SIPA1L3	1.15112	9.76973	23.6049	8.10994e-118	3.02212e-115	255.378
STK32B	1.1425	8.85077	50.6344	0	0	1054.55
AL445250.1	1.13724	9.06779	30.6312	2.02571e-191	1.61758e-188	424.651
AC090531.1	1.1238	8.83862	47.3902	0	0	941.404
KCNIP1	1.08403	8.90457	41.0378	0	0	730.339
PRKCE	1.05898	10.0662	17.4933	7.52485e-67	1.34956e-64	138.281
TENM4	1.04997	8.90825	35.0155	2.51474e-244	3.01212e-241	546.379
ABLIM1	0.974218	9.48467	22.543	4.90863e-108	1.59831e-105	232.893
KIAA1217	0.954581	9.3552	17.6475	5.68394e-68	1.05319e-65	140.856
GRIK2	0.939466	9.14967	25.752	1.02241e-138	4.82951e-136	303.43
MYO10	0.934314	9.85328	17.4866	8.40987e-67	1.50027e-64	138.17
PTPRD	0.91198	9.22973	14.8769	3.55735e-49	4.4852e-47	97.7305
CHST9	0.869127	9.17155	24.7822	4.27983e-129	1.86412e-126	281.306
MOB1B	0.867963	9.03405	27.2984	1.15971e-154	6.4824e-152	340.1
ULK4	0.866515	9.30372	19.8695	4.18718e-85	1.04022e-82	180.201
KCNAB1	0.865832	8.83241	33.885	3.1979e-230	3.3516e-227	513.924
SLC38A4	0.853655	8.88204	34.4731	1.60631e-237	1.73782e-234	530.719
PDE4D	0.83542	9.65763	19.1849	1.23198e-79	2.77302e-77	167.639
SLC35F4	0.82825	8.94918	26.671	4.18797e-148	2.16087e-145	325.018
DIP2C	0.826279	9.52641	17.5268	4.30259e-67	7.75808e-65	138.838
PLPPR1	0.823303	8.84994	34.8966	7.92143e-243	9.161e-240	542.931
CSGALNACT1	0.811687	9.32088	14.6674	7.13751e-48	8.73642e-46	94.7446
SOX5	0.796644	9.34567	22.3349	3.6642e-106	1.1485e-103	228.588
SNTG2	0.777348	8.98828	22.4966	1.28813e-107	4.15397e-105	231.93
PTPRN2	0.769906	10.0868	13.895	3.2136e-43	3.64114e-41	84.0797
FSTL5	0.757319	8.84873	32.9507	8.40478e-219	8.29058e-216	487.649
KIAA1549L	0.757034	8.82629	35.6769	1.02129e-252	1.26859e-249	565.688
HECW2	0.750526	8.85461	31.6962	8.1226e-204	7.36258e-201	453.171
RPS6KA3	0.744115	9.11453	19.8656	4.49866e-85	1.10938e-82	180.129
AC113414.1	0.735109	9.01304	17.0562	1.0211e-63	1.72089e-61	131.09
DSCAM	0.724071	9.11172	23.9239	7.89762e-121	3.00989e-118	262.302
FAM135B	0.714277	8.89477	26.0452	1.10277e-141	5.43892e-139	310.253
TMEM178B	0.712156	9.63208	13.4946	6.72739e-41	6.85785e-39	78.7629
SNX29	0.707287	9.47881	17.0435	1.2561e-63	2.10636e-61	130.884
AL022068.1	0.695332	9.10947	17.954	3.14977e-70	6.21394e-68	146.036
THRB	0.6874	9.49355	13.384	2.86747e-40	2.83685e-38	77.3207
ZDHHC14	0.686977	9.09092	17.8234	2.91251e-69	5.61379e-67	143.818
WWOX	0.686359	10.282	8.18059	3.42597e-16	1.54644e-14	22.3457
RASGEF1B	0.683171	8.85062	25.716	2.35395e-138	1.09648e-135	302.598
LRRTM4	0.675345	9.28012	14.8523	5.07087e-49	6.36955e-47	97.3775
SH3RF1	0.667198	9.42832	13.7764	1.58847e-42	1.75244e-40	82.4896
MAPK4	0.656532	8.9062	21.42	4.20118e-98	1.23596e-95	210.066
DOCK3	0.64641	9.08121	20.5456	1.14061e-90	3.06029e-88	192.985
PRKD1	0.631464	9.41826	11.0789	3.00411e-28	2.20947e-26	49.8205
PAPSS2	0.629624	9.3539	12.7272	1.25481e-36	1.12825e-34	68.9837
DAPK2	0.62712	8.86253	25.9222	1.9511e-140	9.48346e-138	307.384
PDE3B	0.615234	9.58423	11.2419	4.98349e-29	3.73907e-27	51.6031
GLI3	0.61148	8.86758	23.8649	2.86608e-120	1.08003e-117	261.015
SPOCK3	0.609751	8.77438	30.686	4.7534e-192	3.88828e-189	426.099
RGS7	0.601817	9.23994	16.0125	1.58088e-56	2.31527e-54	114.592
ROBO2	0.600298	9.13181	16.6597	6.15148e-61	9.73152e-59	124.711
LPP	0.59622	10.1943	10.3405	7.5057e-25	4.92615e-23	42.0622
SLC7A2	0.58782	9.47824	9.68597	5.03379e-22	2.95662e-20	35.616
DOCK1	0.587257	9.6853	11.7036	2.69356e-31	2.21957e-29	56.7856
SORBS1	0.583693	9.12955	14.0409	4.42364e-44	5.06348e-42	86.053
COL27A1	0.582759	8.94602	21.1901	4.01439e-96	1.16064e-93	205.516
AL591501.1	0.576041	8.81655	26.6279	1.16859e-147	5.8496e-145	323.994
PCSK2	0.569396	9.07798	16.7127	2.63515e-61	4.2286e-59	125.555
MAMLD1	0.567211	8.82546	24.0315	7.4926e-122	2.92194e-119	264.653
EYA1	0.563692	8.76689	27.9937	4.57833e-162	2.64738e-159	357.128
MTUS2	0.561566	9.26406	15.2688	1.17473e-51	1.58225e-49	103.42
WWC1	0.560514	9.3493	11.2188	6.43542e-29	4.81766e-27	51.3494
AL138694.1	0.559175	8.83357	25.6161	2.37884e-137	1.0929e-134	300.288
PAPPA2	0.558767	8.81463	23.0276	1.87636e-112	6.42135e-110	243.047
MAN1A1	0.557104	10.0102	8.74639	2.8315e-18	1.41104e-16	27.0779
PLCE1	0.552662	8.83696	22.1234	2.83449e-104	8.7214e-102	224.248
FYB2	0.552328	8.90891	19.3413	7.17642e-81	1.65988e-78	170.475
COBL	0.551276	9.12645	14.1001	1.96837e-44	2.30018e-42	86.8588
LARP4B	0.532146	9.35671	12.7845	6.13488e-37	5.59108e-35	69.6951
CPNE4	0.531335	8.98746	14.7784	1.46492e-48	1.81965e-46	96.3212
GALNT13	0.528995	8.91533	17.6827	3.14152e-68	5.95256e-66	141.447
KCNJ3	0.523625	8.94581	16.1493	1.9051e-57	2.81467e-55	116.701
FGF12	0.520901	9.44148	9.39933	7.66303e-21	4.27625e-19	32.9217
SYNDIG1	0.510293	8.76717	29.2392	1.10812e-175	7.43283e-173	388.447
CDHR3	0.50794	8.92217	15.6239	5.89779e-54	8.20748e-52	108.693
DPP6	0.500698	9.78195	11.7169	2.3095e-31	1.9125e-29	56.9384
LINC01060	0.498173	8.75881	27.1966	1.37009e-153	7.53282e-151	337.633
DIP2B	0.492147	9.54636	10.3825	4.87709e-25	3.22619e-23	42.4895
CACNA1A	0.489181	9.65823	13.8203	8.80756e-43	9.84627e-41	83.0764
RAB3C	0.4866	8.99149	13.8571	5.36329e-43	6.03605e-41	83.57
GRIA3	0.485105	8.9958	17.1582	1.92392e-64	3.326e-62	132.754
FBXW7	0.477793	9.61681	9.25074	3.04891e-20	1.65997e-18	31.5558
AC008050.1	0.477212	8.81213	19.2274	5.70004e-80	1.30046e-77	168.408
MAP4K4	0.47549	9.24234	11.2895	2.93709e-29	2.24383e-27	52.1278
FAM189A1	0.471093	8.98231	13.7111	3.81035e-42	4.14908e-40	81.6191
KCNMA1	0.467246	9.76756	9.16624	6.6248e-20	3.56633e-18	30.7885
TM4SF4	0.457698	8.8116	21.7432	6.44141e-101	1.91179e-98	216.534
AUTS2	0.455097	9.26557	10.6158	4.31202e-26	2.98179e-24	44.8942
ALDH1A1	0.452398	9.15936	9.01417	2.63181e-19	1.377e-17	29.425
KCNJ6	0.449006	9.08756	14.1534	9.46952e-45	1.11435e-42	87.5871
ITGB1	0.448084	9.04547	13.4258	1.65972e-40	1.66658e-38	77.8646
PLXDC2	0.43674	8.90585	14.5244	5.40393e-47	6.54286e-45	92.7293
MMP16	0.434699	8.89997	15.0992	1.41713e-50	1.87857e-48	100.94
WDR59	0.431586	9.03716	13.6046	1.57151e-41	1.65739e-39	80.2095
ANK2	0.430737	8.79768	20.1796	1.22957e-87	3.1479e-85	186.018
PHACTR2	0.428836	9.1094	10.8584	3.27739e-27	2.3689e-25	47.4498
ITPR1	0.427413	8.89784	15.0525	2.79779e-50	3.66532e-48	100.262
B4GALNT3	0.420191	8.90489	15.3132	6.09425e-52	8.34241e-50	104.073
FRMD4B	0.419261	8.82141	18.7382	3.70464e-76	7.91376e-74	159.651
LPAR1	0.413893	8.83298	16.2886	2.17078e-58	3.29428e-56	118.865
MACF1	0.411385	10.2253	7.28269	3.69818e-13	1.40464e-11	15.4718
CD99L2	0.408006	9.0415	12.3871	8.25117e-35	7.24419e-33	64.8232
STK32A	0.407901	8.77918	22.413	7.29207e-107	2.32916e-104	230.2
RAP1GAP2	0.405919	9.62728	8.25824	1.80623e-16	8.29826e-15	22.9769
ZNRF1	0.403865	8.90354	14.0701	2.97066e-44	3.43552e-42	86.4492
ELL2	0.403137	10.0044	6.53664	6.81697e-11	2.24365e-09	10.3573
MTMR7	0.400034	8.92324	15.6308	5.31569e-54	7.45931e-52	108.796
OSBPL6	0.397802	8.80653	18.288	1.00029e-72	2.09673e-70	151.772
KCND3	0.394986	9.1297	8.93336	5.42902e-19	2.79691e-17	28.7094
PPP2R2B	0.390962	8.83733	14.5464	3.9604e-47	4.81247e-45	93.0387
AC104123.1	0.389903	9.13991	8.35527	8.05179e-17	3.78208e-15	23.7737
TMEM164	0.381208	9.03721	10.6948	1.87303e-26	1.31693e-24	45.721
TMEM236	0.379699	8.76942	20.8855	1.58001e-93	4.37937e-91	199.553
CASTOR2	0.379651	8.89548	14.8514	5.13951e-49	6.43168e-47	97.3641
GRM4	0.378768	8.79058	19.6949	1.07738e-83	2.61834e-81	176.961
PPP1R14C	0.375781	8.86089	15.5789	1.16098e-53	1.60234e-51	108.018
CD99	0.373562	9.26253	9.06744	1.62736e-19	8.58152e-18	29.9001
NPAS3	0.373363	9.6024	6.34572	2.3778e-10	7.43213e-09	9.13594
DOCK4	0.372182	9.37418	6.91657	5.11352e-12	1.83813e-10	12.8941
CHGA	0.371318	8.81456	17.1142	3.956e-64	6.73483e-62	132.035
A1CF	0.37064	9.15975	9.16701	6.57825e-20	3.54696e-18	30.7955
RIMBP2	0.368037	9.16865	11.5872	1.02327e-30	8.30952e-29	55.4603
DCC	0.36443	8.75346	14.6989	4.55724e-48	5.59856e-46	95.1913
CACNB2	0.364205	10.2808	5.21583	1.89206e-07	4.46596e-06	2.64019
ATXN7L1	0.358395	9.1568	8.63281	7.59895e-18	3.73139e-16	26.1031
AGFG1	0.355714	9.21843	9.19685	5.00522e-20	2.71188e-18	31.0657
FIGN	0.355214	9.10265	8.91163	6.58948e-19	3.38435e-17	28.518
ETV6	0.354859	9.83908	6.13938	8.8215e-10	2.62749e-08	7.85604
DOPEY2	0.350038	8.8255	15.8714	1.37828e-55	1.98389e-53	112.435
FRYL	0.348545	9.40584	7.79253	7.70384e-15	3.20958e-13	19.2789
KIF13A	0.34672	9.23976	8.16721	3.82342e-16	1.7212e-14	22.2375
SLC30A8	0.34655	9.3409	8.65359	6.34887e-18	3.1267e-16	26.2806
CLU	0.344995	8.96279	10.6649	2.57109e-26	1.79271e-24	45.4069
PTK2	0.344508	9.89328	6.92551	4.80335e-12	1.72848e-10	12.9554
CDH18	0.335934	8.88816	9.61748	9.71614e-22	5.66713e-20	34.9651
ARRDC4	0.335781	8.78957	16.9769	3.71484e-63	6.16773e-61	129.803
SEPT9	0.332812	9.04464	9.15353	7.44035e-20	3.99255e-18	30.6737
NRXN1	0.332367	9.51049	8.90157	7.20612e-19	3.6954e-17	28.4297
CAMK2G	0.327192	8.87296	13.0512	2.10797e-38	1.99147e-36	73.0467
LCLAT1	0.326998	8.99681	9.88372	7.35259e-23	4.50807e-21	37.5205
CDH1	0.323119	9.26962	7.27709	3.85353e-13	1.46199e-11	15.4314
HIF3A	0.322536	8.82253	15.0492	2.93636e-50	3.83189e-48	100.214
EVA1A	0.322468	8.94879	10.625	3.91167e-26	2.71053e-24	44.9908
ADAMTS18	0.321538	8.74069	21.4067	5.47619e-98	1.59705e-95	209.802
LINC01885	0.31459	8.85335	12.1567	1.32468e-33	1.14208e-31	62.0648
PALLD	0.314001	8.94861	10.0128	2.05415e-23	1.2974e-21	38.7834
MYO16	0.313706	8.80958	15.2059	2.96726e-51	3.96478e-49	102.497
SPATS2L	0.313152	8.97182	9.57969	1.39406e-21	8.04717e-20	34.6078
PDK3	0.312179	8.84767	13.3946	2.49872e-40	2.48671e-38	77.4576
ATP8A2	0.311983	8.77818	13.2409	1.84265e-39	1.79127e-37	75.4703
TTTY14	0.31112	9.46294	5.48578	4.28698e-08	1.08184e-06	4.07791
FCHSD2	0.310816	9.12909	7.64273	2.46538e-14	1.00091e-12	18.1341
LMCD1-AS1	0.310247	9.07933	7.09011	1.49612e-12	5.52608e-11	14.0996
MTSS1	0.310022	9.15988	7.38449	1.74139e-13	6.76164e-12	16.2118
SMARCA2	0.30913	9.19802	7.61809	2.97911e-14	1.20088e-12	17.9479
MACC1	0.308157	8.95236	9.06339	1.68812e-19	8.87399e-18	29.8639
TTC7B	0.307702	9.39641	6.78325	1.28913e-11	4.48494e-10	11.9878
ITPK1	0.307581	8.89499	11.5695	1.25227e-30	1.01201e-28	55.2598
SH3PXD2A	0.307017	8.86824	13.0712	1.63201e-38	1.54617e-36	73.3012
BICD1	0.306541	9.06526	8.98199	3.51406e-19	1.82438e-17	29.1393
VPS53	0.304433	9.2228	7.81768	6.32381e-15	2.65442e-13	19.4733
AC006369.1	0.301486	8.83003	13.6078	1.50794e-41	1.59537e-39	80.2505
SAMD4A	0.300326	9.18126	6.24663	4.48547e-10	1.37508e-08	8.51609
ARHGEF28	0.300307	9.77331	5.58031	2.5073e-08	6.48341e-07	4.59834
CDH10	0.296952	8.81215	12.8098	4.46712e-37	4.10461e-35	70.0105
HS2ST1	0.296768	9.06478	7.94371	2.33058e-15	9.94442e-14	20.4563
PITPNM2	0.29413	8.89918	10.4483	2.47212e-25	1.66486e-23	43.163
CACNA1C	0.294092	9.61678	8.18277	3.36519e-16	1.52105e-14	22.3633
MAGI3	0.293605	9.75799	5.04102	4.76801e-07	1.07322e-05	1.74751
DPP4	0.291185	8.733	23.008	2.84001e-112	9.62105e-110	242.633
OSBPL10	0.290074	8.91334	9.50816	2.75042e-21	1.56345e-19	33.9354
CACNA2D2	0.289706	8.78536	17.1207	3.56022e-64	6.09198e-62	132.141
MAP3K4	0.289385	9.13469	7.91206	2.99886e-15	1.26829e-13	20.208
VPS41	0.28874	9.04031	8.68586	4.79922e-18	2.37398e-16	26.5569
GDAP1	0.288543	9.28241	6.19907	6.06233e-10	1.8284e-08	8.22203
BOC	0.287366	8.87303	10.7984	6.22802e-27	4.45363e-25	46.813
CD36	0.287203	8.74652	16.5838	2.06022e-60	3.22876e-58	123.506
TPK1	0.286626	8.86962	10.1223	6.87335e-24	4.39921e-22	39.8679
STARD13	0.286123	9.6804	4.88234	1.07582e-06	2.3218e-05	0.963312
ACMSD	0.281363	8.74758	18.2347	2.52177e-72	5.22068e-70	150.85
CHST11	0.279985	9.88444	3.89826	9.7954e-05	0.00157866	-3.34362
SLC39A11	0.279829	9.59859	5.44306	5.44752e-08	1.35937e-06	3.84562
FNIP2	0.279577	9.15051	6.4866	9.48979e-11	3.084e-09	10.0338
SESN1	0.279071	9.01795	8.11908	5.66546e-16	2.5267e-14	21.8499
TENT5A	0.278863	8.93589	8.07918	7.83647e-16	3.45815e-14	21.5301
ADCY1	0.278536	8.7862	14.7745	1.54813e-48	1.91591e-46	96.2662
STK4	0.278167	8.86375	11.2426	4.94804e-29	3.72079e-27	51.6102
ARFGEF3	0.27771	9.31268	6.35813	2.19471e-10	6.87907e-09	9.21422
TRAK1	0.277258	9.21155	7.29202	3.4529e-13	1.31445e-11	15.5393
CHKA	0.276563	9.14791	7.09178	1.47835e-12	5.46649e-11	14.1113
SRPK2	0.276506	9.67121	5.19743	2.08821e-07	4.90095e-06	2.54482
MAP3K15	0.275258	8.80493	13.0744	1.56682e-38	1.48861e-36	73.3417
NEK1	0.275015	9.00239	8.38797	6.12025e-17	2.89508e-15	24.0443
CACNG4	0.27421	8.75659	17.0347	1.4491e-63	2.41791e-61	130.741
IRX2	0.273651	8.72971	24.7656	6.22072e-129	2.67475e-126	280.933
MACROD2	0.273571	9.52416	4.48457	7.44402e-06	0.000145403	-0.893075
SESN3	0.272178	8.85571	11.0412	4.53389e-28	3.3128e-26	49.4121
CSRNP3	0.272107	9.11168	7.73897	1.17059e-14	4.83486e-13	18.8671
LDB2	0.271912	8.75714	15.0444	3.14679e-50	4.09058e-48	100.145
TMED8	0.266938	8.90369	9.70205	4.31095e-22	2.54096e-20	35.7694
RALGPS1	0.260997	9.13668	7.09292	1.46626e-12	5.42775e-11	14.1194
CEP126	0.260235	9.05744	8.40097	5.48657e-17	2.60267e-15	24.1521
DCAF6	0.258653	9.13583	6.84132	8.63554e-12	3.05183e-10	12.3804
SSX2IP	0.258576	8.79756	13.6041	1.5831e-41	1.66439e-39	80.2021
C12orf75	0.258233	8.84411	11.3077	2.3973e-29	1.83563e-27	52.3294
ATP9A	0.25818	9.23854	6.55378	6.08309e-11	2.01397e-09	10.4688
NPNT	0.257273	8.84383	10.3504	6.78684e-25	4.48065e-23	42.162
ADCY9	0.257229	9.2612	5.66804	1.51248e-08	3.99413e-07	5.08922
PRKAG2	0.255079	9.10013	6.46405	1.10069e-10	3.55294e-09	9.88875
ERC1	0.254887	9.84251	4.91881	8.942e-07	1.95627e-05	1.14135
BCAR3	0.254638	8.88597	8.5096	2.18659e-17	1.05365e-15	25.0599
ASXL3	0.253319	8.82343	11.6472	5.1489e-31	4.20155e-29	56.1422
ARL15	0.252783	9.92294	4.38068	1.20346e-05	0.000227774	-1.3521
RAD51B	0.252434	9.1496	5.09602	3.57609e-07	8.18109e-06	2.02513
GALNTL6	0.25145	8.73216	13.7015	4.32799e-42	4.68232e-40	81.4924
LRRFIP1	0.251058	9.34212	5.57022	2.65606e-08	6.85224e-07	4.54239
ARNT2	0.250605	8.87266	10.1708	4.21627e-24	2.71411e-22	40.352
KIF5C	0.250021	8.93703	9.23625	3.48465e-20	1.89414e-18	31.4237
USH1C	0.249014	8.77759	14.9527	1.19099e-49	1.52456e-47	98.82
AJ009632.2	0.248301	8.7275	17.639	6.55423e-68	1.20778e-65	140.714
ENPP1	0.247548	8.92658	7.9922	1.58087e-15	6.80605e-14	20.8387
GCNT2	0.24749	8.89139	8.29311	1.3525e-16	6.27388e-15	23.2621
ATG7	0.24567	9.58028	4.89562	1.00593e-06	2.18644e-05	1.02798
EML4	0.243689	9.31085	5.71899	1.12389e-08	3.01545e-07	5.3778
CNTN1	0.243161	9.05837	7.24525	4.86646e-13	1.83797e-11	15.2022
NEURL1	0.243142	8.91624	9.26177	2.75382e-20	1.50175e-18	31.6565
LOXL4	0.243122	8.73103	17.2553	3.9003e-65	6.81294e-63	134.345
ABCA1	0.242911	8.94124	6.97812	3.31771e-12	1.20032e-10	13.3183
FRMPD3	0.242513	8.73663	18.4305	8.34855e-74	1.76097e-71	154.248
PLCH1	0.242035	8.96598	7.32623	2.68302e-13	1.03191e-11	15.7871
HNF4A	0.242004	8.99381	7.35923	2.10116e-13	8.11852e-12	16.0273
IL6R	0.241075	8.91973	8.89139	7.88869e-19	4.02695e-17	28.3402
DIAPH2	0.240282	9.77577	4.29772	1.75323e-05	0.000323966	-1.711
CNKSR3	0.24011	9.24473	5.22527	1.79842e-07	4.26258e-06	2.68927
GNAO1	0.239439	9.01592	8.28966	1.39181e-16	6.44729e-15	23.2339
HS3ST3B1	0.237511	8.7395	17.9956	1.54527e-70	3.08483e-68	146.746
NFKB1	0.237447	9.09427	6.36954	2.03847e-10	6.40733e-09	9.28638
ADAM22	0.237208	8.83505	10.0623	1.25401e-23	7.96533e-22	39.2722
LINC01214	0.236646	8.72509	19.6061	5.56702e-83	1.34321e-80	175.322
ZFR2	0.23557	8.74026	17.7849	5.59053e-69	1.0714e-66	143.168
CORO2B	0.234388	8.76992	13.4068	2.13015e-40	2.12622e-38	77.6163
CAPZB	0.234313	9.15939	6.45902	1.13768e-10	3.66529e-09	9.85644
PKD2	0.233898	9.06748	7.01206	2.60969e-12	9.49283e-11	13.5537
GLT1D1	0.233444	8.72731	20.3336	6.59825e-89	1.71544e-86	188.936
GTF2I	0.233371	9.39135	5.57974	2.51548e-08	6.49956e-07	4.59518
GC	0.230292	8.73232	19.0339	1.88039e-78	4.12187e-76	164.921
SH3KBP1	0.229104	8.83117	9.84468	1.07803e-22	6.56169e-21	37.1416
AC090568.2	0.228941	8.7383	14.572	2.76078e-47	3.36695e-45	93.3979
KCNK1	0.22588	8.90334	7.6715	1.97511e-14	8.06835e-13	18.3523
KIAA1324	0.22304	9.57691	4.43443	9.39844e-06	0.000181048	-1.11596
CLIP2	0.222818	8.98769	6.52272	7.476e-11	2.44854e-09	10.2671
RAP1GAP	0.221478	8.87764	8.95254	4.57418e-19	2.36377e-17	28.8787
PDCD4	0.221367	10.3488	3.54261	0.000399244	0.00566407	-4.66396
IGF1R	0.220702	10.1103	3.68189	0.000233571	0.00348775	-4.16185
FNDC3A	0.218956	10.4076	3.91073	9.3044e-05	0.00150604	-3.29505
PIP5K1A	0.218221	9.10086	6.27281	3.79651e-10	1.16814e-08	8.67892
STON2	0.218083	8.78842	11.5795	1.11694e-30	9.04827e-29	55.3733
KDM4B	0.217009	9.09604	6.34814	2.34097e-10	7.32382e-09	9.15119
SREBF2	0.216914	9.30833	4.59399	4.43847e-06	8.9944e-05	-0.398001
TIAM1	0.216181	9.01002	7.15824	9.16228e-13	3.41807e-11	14.5809
NUMB	0.215834	9.35739	5.08845	3.7213e-07	8.49592e-06	1.9867
BACE1	0.214358	9.10436	5.9106	3.5983e-09	1.00903e-07	6.48585
KCNMB2-AS1	0.214264	8.89437	8.12276	5.49816e-16	2.45863e-14	21.8794
EPB41L4B	0.213039	9.79812	4.13155	3.65289e-05	0.000638741	-2.40939
TERF2IP	0.212385	8.9657	6.53779	6.76523e-11	2.231e-09	10.3648
CARMIL1	0.210932	9.24231	4.77521	1.83837e-06	3.87039e-05	0.447939
SLC38A8	0.209247	8.75396	13.9231	2.19879e-43	2.49976e-41	84.4573
PPARA	0.208534	8.96757	6.50889	8.19205e-11	2.67018e-09	10.1776
ANKRD44	0.208504	9.17585	5.06711	4.16141e-07	9.41737e-06	1.87881
SDC2	0.208447	9.16185	4.45	8.74424e-06	0.000169126	-1.047
CPNE8	0.207852	8.93801	6.51094	8.08206e-11	2.6393e-09	10.1908
UBE2K	0.207446	9.46148	4.65646	3.28712e-06	6.74272e-05	-0.110074
PCNX1	0.207266	9.15535	5.39233	7.22418e-08	1.78019e-06	3.57207
AGAP1	0.207093	9.89704	3.72525	0.000196933	0.00298451	-4.00159
KIF12	0.206725	8.76551	13.5707	2.4648e-41	2.55928e-39	79.7617
PIK3C2B	0.205743	8.78292	11.4387	5.51767e-30	4.29354e-28	53.7875
ADAM10	0.205507	9.03837	6.12067	9.91512e-10	2.94017e-08	7.74204
GCNT1	0.203504	8.81871	9.08877	1.34132e-19	7.10668e-18	30.0912
TPST1	0.202743	9.35685	3.87277	0.000108762	0.00173368	-3.44243
NHS	0.200692	8.78309	9.58387	1.33954e-21	7.75917e-20	34.6473
ENSA	0.200258	9.08399	5.64898	1.6891e-08	4.44654e-07	4.98193
ZRANB3	0.200037	8.97562	5.98094	2.34804e-09	6.71916e-08	6.90163
DRAIC	0.197075	8.73246	14.2449	2.67953e-45	3.17548e-43	88.8435
DHRSX	0.196923	9.35614	4.36412	1.29805e-05	0.000244436	-1.42432
CCDC91	0.196187	10.0295	3.30957	0.000939986	0.0122333	-5.46092
CCDC178	0.194376	8.74321	11.6631	4.29202e-31	3.51945e-29	56.323
SRBD1	0.194274	9.16495	4.74013	2.18572e-06	4.57868e-05	0.281649
ARX	0.19422	8.74033	15.7436	9.6443e-55	1.35904e-52	110.497
KCNH6	0.193416	8.73673	15.9482	4.25312e-56	6.17494e-54	113.606
SSBP3	0.192872	9.1781	4.81397	1.51633e-06	3.21961e-05	0.633088
TOX3	0.192467	9.08864	4.72606	2.34212e-06	4.88799e-05	0.215271
ROR1	0.191863	9.92309	2.8984	0.00376445	0.0407265	-6.7353
EDIL3	0.191696	8.81893	8.29438	1.33833e-16	6.23404e-15	23.2725
FANCC	0.191252	9.21493	4.47475	7.7932e-06	0.000151782	-0.936916
CAMKMT	0.191047	9.646	3.22055	0.00128634	0.0161276	-5.75108
SHROOM2	0.190903	8.98678	5.98633	2.27199e-09	6.52381e-08	6.93371
LINC01006	0.190755	8.85883	7.15937	9.08769e-13	3.39402e-11	14.5889
TBL1Y	0.190629	8.86424	6.86544	7.3049e-12	2.59271e-10	12.5444
MPP7	0.190374	8.98947	5.55251	2.93824e-08	7.54537e-07	4.4444
NMNAT3	0.190261	8.89911	6.60079	4.44494e-11	1.48926e-09	10.7758
SNED1	0.18957	9.04547	5.63175	1.86588e-08	4.88128e-07	4.88524
CBR4	0.189481	9.05343	5.26629	1.44118e-07	3.46483e-06	2.90345
AL355472.3	0.189293	8.77286	11.6603	4.4296e-31	3.62341e-29	56.2917
AC007563.2	0.188577	8.867	6.71197	2.09872e-11	7.18967e-10	11.5104
ELP4	0.186384	9.31466	4.00598	6.25157e-05	0.00104012	-2.91895
MATN2	0.186121	8.7342	14.413	2.58197e-46	3.10373e-44	91.1724
OTOGL	0.185587	8.80815	8.39699	5.67313e-17	2.68737e-15	24.1191
ZKSCAN1	0.185518	9.23438	4.75532	2.02816e-06	4.2566e-05	0.353525
GFOD2	0.184952	8.84703	7.91994	2.81664e-15	1.19273e-13	20.2697
LINC02082	0.18409	8.72173	18.2822	1.10687e-72	2.30572e-70	151.671
LINC01482	0.183921	8.73065	12.9615	6.59836e-38	6.19876e-36	71.912
GALNT14	0.183352	8.79173	8.41051	5.06295e-17	2.40512e-15	24.2314
DCUN1D4	0.182694	8.98028	5.72033	1.11515e-08	2.99537e-07	5.38539
EPHA4	0.182116	8.72183	14.9106	2.18889e-49	2.78071e-47	98.214
ARHGEF12	0.181403	9.67299	3.35754	0.000791359	0.0104987	-5.30128
DOCK9	0.181345	9.08811	4.59322	4.45488e-06	9.00589e-05	-0.401538
VPS13B	0.181163	9.67504	3.70573	0.000212702	0.00320604	-4.07397
PHKA2	0.179958	8.92442	6.54842	6.3041e-11	2.08303e-09	10.4338
TPCN1	0.179429	9.16435	4.5252	6.15175e-06	0.000121937	-0.710633
ZNF827	0.179377	8.98124	5.6836	1.38171e-08	3.66032e-07	5.17709
FAM135A	0.178941	9.37671	3.94139	8.19417e-05	0.00133665	-3.17497
VPS13A	0.178776	9.20442	4.62793	3.77204e-06	7.70443e-05	-0.242047
NEDD4L	0.178489	9.70507	3.01997	0.00253876	0.0290895	-6.37602
AC117386.1	0.178381	8.71741	17.1332	2.89949e-64	4.98683e-62	132.345
PARD3B	0.176915	9.82925	3.11641	0.00183942	0.0220087	-6.08054
SLC9A7	0.176604	8.82824	7.55607	4.78499e-14	1.90819e-12	17.4818
LINC01725	0.176466	9.40702	3.14533	0.0016672	0.0202003	-5.99014
ERC2	0.17533	9.11747	3.94167	8.1846e-05	0.00133574	-3.17386
PTPN13	0.175074	8.91535	6.13101	9.29537e-10	2.75883e-08	7.805
PHLDB2	0.174601	9.0349	5.22697	1.78208e-07	4.22983e-06	2.69809
FSTL4	0.17456	8.87349	5.62153	1.97909e-08	5.16134e-07	4.82803
ITGB5	0.174466	8.8036	8.37582	6.77749e-17	3.20146e-15	23.9437
MAFB	0.173412	8.74763	12.1496	1.44185e-33	1.23674e-31	61.9806
FAM107B	0.1722	9.50923	3.06962	0.00215304	0.0252478	-6.22508
LINC02405	0.171769	8.71923	16.5468	3.70815e-60	5.75759e-58	122.92
ANKRD11	0.171766	9.81465	3.60104	0.000319544	0.00462532	-4.45566
MYH10	0.169882	8.93104	6.23239	4.91011e-10	1.49705e-08	8.42779
KAT6A	0.169232	9.35582	4.04261	5.35296e-05	0.00090351	-2.77193
HIVEP3	0.169096	9.51022	3.28414	0.00102888	0.0132361	-5.54461
NCOA1	0.169071	9.96056	3.16936	0.00153552	0.0187882	-5.91438
RREB1	0.168838	9.30321	3.7504	0.000178239	0.0027246	-3.90782
GCH1	0.168675	8.87524	6.15238	8.13199e-10	2.43076e-08	7.93543
CLSTN2	0.167535	8.99051	3.92811	8.65904e-05	0.00140701	-3.22713
ATP2B4	0.166529	9.07541	4.54231	5.67442e-06	0.000112801	-0.633313
PARP9	0.166315	9.00743	5.22564	1.79486e-07	4.25713e-06	2.69118
RNF150	0.166117	8.86903	5.58755	2.40548e-08	6.22493e-07	4.63859
VIL1	0.165022	8.75786	11.2646	3.8746e-29	2.95333e-27	51.8529
LMO1	0.162601	8.75778	10.9187	1.71127e-27	1.23958e-25	48.0944
MRC1	0.161956	8.74463	10.953	1.1812e-27	8.5747e-26	48.4621
CBL	0.161665	8.84234	6.69119	2.41691e-11	8.22928e-10	11.3722
CEP85L	0.161542	9.15265	4.13844	3.54525e-05	0.00062219	-2.38099
TULP4	0.161172	9.23741	3.83536	0.000126681	0.00198719	-3.58628
RYK	0.160942	9.05441	4.79562	1.66138e-06	3.51541e-05	0.545249
CHD6	0.16071	9.16768	4.25988	2.07706e-05	0.000379002	-1.87247
SMURF1	0.160631	9.33245	3.47249	0.000519342	0.00719443	-4.90943
TNFRSF19	0.160267	8.75415	10.5471	8.85742e-26	6.0998e-24	44.1805
AC068722.1	0.160247	8.72628	12.468	3.07889e-35	2.71737e-33	65.8028
MCU	0.15986	9.20687	3.52504	0.000426613	0.00599905	-4.7259
LIMA1	0.159563	9.01463	4.54825	5.51707e-06	0.000109876	-0.606387
TNFRSF21	0.159529	8.83133	6.57746	5.19517e-11	1.73196e-09	10.6231
SERINC5	0.158524	8.93807	5.29751	1.21628e-07	2.95794e-06	3.06762
ST7	0.157921	9.35497	3.25671	0.00113345	0.014421	-5.63416
VPS13C	0.157471	9.38216	3.59146	0.000331488	0.00477313	-4.49002
MIR222HG	0.157348	8.73192	13.286	1.027e-39	1.00712e-37	76.0517
PPL	0.157338	8.85262	6.69264	2.39319e-11	8.16507e-10	11.3818
CTNNA1	0.157231	9.39459	3.55698	0.000378074	0.0053888	-4.61303
NCAM1	0.156972	9.00035	5.1754	2.34915e-07	5.47885e-06	2.43102
PPP3CB	0.156577	9.13352	4.2876	1.83478e-05	0.000337732	-1.75432
CEACAM19	0.15587	8.8668	6.6565	3.05639e-11	1.03332e-09	11.1424
DLC1	0.155748	8.91701	4.52114	6.27038e-06	0.000124142	-0.728914
SRSF11	0.155296	9.6849	3.38419	0.000718509	0.00961587	-5.21158
MSI2	0.153872	9.49636	3.29529	0.000988978	0.0128014	-5.50799
FOXN3	0.153717	9.94699	2.63976	0.00831828	0.0795718	-7.4507
CRYBA2	0.153476	8.72624	13.7259	3.12669e-42	3.41573e-40	81.8159
UBE2E2	0.153373	9.39174	2.76486	0.00571232	0.0583222	-7.11299
VKORC1L1	0.153268	9.07956	4.06462	4.87329e-05	0.000827546	-2.68294
PSMA1	0.153231	9.01112	4.30382	1.7058e-05	0.000315724	-1.68486
ODF2L	0.152522	8.8593	6.3945	1.7338e-10	5.50125e-09	9.44458
ZFAND3	0.152494	10.253	2.85498	0.00431886	0.0457505	-6.86005
CLIP4	0.151826	8.93328	5.29652	1.22286e-07	2.96974e-06	3.06241
ARMH4	0.151455	8.84996	6.38419	1.85377e-10	5.85975e-09	9.37919
ABCC1	0.151349	8.92941	5.24109	1.65156e-07	3.94234e-06	2.77165
SLC12A8	0.151169	9.00579	4.51026	6.59979e-06	0.000130509	-0.777914
GRIK5	0.15107	8.77068	9.23303	3.58955e-20	1.948e-18	31.3944
LIPE-AS1	0.150935	8.86902	5.27151	1.40095e-07	3.37778e-06	2.93084
NT5DC3	0.150162	8.83111	6.54949	6.25946e-11	2.07031e-09	10.4408
SLC24A3	0.149056	8.74467	9.56024	1.67786e-21	9.65216e-20	34.4244
PDS5B	0.148483	9.16916	3.8634	0.000113013	0.00179461	-3.4786
SUFU	0.148061	8.82945	6.39388	1.74074e-10	5.51806e-09	9.44067
TP53I13	0.146232	8.73957	11.8607	4.35953e-32	3.64613e-30	58.5942
FRMD5	0.146163	8.73711	8.34471	8.79613e-17	4.11443e-15	23.6865
C1GALT1	0.145344	8.90623	5.47762	4.48815e-08	1.13006e-06	4.03344
GARNL3	0.145255	8.84619	5.83556	5.64469e-09	1.56327e-07	6.04758
NFIA	0.14524	9.76549	2.50076	0.0124194	0.110606	-7.80761
SYDE2	0.145104	8.78177	8.071	8.37353e-16	3.69029e-14	21.4648
GAB1	0.144689	9.08068	3.64425	0.000270473	0.0039838	-4.29945
UPB1	0.144676	8.71312	17.6687	3.97855e-68	7.45434e-66	141.212
ZNF420	0.144499	8.80666	7.04377	2.08313e-12	7.61047e-11	13.7748
FBXO17	0.14446	8.84254	6.152	8.15137e-10	2.43358e-08	7.93311
LAMB1	0.144437	8.85825	5.60212	2.21271e-08	5.75717e-07	4.71969
SLC44A3	0.14431	8.97148	4.4032	1.08543e-05	0.000206835	-1.25354
SSTR2	0.143959	8.73064	12.7582	8.52324e-37	7.72574e-35	69.3682
SPART	0.143873	8.8176	6.83629	8.94137e-12	3.15327e-10	12.3463
NFAT5	0.143855	9.56208	2.96232	0.00306546	0.0342698	-6.54824
GATA6	0.143578	8.87952	5.43582	5.67231e-08	1.41126e-06	3.80642
IQSEC3	0.143564	8.81785	7.23979	5.0644e-13	1.91057e-11	15.163
EPB41L5	0.142897	9.38996	3.15114	0.00163447	0.0198756	-5.97189
MKL1	0.142868	9.46547	3.01905	0.00254652	0.0291609	-6.37881
MARCH8	0.142558	9.03216	4.18256	2.92402e-05	0.000519417	-2.19791
SLC7A14	0.142423	8.73003	12.2664	3.55132e-34	3.09361e-32	63.3728
PHLDB3	0.142261	8.77536	8.42259	4.57253e-17	2.17523e-15	24.3319
SLC7A8	0.142021	8.84625	5.86797	4.65036e-09	1.29323e-07	6.23615
RTN1	0.141962	9.11664	4.57348	4.89457e-06	9.83548e-05	-0.491724
PPM1H	0.141558	8.98531	4.2062	2.63532e-05	0.000471127	-2.09905
TMEM260	0.141547	8.95546	4.66926	3.08944e-06	6.36057e-05	-0.0505704
FAM153C	0.141159	8.86262	5.97501	2.43452e-09	6.93115e-08	6.86639
DSP	0.140729	9.15394	3.76332	0.000169291	0.00259729	-3.85936
DOCK7	0.140414	8.96949	4.55327	5.38754e-06	0.000107552	-0.583636
AL357052.1	0.140305	8.74818	9.75993	2.4622e-22	1.47197e-20	36.3239
ADCY7	0.139996	8.72417	13.5012	6.16817e-41	6.30696e-39	78.8492
ZMYND11	0.139767	9.12566	3.80975	0.000140517	0.00218888	-3.68397
FBXL7	0.139694	8.73523	9.30704	1.81135e-20	9.95887e-19	32.0708
MBOAT2	0.139502	8.85	5.72757	1.0688e-08	2.88147e-07	5.42666
ARRB1	0.139156	8.8309	5.8185	6.24816e-09	1.72045e-07	5.94875
NINL	0.138513	8.90636	5.2703	1.41019e-07	3.39764e-06	2.92448
ZNF710	0.138452	9.12636	3.45156	0.000561238	0.00772059	-4.98173
TTC17	0.137805	9.6065	2.89511	0.00380405	0.0411151	-6.74481
RFX6	0.137742	8.97643	4.6249	3.82736e-06	7.81267e-05	-0.256007
JAK2	0.137742	8.894	5.05438	4.44758e-07	1.00379e-05	1.81463
EPS15	0.137724	9.41404	3.17878	0.00148655	0.0182556	-5.88452
TRIO	0.137314	9.86036	2.54014	0.0111061	0.100805	-7.70845
PATJ	0.13677	10.0292	2.63318	0.00848084	0.0805777	-7.46801
TENM2	0.136698	8.94317	4.10422	4.11133e-05	0.000711853	-2.52164
GPR75-ASB3	0.13658	8.79251	7.03658	2.19256e-12	8.00154e-11	13.7246
NPHS1	0.136168	8.91621	4.81038	1.54369e-06	3.27466e-05	0.615891
ARMH3	0.136119	9.18737	3.57806	0.000348919	0.00500087	-4.53797
NUTM2A-AS1	0.136072	9.04794	4.1656	3.14948e-05	0.000556518	-2.26852
FAM83B	0.135648	8.75144	8.81431	1.55995e-18	7.87915e-17	27.6667
COX10	0.135302	8.84699	5.69842	1.26741e-08	3.37352e-07	5.261
PLS1	0.135202	8.85833	5.24612	1.60733e-07	3.84772e-06	2.79791
ITSN1	0.134542	8.87765	5.10803	3.35707e-07	7.69579e-06	2.08615
RIN2	0.133975	9.05184	3.65193	0.000262523	0.00387522	-4.27148
TOP1	0.133825	9.11418	3.66314	0.000251319	0.00372294	-4.23057
WDFY3	0.133344	9.50607	2.86779	0.00414813	0.044137	-6.82345
NAA20	0.132238	8.85854	5.63257	1.85702e-08	4.86188e-07	4.88987
RCAN2	0.132005	9.12147	3.48432	0.00049695	0.00690133	-4.86833
ACLY	0.131985	8.92985	4.85426	1.23935e-06	2.65763e-05	0.827122
AC113383.1	0.131909	8.74768	8.31896	1.09059e-16	5.09417e-15	23.4744
CMIP	0.131683	9.31761	2.96753	0.00301401	0.0337734	-6.5328
RAB11FIP3	0.130968	9.23883	3.38742	0.000710115	0.00952633	-5.20066
DGKH	0.130884	8.84457	4.83936	1.33559e-06	2.8567e-05	0.755165
FAM110B	0.130642	8.82577	5.78777	7.4979e-09	2.05277e-07	5.77137
SYT14	0.130561	8.95395	4.99767	5.9693e-07	1.33288e-05	1.5308
PTGER3	0.13043	8.72808	9.58217	1.36152e-21	7.87286e-20	34.6312
RAB27A	0.130424	9.32735	2.93164	0.00338471	0.0371333	-6.63854
AL359710.1	0.130219	8.84951	4.68609	2.84703e-06	5.89042e-05	0.0278461
BCL11A	0.129925	8.83375	4.98265	6.44975e-07	1.43348e-05	1.45617
C1orf21	0.12973	8.8681	4.67079	3.06671e-06	6.31765e-05	-0.0434842
CD44	0.12931	9.74656	1.85422	0.0637567	0.390594	-9.21452
LINGO2	0.129151	9.07589	3.32374	0.000893576	0.011702	-5.41399
ST18	0.129094	9.13865	3.70824	0.000210608	0.0031774	-4.06467
SETD2	0.129063	9.56464	2.8854	0.00392321	0.042145	-6.77284
ELOVL5	0.128714	8.79715	6.50278	8.52925e-11	2.77722e-09	10.1381
ZNF98	0.12784	9.23839	2.74462	0.00607638	0.0615121	-7.16869
MAP3K21	0.126976	8.99628	3.84858	0.000120053	0.00189297	-3.53561
TRAPPC9	0.126842	9.87378	2.47351	0.013407	0.117831	-7.87532
RASA1	0.126484	9.043	3.66941	0.000245245	0.00364525	-4.20762
USP49	0.126386	8.84506	5.16534	2.47847e-07	5.76842e-06	2.37924
FAM20A	0.126386	8.73902	8.61871	8.58219e-18	4.20189e-16	25.983
PBX1	0.125582	10.5931	1.71148	0.0870442	0.490227	-9.46892
NUTM2B-AS1	0.125306	8.93961	4.36915	1.26856e-05	0.000239285	-1.40239
AC008074.1	0.125034	8.79184	5.96322	2.61577e-09	7.43455e-08	6.79644
PACS1	0.124911	9.39604	2.39386	0.016703	0.14068	-8.06901
SACS	0.124714	8.87388	4.68686	2.83638e-06	5.87201e-05	0.0314417
TNS3	0.124622	10.1953	2.22495	0.0261223	0.200524	-8.45881
CBFA2T2	0.124598	9.25848	2.98863	0.00281383	0.031828	-6.47006
ZNF318	0.124402	8.80384	6.63228	3.59819e-11	1.21161e-09	10.9826
CMTM4	0.124108	9.03547	3.59025	0.000333036	0.00479166	-4.49438
CREBBP	0.122955	9.37792	2.94416	0.00325085	0.0359319	-6.60178
CD46	0.122919	9.16356	3.30447	0.000957205	0.0124189	-5.47774
GRB14	0.122915	8.82635	5.51928	3.54825e-08	9.03577e-07	4.26136
VSNL1	0.122721	8.71777	11.7603	1.40005e-31	1.16514e-29	57.4354
ZNF846	0.12261	8.79083	6.75874	1.52518e-11	5.29518e-10	11.8231
TMSB15B	0.122119	8.74069	9.3482	1.23537e-20	6.84824e-19	32.4493
DYRK1A	0.121917	9.61945	2.54416	0.0109793	0.0998437	-7.69824
RAB20	0.121867	8.79773	5.95529	2.74504e-09	7.78218e-08	6.74945
ZNF644	0.12174	9.35589	2.81703	0.00486301	0.0507927	-6.96755
PHF21B	0.121699	8.83653	5.50074	3.94021e-08	9.98088e-07	4.15972
FAF1	0.121566	10.0813	2.3086	0.0210003	0.169026	-8.26933
COP1	0.121483	9.44105	2.75059	0.00596685	0.0605495	-7.1523
PLK2	0.121421	8.72356	12.0889	2.96846e-33	2.52041e-31	61.2632
USP25	0.121311	9.1994	3.04492	0.00233763	0.0270343	-6.30047
GRM7-AS3	0.121122	8.73685	7.92315	2.74544e-15	1.16552e-13	20.2949
LRIG3	0.120715	8.93819	3.96999	7.27254e-05	0.00119679	-3.06213
MTERF1	0.120564	8.86235	4.49619	7.04999e-06	0.000138109	-0.841052
AL133419.1	0.120317	8.7194	12.3508	1.28174e-34	1.12237e-32	64.3855
BACH2	0.12003	9.40219	2.15639	0.0310936	0.229443	-8.60891
SIMC1	0.1198	8.98827	3.66892	0.000245717	0.00364962	-4.20942
SCFD2	0.119776	9.50303	2.30858	0.0210009	0.169026	-8.26936
INSR	0.119609	10.1593	1.94518	0.051801	0.339715	-9.04182
PLEKHA7	0.119549	9.1682	2.7551	0.00588533	0.0598854	-7.1399
CTIF	0.119286	8.95635	3.93805	8.30891e-05	0.00135405	-3.18811
CYFIP1	0.119186	9.02355	3.66934	0.000245314	0.00364525	-4.20788
KCNC4	0.119155	8.76498	7.42431	1.29362e-13	5.0743e-12	16.504
CDYL	0.118744	9.02813	3.42001	0.000630404	0.00855625	-5.08993
RAI2	0.118419	8.77254	6.57927	5.13282e-11	1.71288e-09	10.635
HECTD4	0.118174	9.48844	2.69593	0.0070391	0.0695367	-7.30099
CDON	0.118148	8.77393	6.54734	6.34916e-11	2.09585e-09	10.4269
PDE9A	0.117959	8.78239	6.41001	1.56728e-10	4.99177e-09	9.54327
GCLM	0.117756	8.79674	6.13561	9.03151e-10	2.68527e-08	7.83309
AEBP2	0.11665	9.19508	2.79141	0.00526462	0.0544449	-7.0393
PFKP	0.116614	8.7255	11.0726	3.21856e-28	2.36202e-26	49.752
GNAI1	0.11644	8.89359	4.4208	1.00092e-05	0.000191713	-1.17612
SCMH1	0.116348	9.72596	2.20292	0.0276389	0.209434	-8.50755
COTL1	0.116239	8.73644	9.1011	1.19939e-19	6.36475e-18	30.2017
R3HDM1	0.115608	9.20047	2.80962	0.00497632	0.0518793	-6.98839
TMPRSS2	0.115573	9.22855	2.72742	0.00640196	0.0643227	-7.21569
RNF8	0.115484	8.7951	6.20595	5.8046e-10	1.75541e-08	8.26443
UBE3C	0.115323	9.50189	2.65043	0.0080604	0.0775718	-7.42251
AC106795.3	0.11532	8.87562	4.66293	3.18571e-06	6.55073e-05	-0.0800111
AC027097.2	0.115189	8.81745	5.13848	2.8583e-07	6.5975e-06	2.24148
PICALM	0.114944	9.4046	2.64945	0.0080838	0.0777277	-7.4251
NEDD9	0.114812	8.75822	6.95899	3.79671e-12	1.36918e-10	13.186
NCOA6	0.114406	9.13216	3.18416	0.00145924	0.0179794	-5.86743
CELF4	0.114283	8.92472	4.49508	7.0866e-06	0.000138664	-0.846006
STARD9	0.114148	8.72953	9.41258	6.76871e-21	3.79614e-19	33.0444
RASSF4	0.113976	8.82589	5.37527	7.93893e-08	1.94631e-06	3.48067
FRRS1L	0.113911	8.76324	7.16552	8.69195e-13	3.25347e-11	14.6327
MAOB	0.113608	8.71794	11.2506	4.52604e-29	3.41111e-27	51.6987
HNRNPC	0.113541	9.71598	2.37837	0.0174208	0.145628	-8.10594
SELENOI	0.11341	8.89733	4.25695	2.10433e-05	0.000382935	-1.88489
UBN1	0.113374	8.92132	4.09113	4.34973e-05	0.000747726	-2.57513
WDR33	0.11294	9.21007	2.96797	0.00300972	0.0337441	-6.5315
ISL1	0.112582	8.78406	6.47262	1.04045e-10	3.36173e-09	9.94379
TMEM45B	0.112297	8.71922	10.6406	3.31952e-26	2.30497e-24	45.1536
CD82	0.112264	8.77278	6.8002	1.14721e-11	4.01202e-10	12.1021
FRS2	0.112179	9.03972	3.3279	0.000880352	0.0115468	-5.40016
ZNF618	0.112121	8.96966	3.58688	0.000337351	0.00484958	-4.50642
AC027644.4	0.112105	8.96905	3.51723	0.000439339	0.00615993	-4.75335
PHTF2	0.112105	9.05255	3.41291	0.000647033	0.00875509	-5.11416
SHLD2	0.11192	9.14003	2.77614	0.00551817	0.0566478	-7.08178
ETFDH	0.111854	8.8776	4.47313	7.85208e-06	0.000152669	-0.944114
STAT4	0.111548	8.74773	7.4074	1.46798e-13	5.73144e-12	16.3797
ST3GAL1	0.111419	8.89626	4.08563	4.45374e-05	0.00076209	-2.59755
BAIAP2L2	0.111356	8.71356	13.5786	2.21776e-41	2.31711e-39	79.8668
SLTM	0.111338	9.20355	2.88035	0.00398657	0.0426964	-6.78739
ACVR1	0.111309	8.99875	3.36859	0.000760348	0.0101354	-5.26416
CERS4	0.111305	9.309	2.57241	0.0101235	0.0933524	-7.62604
TCF20	0.111146	9.11072	3.13774	0.00171089	0.0206032	-6.01394
TFCP2	0.111007	9.14407	2.88072	0.00398188	0.0426659	-6.78632
SMG6	0.110852	9.20497	2.69994	0.00695488	0.0688468	-7.29018
PGR	0.110559	8.77678	6.21221	5.57965e-10	1.69196e-08	8.30301
IGSF21	0.110367	8.71641	10.4283	3.04198e-25	2.03636e-23	42.9574
STK3	0.110168	9.84461	2.1109	0.0348223	0.249919	-8.7059
ATP1B1	0.109981	8.90776	3.89736	9.83183e-05	0.00158376	-3.34713
USH2A	0.1097	8.73136	7.9247	2.71178e-15	1.15416e-13	20.3071
VPS13D	0.109685	9.3659	2.50564	0.0122498	0.109351	-7.79542
SCAF11	0.109605	9.32993	2.61666	0.00890206	0.0841244	-7.51134
AC008537.1	0.109387	8.83843	4.5818	4.70445e-06	9.47616e-05	-0.453769
TMTC2	0.109185	9.50668	1.87168	0.0613003	0.380087	-9.18202
R3HCC1L	0.109026	9.00815	3.36771	0.000762787	0.0101598	-5.26714
INTS6	0.108835	9.40056	2.13403	0.0328809	0.238922	-8.65683
ARHGEF10L	0.108834	9.39326	2.34279	0.0191729	0.157372	-8.18986
PDS5A	0.108803	9.3578	2.55161	0.0107475	0.0981621	-7.67928
C6orf106	0.108648	9.10101	2.99272	0.00277639	0.031447	-6.45782
TLK2	0.107898	9.12876	3.0224	0.00251851	0.0289068	-6.3687
SUPT3H	0.107429	9.23409	2.30181	0.0213805	0.171422	-8.28497
ZNF721	0.107291	9.30855	2.63348	0.00847341	0.0805777	-7.46723
PUM2	0.106934	9.54051	2.37678	0.0174961	0.146148	-8.10972
LLGL2	0.106699	9.32487	2.64361	0.00822441	0.0787862	-7.44054
NSD2	0.10661	9.12559	2.87598	0.00404217	0.0431877	-6.79996
ADORA2A-AS1	0.106568	8.70776	13.6174	1.32619e-41	1.40753e-39	80.3783
ITGA1	0.106356	8.77051	6.03219	1.71523e-09	5.0022e-08	7.20765
ARIH1	0.106249	9.60239	2.27167	0.0231421	0.182064	-8.35384
SSH1	0.106088	8.88378	4.06826	4.79798e-05	0.000815328	-2.66817
INPP4A	0.105937	8.95412	3.52137	0.000432554	0.00607242	-4.73881
SEC14L1	0.105915	8.96674	3.513	0.000446383	0.00625086	-4.7682
TEX2	0.10568	8.96419	3.291	0.00100417	0.012968	-5.52211
ST8SIA1	0.105471	8.72166	9.26719	2.61949e-20	1.43155e-18	31.706
EMC10	0.105222	8.82896	4.90326	9.67722e-07	2.10613e-05	1.06526
DNM1	0.105219	8.84343	4.78074	1.78872e-06	3.77535e-05	0.474252
DPYSL2	0.1052	8.91077	3.86418	0.000112653	0.00178975	-3.4756
GPBP1	0.104725	9.23429	2.71108	0.00672569	0.0669933	-7.26007
ZMYM4	0.104641	9.19654	2.69187	0.00712532	0.070222	-7.31193
TLK1	0.104196	9.34895	2.47584	0.01332	0.117251	-7.86956
NRIP1	0.104135	9.23889	2.53648	0.0112226	0.101643	-7.71772
CCDC92	0.104121	8.85943	4.37291	1.24699e-05	0.000235748	-1.38602
SERAC1	0.104095	8.80188	5.27916	1.34396e-07	3.25207e-06	2.97103
LINC01146	0.104089	8.91085	3.6633	0.000251159	0.00372221	-4.22997
SLC35D1	0.104072	8.88619	3.87642	0.000107152	0.00170882	-3.42835
TSPAN14	0.103813	8.79582	5.40996	6.55103e-08	1.61788e-06	3.66684
AC010487.3	0.103686	8.75692	7.18235	7.6942e-13	2.88644e-11	14.7524
C11orf80	0.103504	8.86119	4.0015	6.3709e-05	0.00105776	-2.93685
MKL2	0.103349	9.21305	2.55726	0.0105748	0.0969542	-7.66487
KCNK17	0.103246	8.7185	10.785	7.18759e-27	5.11799e-25	46.6709
PPP6R2	0.103	9.32839	2.50036	0.0124336	0.110668	-7.80862
RBM25	0.102939	9.46385	2.44194	0.0146376	0.126303	-7.95286
CLHC1	0.102846	8.84057	4.50668	6.7114e-06	0.000132404	-0.793961
FOXK2	0.102779	9.18896	2.70894	0.0067693	0.0673277	-7.26588
B2M	0.102591	8.7919	5.43666	5.64562e-08	1.40566e-06	3.81099
PLEKHA2	0.102482	8.77594	5.76804	8.42504e-09	2.28423e-07	5.65798
TTC13	0.102331	8.86621	4.15555	3.29074e-05	0.000579646	-2.31021
RABGAP1	0.102295	9.27049	2.4536	0.014172	0.123199	-7.92434
RAP1A	0.102071	9.01064	2.98744	0.00282474	0.0319084	-6.4736
FARP1	0.101974	9.79869	1.79518	0.0726764	0.430108	-9.32223
KPNA4	0.101929	9.04086	3.11044	0.00187699	0.0223864	-6.09913
CYSTM1	0.101779	8.9487	3.39511	0.000690513	0.00927451	-5.17464
ROCK2	0.101751	9.08933	2.85019	0.00438444	0.0464158	-6.87371
CPT1A	0.101463	8.86661	4.12577	3.7456e-05	0.00065393	-2.43319
FEZ2	0.101445	8.8508	4.22438	2.43193e-05	0.000437329	-2.02263
ASH1L	0.101445	9.90337	1.9843	0.0472689	0.316871	-8.965
PPP2R3A	0.101428	8.93041	3.38573	0.000714504	0.0095699	-5.20639
SCAF8	0.101396	9.34847	2.40976	0.0159935	0.135623	-8.03087
MCOLN3	0.101287	8.80782	5.20421	2.01379e-07	4.72958e-06	2.57991
BICDL1	0.100885	8.88234	3.84134	0.000123642	0.00194316	-3.56339
CELF1	0.100879	9.52222	2.18591	0.0288612	0.216786	-8.54485
SERPINE2	0.100871	8.71652	9.96796	3.20394e-23	2.00848e-21	38.3431
USP12	0.100509	8.97534	3.27898	0.00104786	0.0134545	-5.56153
PTPN9	0.100488	8.90865	3.53482	0.000411165	0.00580861	-4.69144
HLA-A	0.100447	8.75301	6.79821	1.16301e-11	4.06303e-10	12.0887
PTPN18	0.10033	8.83283	4.73824	2.20607e-06	4.61555e-05	0.272747
ATAD2B	0.100312	9.22628	2.58251	0.00983224	0.0913445	-7.60003
KCNC1	0.100244	8.71865	10.0392	1.57827e-23	1.0006e-21	39.0444
ADD3	0.0999655	8.97114	3.02098	0.00253035	0.0290129	-6.37299
KIF19	0.0998318	8.71188	12.9017	1.40561e-37	1.30585e-35	71.1601
PCGF5	0.0998138	9.15728	2.5192	0.0117883	0.105937	-7.76138
BMPR1A	0.0996868	9.21325	2.43092	0.0150901	0.129336	-7.97969
BMPR2	0.0995357	9.46461	1.96009	0.0500324	0.330964	-9.01272
SH3GL2	0.0994921	8.9247	3.42677	0.000614968	0.00837726	-5.06686
NDST1	0.0993103	8.90518	3.66285	0.000251599	0.00372545	-4.23162
EDA	0.0991641	9.03279	2.32288	0.0202194	0.163799	-8.23629
CDK19	0.0987476	8.92855	3.10412	0.00191742	0.0228118	-6.1187
ZNF518A	0.0986994	9.14379	2.636	0.00841074	0.080159	-7.46059
SESN2	0.0984903	8.73505	8.05159	9.79746e-16	4.28406e-14	21.3101
ADGRG2	0.0983756	8.72412	9.12813	9.37966e-20	5.01715e-18	30.4447
CNIH3	0.0981897	8.84392	3.85713	0.000115941	0.00183417	-3.50274
AGK	0.0981285	8.85709	4.02029	5.88479e-05	0.000984852	-2.86168
VSTM2L	0.0975338	8.71228	11.1112	2.10865e-28	1.56115e-26	50.1716
USP13	0.0974365	8.83271	4.28091	1.89066e-05	0.000347447	-1.78291
YY1AP1	0.0973589	8.96298	3.4057	0.000664341	0.00896246	-5.13871
UBE2QL1	0.0971442	8.73156	7.74307	1.13378e-14	4.69443e-13	18.8986
CTNNB1	0.097109	9.03889	2.87005	0.00411862	0.0438509	-6.81698
ANXA4	0.096852	9.14267	2.65717	0.00790105	0.0762987	-7.40462
OSBPL1A	0.0967675	8.81176	4.36883	1.27047e-05	0.000239511	-1.40382
TSPAN2	0.0967011	8.83782	4.48758	7.34002e-06	0.000143455	-0.879617
SPTBN4	0.096652	8.9051	3.95796	7.64759e-05	0.00125298	-3.10969
FAM83F	0.0962747	8.80304	5.07026	4.09351e-07	9.26996e-06	1.89469
RBM33	0.0961906	9.53185	2.18769	0.028731	0.216001	-8.54096
ABHD12	0.0958544	8.97046	3.04557	0.00233259	0.0269853	-6.29849
JADE3	0.0958372	8.93641	3.32693	0.000883445	0.0115783	-5.40341
LIPC	0.0956569	8.71015	11.3319	1.82988e-29	1.40436e-27	52.5975
ARID1A	0.0956472	9.31393	2.19928	0.0278962	0.210812	-8.51555
ADIPOR2	0.095626	9.02861	2.7427	0.00611185	0.0618428	-7.17393
TICAM1	0.0955626	8.74215	7.31744	2.86292e-13	1.09859e-11	15.7233
SH3GLB1	0.0954664	9.04725	2.86513	0.00418298	0.0444655	-6.83105
LMBR1	0.0951525	9.084	2.63612	0.00840792	0.0801549	-7.46029
HPS1	0.0951208	8.7543	6.61436	4.05837e-11	1.3611e-09	10.8648
RBM4	0.0949015	8.88458	3.84979	0.000119462	0.00188617	-3.53096
SPINT2	0.094887	8.84811	4.20706	2.62529e-05	0.000469834	-2.09542
MED15	0.0948268	8.92747	3.5226	0.000430556	0.00604689	-4.73449
CCDC88A	0.0947632	9.05874	2.63317	0.0084811	0.0805777	-7.46804
ST7L	0.0947161	9.01712	2.95755	0.00311317	0.0347452	-6.56233
CSNK1G3	0.0946586	8.90328	3.45302	0.000558216	0.00768216	-4.9767
PER2	0.0944681	8.80461	4.79433	1.67202e-06	3.53569e-05	0.539112
CCDC14	0.0941589	8.88317	3.73102	0.000192493	0.00292549	-3.98016
IFIH1	0.0941076	8.7625	5.80855	6.62902e-09	1.82233e-07	5.89118
IMPA1	0.0937172	8.76845	5.83437	5.68481e-09	1.57308e-07	6.04068
AL121761.1	0.0934541	8.84655	3.84804	0.000120316	0.00189443	-3.53767
ZPLD1	0.0933081	8.71463	8.89994	7.31132e-19	3.74362e-17	28.4153
EFCAB2	0.0932913	9.3294	1.98717	0.0469492	0.315548	-8.95929
CDC16	0.0932428	8.92286	3.44148	0.000582536	0.00798298	-5.01642
WNK1	0.0932348	9.14683	2.51819	0.011822	0.106154	-7.76391
RALA	0.0932199	8.92195	3.13866	0.00170553	0.0205534	-6.01105
GSTO2	0.0932174	9.01372	2.9127	0.00359659	0.0390869	-6.69381
DOT1L	0.0930482	8.8515	4.17582	3.01167e-05	0.000534138	-2.22599
SMAP2	0.0927787	8.83372	4.12887	3.69562e-05	0.00064554	-2.42044
ADD1	0.0927604	9.15279	2.55503	0.0106425	0.0974684	-7.67054
RBM47	0.0920919	9.71686	1.69179	0.090739	0.503675	-9.50242
ARHGEF11	0.0919718	8.98872	2.79813	0.00515658	0.0533935	-7.02056
GNAZ	0.0917975	8.73412	7.99526	1.54249e-15	6.64936e-14	20.8629
BCKDHB	0.091677	9.11104	2.35629	0.018491	0.15286	-8.15818
STIM1	0.0914911	9.10619	2.37525	0.0175689	0.146683	-8.11337
PTEN	0.0911332	9.3309	2.08426	0.0371791	0.263081	-8.76175
TPTEP2-CSNK1E	0.0909242	8.91494	3.26749	0.00109125	0.0139689	-5.59907
SBF2	0.0908356	9.32803	2.1801	0.0292889	0.219359	-8.55752
IMMP2L	0.0907785	10.508	1.28377	0.199273	0.79971	-10.1093
AL445472.1	0.090629	8.77285	4.70547	2.59032e-06	5.37588e-05	0.118551
UBAP2	0.0905949	9.14607	2.30458	0.0212242	0.170414	-8.27858
ATP6V0A1	0.0903584	9.00361	3.00331	0.00268179	0.0304991	-6.42614
ANKUB1	0.0901147	8.7959	4.56621	5.06664e-06	0.00010163	-0.524819
SMARCB1	0.0899602	8.82912	4.22372	2.43898e-05	0.000438363	-2.02538
PYROXD2	0.0898779	8.71383	10.5403	9.50654e-26	6.53341e-24	44.1104
AF241726.2	0.0893348	8.75781	5.6684	1.5093e-08	3.98888e-07	5.09126
MICAL2	0.0890641	8.80365	4.27019	1.98358e-05	0.000363329	-1.82862
CCDC12	0.0890367	8.96121	3.05865	0.00223333	0.0260391	-6.25864
PAWR	0.0884683	9.07349	2.44829	0.0143823	0.124736	-7.93734
SGPL1	0.0884259	8.9353	3.04868	0.00230862	0.0267401	-6.28903
PPP4R3B	0.0883058	9.1105	2.49244	0.0127139	0.112837	-7.82836
ALOX12-AS1	0.088234	8.74645	6.02654	1.77583e-09	5.16546e-08	7.17381
RMDN2	0.0879523	8.77401	4.82083	1.46532e-06	3.11828e-05	0.665996
TTC21B	0.0877362	8.93146	3.09109	0.00200349	0.023718	-6.15903
ABCC4	0.0877353	8.79293	4.2649	2.03105e-05	0.000371415	-1.85114
ZNRF3	0.0877328	9.09578	2.22463	0.0261439	0.200644	-8.45953
FOXK1	0.0875615	8.97191	2.81486	0.00489588	0.0511043	-6.97364
DCAF5	0.0873263	9.07716	2.51117	0.0120597	0.107913	-7.78156
GNAQ	0.0870992	9.61915	1.67651	0.0936914	0.515364	-9.52815
GRIN3A	0.0869723	8.70568	11.4107	7.56403e-30	5.83178e-28	53.4744
FAT3	0.0869088	8.71035	8.28329	1.46754e-16	6.77937e-15	23.1816
STARD3	0.0867661	8.76567	5.60156	2.21978e-08	5.77109e-07	4.71659
PRUNE1	0.0866195	8.74405	6.41539	1.51329e-10	4.83359e-09	9.57754
MTMR3	0.0864547	9.18841	2.2812	0.0225717	0.17854	-8.33215
TRPC4	0.086368	8.71925	7.45597	1.02019e-13	4.02058e-12	16.7374
NAV1	0.08616	9.15246	2.28371	0.0224236	0.177578	-8.32643
OSBP2	0.0861205	8.86115	3.23417	0.00122666	0.0154893	-5.7072
DNAJC5	0.0857963	8.99561	2.76734	0.0056691	0.0579665	-7.10614
GRSF1	0.0857219	8.83583	4.01322	6.06341e-05	0.00101323	-2.89
CWC27	0.0854586	8.96652	2.68767	0.00721532	0.0708809	-7.3232
PSMF1	0.0851919	9.00183	2.68425	0.00728952	0.0714928	-7.33238
CDK5RAP1	0.0851416	8.8328	3.91858	9.00763e-05	0.00146012	-3.26442
UFL1-AS1	0.0851269	8.76639	4.70966	2.53784e-06	5.27348e-05	0.138205
FLNB	0.0851075	9.12166	2.17708	0.0295137	0.220846	-8.5641
HNRNPU	0.0849778	9.20275	2.2518	0.0243715	0.189426	-8.39875
EP400	0.0848128	9.03776	2.64362	0.00822394	0.0787862	-7.44049
MZT2A	0.0846777	8.79295	4.55126	5.43913e-06	0.000108453	-0.592762
PPP1R13B	0.0846628	9.11595	2.21209	0.0269981	0.2056	-8.48731
PKN2	0.0845731	9.24646	2.1117	0.034754	0.249536	-8.70422
MAP4	0.0845058	9.51673	1.73241	0.0832522	0.475739	-9.43289
TMEM51	0.0842139	9.40995	1.58657	0.112663	0.570424	-9.67484
FAM153A	0.0841551	8.77861	4.99	6.21013e-07	1.38205e-05	1.49266
NHLRC2	0.0840133	8.90339	3.21248	0.00132299	0.0165192	-5.77701
KANK1	0.0839453	9.23246	1.78903	0.0736615	0.434529	-9.33324
CBLC	0.0839277	8.82624	3.87738	0.000106727	0.00170449	-3.4246
OGDH	0.0837737	8.9771	2.67454	0.00750376	0.0731999	-7.35837
FAM49B	0.0836389	9.25991	1.9383	0.0526335	0.344299	-9.05516
HERC4	0.083634	9.47828	1.7661	0.0774301	0.450557	-9.37398
C7orf50	0.0835854	8.88138	3.28582	0.00102276	0.0131675	-5.53909
MMP26	0.0834303	8.7098	8.71727	3.65129e-18	1.81418e-16	26.8268
MEI4	0.0833489	8.81858	3.59311	0.00032941	0.00474598	-4.48413
ATXN1	0.0833406	9.88893	1.46949	0.141752	0.666398	-9.8537
ATXN10	0.083322	9.46637	1.7864	0.0740851	0.436153	-9.33793
FRY	0.083307	9.49241	1.57573	0.115142	0.579218	-9.69198
ACIN1	0.083248	9.00883	2.72014	0.00654438	0.0655456	-7.23549
AFTPH	0.0831426	8.97831	2.72144	0.00651878	0.0653463	-7.23196
CTTNBP2NL	0.0830233	8.77732	4.63699	3.61108e-06	7.40272e-05	-0.20023
FAM196B	0.0830073	8.70472	11.4238	6.5278e-30	5.04446e-28	53.6206
C15orf41	0.0829435	8.97519	2.45886	0.0139663	0.121789	-7.91143
BRD1	0.0828553	8.92549	3.05838	0.00223528	0.0260391	-6.25944
RIMS2	0.0826157	9.5728	2.38205	0.0172481	0.144436	-8.0972
MTM1	0.0825708	8.83089	3.61917	0.000298014	0.00435123	-4.39033
ARGLU1	0.0825636	9.5125	1.89988	0.0574968	0.364523	-9.12886
ZNF148	0.0824308	9.49906	1.8156	0.0694819	0.417165	-9.28536
MTMR1	0.0823082	8.95815	2.8081	0.00499984	0.0520598	-6.99265
RALGPS2	0.0822551	8.95129	2.62061	0.00879969	0.0833449	-7.50101
USP3	0.0820242	9.37738	1.92863	0.0538249	0.350045	-9.07386
WWC2	0.0818853	9.18277	2.10451	0.035376	0.25308	-8.71936
MLXIP	0.0816166	9.4226	1.8265	0.067825	0.409933	-9.26552
PARVA	0.0815313	9.31843	1.83241	0.0669399	0.4059	-9.25471
AC078881.1	0.0813605	8.92244	2.27492	0.0229464	0.180991	-8.34646
VEGFC	0.0810152	8.72863	6.37149	2.01287e-10	6.33281e-09	9.29873
ZNF91	0.0809599	9.13925	2.23962	0.0251525	0.194639	-8.42608
DOCK6	0.0808675	8.78134	4.5748	4.86384e-06	9.77958e-05	-0.485689
NBEAL2	0.0806213	8.72875	7.41795	1.35663e-13	5.31527e-12	16.4572
BAZ1B	0.080185	9.11781	2.26832	0.0233454	0.183191	-8.36143
S100PBP	0.0799444	8.92423	2.90388	0.00369925	0.0401247	-6.71941
EP300	0.0798025	9.12114	2.25592	0.0241122	0.187976	-8.38948
TMEM184B	0.0797702	8.85537	3.42488	0.000619254	0.00843221	-5.07333
ZNF83	0.0795406	8.95895	2.66496	0.0077207	0.0749673	-7.38393
TBC1D22B	0.0795349	8.87492	3.1973	0.0013945	0.0172769	-5.82558
AC078864.1	0.0794944	8.70663	11.8953	2.90874e-32	2.43883e-30	58.9961
RNF213	0.0794178	9.08593	2.2609	0.0238017	0.186118	-8.37823
TTC39A	0.0793707	8.80797	4.08059	4.55122e-05	0.000777579	-2.61809
COL26A1	0.0793261	8.73207	6.22288	5.21502e-10	1.58657e-08	8.36898
PTPRJ	0.0791352	9.4084	1.66307	0.0963513	0.524839	-9.55058
F13A1	0.0790616	8.7109	8.17939	3.45987e-16	1.55964e-14	22.336
SORD	0.0789719	8.75011	5.52303	3.47367e-08	8.85931e-07	4.28197
CPLX2	0.0787673	8.79495	4.25787	2.09571e-05	0.000381782	-1.88099
LYST	0.0786893	9.05064	2.28838	0.0221502	0.17612	-8.31576
TLE3	0.0785785	8.72297	7.55231	4.92378e-14	1.96121e-12	17.4537
ABHD15	0.0785269	8.71754	9.10597	1.14744e-19	6.11812e-18	30.2455
MMP24OS	0.0784485	8.82142	3.51949	0.000435629	0.00611302	-4.74543
STX18-AS1	0.0783152	8.80946	3.49452	0.000478394	0.00666753	-4.83283
ARID5B	0.0782922	8.88945	2.82862	0.00469058	0.0492217	-6.93487
NIPA1	0.077954	8.82369	3.63512	0.000280203	0.00411086	-4.33258
CDK10	0.0778282	8.80544	4.11496	3.9249e-05	0.000682037	-2.47759
IKBKE	0.0777442	8.71573	8.66076	5.96651e-18	2.94705e-16	26.3419
FXYD5	0.0773122	8.70957	10.3178	9.47036e-25	6.20345e-23	41.8318
ARID3A	0.077279	8.88072	2.99287	0.00277505	0.0314425	-6.45738
ACSL3	0.0772124	8.99452	2.32889	0.0198986	0.161755	-8.22232
AC104170.1	0.0769664	8.79574	3.46777	0.00052853	0.00730962	-4.92578
KSR1	0.0769582	9.49774	1.43796	0.150499	0.692282	-9.89953
NBAS	0.0769398	9.35151	1.78877	0.0737029	0.434574	-9.3337
SLC6A4	0.0768433	8.71559	8.50652	2.24466e-17	1.08008e-15	25.034
SH3PXD2B	0.0766808	8.85292	3.09138	0.00200156	0.0237035	-6.15814
RBX1	0.0766683	8.8198	3.7814	0.000157484	0.00243397	-3.79133
SYK	0.0764398	8.83034	3.38025	0.000728866	0.00974281	-5.22488
AOX1	0.076164	9.25953	1.72912	0.0838397	0.478151	-9.43859
AGO4	0.0759373	8.93711	2.61425	0.00896505	0.0845889	-7.51764
IP6K2	0.0758594	8.87583	3.14414	0.00167401	0.0202609	-5.99389
CNTN3	0.0757161	8.97116	2.23698	0.0253249	0.195702	-8.43199
RASAL2	0.0756697	9.25334	1.64649	0.099716	0.536771	-9.57801
ZNF146	0.0755847	8.92176	2.81756	0.00485507	0.0507415	-6.96607
SOS1	0.0754141	9.33889	1.68822	0.0914208	0.506454	-9.50844
HACD1	0.0753831	8.73417	5.97559	2.42589e-09	6.92108e-08	6.86985
HSDL2	0.0752731	8.87895	2.82082	0.00480601	0.0503228	-6.95688
PDZK1	0.0752318	8.73781	6.15615	7.94199e-10	2.37608e-08	7.9585
SLC5A1	0.07513	8.74658	5.37561	7.92416e-08	1.94411e-06	3.48248
HSD17B14	0.074765	8.77053	4.73207	2.27404e-06	4.75182e-05	0.243601
KIAA0232	0.0747269	9.15312	2.02397	0.0430183	0.295403	-8.88553
BID	0.0747084	8.75457	4.85794	1.21663e-06	2.61393e-05	0.844923
CRADD	0.0747019	9.57144	1.26946	0.204328	0.813387	-10.1276
SLC10A7	0.0744251	9.07811	1.97707	0.0480804	0.320708	-8.97931
RBPJ	0.0743916	9.12756	1.97814	0.0479587	0.320151	-8.97718
SCAMP5	0.0743487	8.99195	2.40062	0.0163979	0.138359	-8.05282
PEAK1	0.0741124	9.14284	1.81513	0.0695541	0.417524	-9.28622
MAP7D2	0.0740484	8.7543	4.88962	1.03695e-06	2.24513e-05	0.998738
CLMN	0.0739992	9.14084	1.85934	0.0630285	0.38772	-9.20503
CACUL1	0.0739177	9.0283	2.26371	0.0236278	0.184974	-8.37187
WWC3	0.0737338	8.86201	3.03717	0.00239853	0.0277004	-6.32402
ZNF93	0.0737	8.74556	5.27378	1.38381e-07	3.33886e-06	2.94275
GSR	0.0736089	8.83684	3.30497	0.000955502	0.0124064	-5.47609
FBN1	0.0735718	8.72572	6.02818	1.75804e-09	5.12259e-08	7.18363
ZNF586	0.0735555	8.87793	3.02792	0.00247301	0.0284626	-6.35201
TOGARAM2	0.0735043	8.76863	4.56902	4.99948e-06	0.000100403	-0.512038
UVRAG	0.0734913	9.14103	1.99376	0.0462239	0.31186	-8.94618
RFX3-AS1	0.0734579	9.04219	1.96526	0.0494311	0.327632	-9.00258
EYA3	0.0734342	9.00947	2.27794	0.0227657	0.179862	-8.33959
SIK3	0.0733252	9.92588	1.4014	0.161146	0.723108	-9.95142
GDA	0.0732073	8.93823	2.5753	0.0100393	0.0928053	-7.6186
SF3B3	0.0732015	8.95671	2.57629	0.0100105	0.0926357	-7.61605
MB21D2	0.0729492	8.75677	4.07741	4.61367e-05	0.000786646	-2.63102
CD164	0.0729435	8.8298	3.46996	0.000524242	0.0072593	-4.91818
SMCO4	0.0729411	8.82005	3.39603	0.000688207	0.00924723	-5.17153
PANK3	0.0728066	8.83324	3.43079	0.000605935	0.008271	-5.05309
AL359232.1	0.0727246	8.90862	2.06822	0.0386626	0.271099	-8.79504
MPZL1	0.072624	8.87624	2.77247	0.00558072	0.0572199	-7.09196
NR2C2	0.072393	9.01034	2.18723	0.0287648	0.216207	-8.54197
H2AFY2	0.0723771	8.78571	3.98078	6.95116e-05	0.00114728	-3.01936
TSC22D3	0.0721536	8.86547	2.72146	0.00651841	0.0653463	-7.23191
ZNF66	0.0721442	8.77469	4.16698	3.13055e-05	0.000553757	-2.26279
MYO5C	0.0718219	9.19394	1.87325	0.0610836	0.379094	-9.17909
ITGB8	0.0718092	8.80447	3.32083	0.000902924	0.011806	-5.42364
PRLR	0.0717005	8.80234	3.1429	0.00168111	0.0203175	-5.99778
NECAB2	0.0716901	8.7156	8.21048	2.67967e-16	1.21776e-14	22.5879
TMEM176B	0.0716485	8.71968	7.57206	4.23623e-14	1.69338e-12	17.6016
LINC01376	0.071311	9.09748	1.67399	0.0941858	0.516566	-9.53237
DNAH1	0.0712601	8.75373	5.02356	5.22085e-07	1.17122e-05	1.65999
SPRED3	0.071111	8.75468	5.03823	4.83781e-07	1.0882e-05	1.73349
TRAP1	0.0710357	8.92038	2.51777	0.0118363	0.106254	-7.76498
UBE3D	0.0709518	8.964	2.12211	0.03387	0.244655	-8.6822
GSTCD	0.0708892	8.80568	3.19553	0.00140307	0.0173615	-5.83123
CDK12	0.0708138	8.96886	2.41052	0.01596	0.135374	-8.02902
DLGAP4	0.0707092	8.95099	2.32614	0.0200445	0.162655	-8.2287
TBC1D2B	0.0706945	8.94	2.36124	0.018246	0.151132	-8.1465
ELOVL6	0.0706555	8.84539	2.87566	0.00404626	0.0432176	-6.80088
ZNF718	0.0706107	8.86186	2.92456	0.00346249	0.0378504	-6.65923
CCM2	0.0704391	8.98213	2.15343	0.0313249	0.230744	-8.61527
AQP4-AS1	0.0703936	8.74341	5.41874	6.23883e-08	1.54305e-06	3.71416
MLLT10	0.0702519	9.35443	1.66557	0.0958522	0.522884	-9.54642
LINC00862	0.0702457	8.7844	3.55248	0.000384588	0.00547467	-4.629
PRKCQ	0.0701832	8.83863	2.83876	0.00454439	0.0478223	-6.90619
ZBTB10	0.0701564	8.78958	3.7231	0.000198613	0.00300591	-4.00958
KIAA1109	0.0700179	9.10256	1.96842	0.0490668	0.325733	-8.99637
PLEKHG3	0.0699206	8.83022	3.26665	0.00109446	0.0140045	-5.60178
EFR3B	0.0698716	8.75847	4.33882	1.45627e-05	0.00027194	-1.53405
DLGAP3	0.0698149	8.72289	6.7557	1.55722e-11	5.39302e-10	11.8027
CASK	0.0697885	9.08923	1.89966	0.0575257	0.364543	-9.12927
RBMX	0.0697738	8.93337	2.46365	0.0137811	0.120613	-7.89964
PLPPR4	0.0696937	8.72172	6.73344	1.81313e-11	6.23679e-10	11.6537
PCSK7	0.06967	8.91788	2.57272	0.0101144	0.0932943	-7.62524
PHIP	0.0696695	9.43816	1.43069	0.152571	0.698173	-9.90995
AC025580.2	0.0695943	8.72724	5.89329	3.99419e-09	1.11724e-07	6.38422
KCNQ1OT1	0.0695213	9.04247	1.84882	0.0645329	0.394083	-9.22452
CAMSAP3	0.0695113	8.77613	4.22862	2.3867e-05	0.000429658	-2.00476
EMSY	0.0694715	8.89793	2.59966	0.00935474	0.0877101	-7.55563
LPCAT3	0.0692707	8.99404	2.14685	0.0318454	0.233398	-8.62941
TRIOBP	0.0692589	8.78979	3.86651	0.000111585	0.00177445	-3.4666
FAM84A	0.0692165	8.72631	6.40912	1.57644e-10	5.01144e-09	9.53757
HECTD2	0.0691471	9.00597	2.09704	0.036032	0.256569	-8.73504
ZC3H7B	0.0690197	8.90646	2.6348	0.00844054	0.0803744	-7.46375
VGF	0.069014	8.70815	9.29702	1.98765e-20	1.08924e-18	31.9789
UTY	0.0689869	9.59004	1.47551	0.140129	0.660973	-9.84484
ARID1B	0.068972	10.4171	1.25147	0.210812	0.828767	-10.1503
STAM	0.0689197	8.90641	2.56447	0.0103577	0.0952143	-7.64641
GPR39	0.0687173	8.96725	1.8452	0.0650587	0.396644	-9.23122
GATAD2B	0.0686663	9.42705	1.51967	0.128647	0.624214	-9.77872
PUM3	0.0686616	9.13814	1.80752	0.0707323	0.422781	-9.30001
MARK4	0.0686421	8.88466	2.63963	0.00832151	0.0795799	-7.45104
NPEPPS	0.0684082	9.18058	1.85595	0.06351	0.389794	-9.21132
SLC16A12	0.0683868	9.32518	1.37597	0.168883	0.736729	-9.98673
ATRN	0.0681633	9.12822	1.80044	0.0718418	0.426955	-9.31277
IMPA2	0.0681222	8.99462	1.96371	0.0496107	0.328563	-9.00562
EZR	0.0681212	8.97037	2.14805	0.0317502	0.233108	-8.62684
TRNP1	0.0679979	8.74021	5.27563	1.36997e-07	3.30784e-06	2.95248
ZDHHC16	0.0678807	8.73886	5.56296	2.76838e-08	7.13102e-07	4.50219
TBC1D12	0.067799	9.01284	2.0529	0.040126	0.279316	-8.82658
CRYBG1	0.0677354	8.73543	5.33845	9.72286e-08	2.37153e-06	3.28437
ZNF346	0.0676908	8.87083	2.77148	0.00559767	0.0573637	-7.09469
ANKRD27	0.0675707	8.80797	3.40632	0.000662836	0.00894935	-5.1366
NPC1	0.0674253	8.83186	2.98807	0.002819	0.031872	-6.47174
EFCAB13	0.0673885	8.71674	7.1213	1.19589e-12	4.45149e-11	14.3194
NEUROD1	0.0672697	8.7481	4.81536	1.50582e-06	3.2004e-05	0.639776
SMURF2	0.0672369	9.07787	1.84277	0.0654132	0.398482	-9.2357
CLCN5	0.0672265	8.76639	4.03146	5.61257e-05	0.000943058	-2.81681
ARNTL2	0.0671377	8.73742	4.91542	9.09778e-07	1.98906e-05	1.12472
FAM126A	0.0671273	8.80003	3.20214	0.00137132	0.0170212	-5.81012
SCARB2	0.0671262	9.01326	2.08443	0.0371638	0.263081	-8.7614
CTCF	0.0671028	9.01028	2.04181	0.0412141	0.285056	-8.84927
WFS1	0.0670864	8.73222	5.90277	3.77247e-09	1.0561e-07	6.43982
NUCKS1	0.0670519	9.01337	2.12916	0.0332823	0.241397	-8.66722
SLC16A7	0.0670429	9.24869	1.51568	0.129653	0.626828	-9.78477
NCOR1	0.0670002	9.53354	1.50228	0.133078	0.637777	-9.80499
KCTD3	0.0669982	9.02244	2.02167	0.0432551	0.296722	-8.89017
GNA12	0.0669215	9.03602	2.04409	0.0409884	0.284081	-8.84462
RHOBTB1	0.0669184	8.8272	2.94858	0.00320487	0.0355439	-6.5888
HADHA	0.066883	8.94567	2.35578	0.0185162	0.153023	-8.15937
NCBP3	0.066816	8.97275	2.28202	0.0225233	0.178199	-8.33028
LARP1B	0.0666111	9.62552	1.33082	0.1833	0.758134	-10.0478
CHD2	0.0665831	9.24788	1.56318	0.118064	0.588703	-9.71167
FAM241A	0.0662884	8.7739	3.54636	0.000393609	0.00559596	-4.65067
ATP1B3	0.066187	8.77947	3.6935	0.000223175	0.00334444	-4.11911
AC010542.3	0.0661274	8.78245	3.70562	0.000212793	0.00320604	-4.07437
QSOX1	0.0658168	8.75267	4.63603	3.6278e-06	7.42913e-05	-0.204657
TNKS	0.0658027	9.34921	1.51857	0.128924	0.625102	-9.78039
ZC3H8	0.065796	8.86134	2.6742	0.00751131	0.0732522	-7.35927
MINDY1	0.0657465	8.7949	3.63187	0.000283753	0.00415024	-4.34438
TBL1X	0.06573	9.10828	1.6314	0.102858	0.547564	-9.60272
MAP3K9	0.0657032	8.86307	2.63341	0.00847524	0.0805777	-7.46742
HOOK1	0.0656563	8.93487	2.42295	0.0154249	0.13151	-7.99901
OPA3	0.0655645	8.86511	2.58311	0.00981502	0.0912098	-7.59847
CPEB3	0.0655073	9.31757	1.43889	0.150235	0.691636	-9.89819
ACTR3	0.0654105	8.98708	2.15563	0.031153	0.22978	-8.61055
RXRA	0.0653762	8.84238	2.98491	0.00284817	0.0321515	-6.48114
AC005224.3	0.0653128	8.70458	9.96726	3.22624e-23	2.01869e-21	38.3363
DNM2	0.0651913	9.20918	1.72039	0.0854138	0.484132	-9.45364
SENP5	0.0651435	9.08058	1.8977	0.0577845	0.365418	-9.13301
RIC3	0.0650444	8.97108	2.18981	0.0285766	0.215129	-8.53631
ZNF714	0.0650363	8.83002	3.00354	0.0026797	0.0304898	-6.42543
DAPK1	0.0650313	9.44923	1.18192	0.237287	0.887687	-10.2349
ZNF573	0.0649762	8.81222	3.19855	0.00138848	0.0172151	-5.82159
TMEM131	0.0649692	9.19626	1.72414	0.0847347	0.481585	-9.44718
IWS1	0.0649039	9.06559	1.90515	0.0568091	0.362011	-9.11884
AK3	0.0648948	9.05494	1.93012	0.0536399	0.349123	-9.07098
PCSK1N	0.0648779	8.77644	3.62306	0.00029358	0.00429211	-4.37629
GCK	0.0647933	8.77171	3.9484	7.95877e-05	0.00130079	-3.14741
PLPPR5	0.0646316	8.70254	10.3877	4.62566e-25	3.06592e-23	42.542
ACAP2	0.0646121	9.10128	1.80683	0.0708389	0.423151	-9.30124
ARL6IP6	0.0646051	8.81184	3.11593	0.00184244	0.0220213	-6.08205
MAP2K4	0.0645433	9.30297	1.53068	0.125902	0.616295	-9.76193
YTHDF2	0.0645054	8.90901	2.44148	0.0146564	0.126394	-7.95399
PHF2	0.0644991	8.88065	2.59721	0.00942171	0.0882148	-7.562
SECISBP2L	0.0644964	8.96617	2.14834	0.031727	0.232989	-8.62621
CALCOCO2	0.064489	8.86918	2.71274	0.00669218	0.066699	-7.25557
MDM4	0.0643622	9.13025	1.85667	0.0634074	0.389408	-9.20999
RPTOR	0.0641663	9.1337	1.7863	0.074101	0.436153	-9.33811
NF1	0.064152	9.77951	1.28799	0.197799	0.796087	-10.1039
CLEC16A	0.0640944	9.03454	1.88863	0.0589906	0.370284	-9.15017
TRAPPC10	0.0640774	8.95402	2.22163	0.026346	0.201733	-8.46618
HOOK3	0.0637702	9.16463	1.71067	0.0871945	0.490708	-9.47031
MARCH7	0.0637697	9.1481	1.74857	0.0804171	0.463487	-9.40478
FAM20C	0.0637137	8.80496	3.0728	0.00213024	0.0250241	-6.21531
CACNA1I	0.0636741	8.70432	9.87896	7.70445e-23	4.71518e-21	37.4742
LINC01182	0.0636257	8.71678	5.54485	3.06908e-08	7.85133e-07	4.40212
MTCH2	0.0635517	8.82813	2.95342	0.00315507	0.0351228	-6.57452
PPARD	0.0634936	8.79326	3.2247	0.0012679	0.0159082	-5.73774
UEVLD	0.0634558	8.82258	2.88019	0.00398855	0.0426964	-6.78784
LDLR	0.0634204	8.90663	2.12241	0.033845	0.244555	-8.68156
RFPL1S	0.0634162	8.70766	8.85844	1.05653e-18	5.3769e-17	28.0516
STK10	0.0633902	8.79673	3.30562	0.000953305	0.0123826	-5.47396
CCDC150	0.0633525	8.70706	8.5496	1.55392e-17	7.542e-16	25.397
XPNPEP3	0.0633067	8.86788	2.54377	0.0109915	0.0999273	-7.69923
CTDSPL2	0.0632878	9.04912	1.91902	0.0550295	0.355852	-9.09233
KCNK16	0.0632448	8.72614	6.00846	1.98427e-09	5.74683e-08	7.06565
ABI1	0.0632383	9.0397	1.91579	0.0554397	0.356878	-9.09852
GGA2	0.063137	9.08583	1.83092	0.0671626	0.406955	-9.25745
REEP3	0.0630974	9.04293	1.75244	0.0797503	0.461033	-9.39801
BCL2L1	0.0630708	8.99864	1.88204	0.0598794	0.373764	-9.16258
SPAST	0.0630456	8.89265	2.34304	0.0191604	0.157308	-8.18929
MBTD1	0.0629635	9.06383	1.76181	0.0781537	0.453638	-9.38156
AR	0.0629085	8.71074	7.06514	1.78867e-12	6.57046e-11	13.9244
GNB1	0.062779	9.29359	1.50199	0.133154	0.637867	-9.80543
HIPK2	0.0626691	9.63159	1.20113	0.229749	0.870892	-10.212
NACC2	0.0626657	8.84426	2.78188	0.00542162	0.0558275	-7.06585
ACACA	0.0623758	9.30224	1.4479	0.147699	0.683718	-9.8852
UBE2D2	0.0622506	9.23416	1.55972	0.118879	0.591451	-9.71707
RFLNA	0.0621749	8.74251	4.14542	3.43925e-05	0.000604853	-2.35215
BCAR1	0.0621608	8.82694	2.95816	0.00310704	0.0347111	-6.56053
UBTD2	0.0621293	8.94587	2.05633	0.039794	0.277581	-8.81953
ZNF197	0.0620765	8.7737	3.69665	0.000220436	0.0033093	-4.10751
STXBP4	0.0619431	8.91953	2.09657	0.036074	0.256714	-8.73603
GABBR1	0.0619165	8.79791	3.31488	0.000922338	0.012041	-5.44335
PNLIPRP1	0.0619122	10.5614	0.693186	0.48822	1	-10.6931
CAB39	0.0617192	9.12417	1.61054	0.107333	0.552022	-9.63653
DENND1A	0.0616004	9.26346	1.43317	0.151863	0.696254	-9.90641
DNMT1	0.0615904	8.8049	3.19754	0.00139332	0.0172687	-5.8248
WAC	0.0614849	9.49852	1.34745	0.177887	0.743026	-10.0256
PPP1R9A	0.0614774	9.64325	1.16548	0.243871	0.90027	-10.2542
WAPL	0.061476	9.07912	1.80957	0.0704132	0.421775	-9.29629
CNOT6	0.0614332	8.88663	2.40592	0.0161621	0.136816	-8.04009
DCAF10	0.0613893	9.08932	1.68579	0.0918882	0.508325	-9.51254
FAM172A	0.061339	9.75662	1.13944	0.254564	0.921387	-10.2842
GOT1	0.0612981	8.77201	3.59492	0.000327126	0.0047208	-4.47761
SCART1	0.0612109	8.76195	3.85766	0.000115693	0.00183171	-3.50071
CEP164	0.0610348	8.93864	2.14891	0.0316822	0.23275	-8.625
EFCAB11	0.0608779	8.75358	3.57993	0.000346431	0.00496946	-4.53128
CDS1	0.0608316	8.76127	3.75924	0.000172072	0.00263876	-3.8747
RALY	0.0606789	8.98778	1.93453	0.0530957	0.346444	-9.06247
CCDC158	0.0605669	8.76152	3.82916	0.000129906	0.0020346	-3.60998
ABCG2	0.0605364	8.70348	9.16844	6.49264e-20	3.50644e-18	30.8084
CDH12	0.0605264	8.71534	6.13547	9.03981e-10	2.68536e-08	7.83219
GNAI2	0.0605259	8.76896	3.90106	9.68328e-05	0.00156134	-3.33275
ARFGEF1	0.060513	9.32834	1.45718	0.145119	0.675701	-9.87171
FADS2	0.0605121	8.74035	4.75633	2.01812e-06	4.24057e-05	0.358293
ZNF761	0.0604861	8.85449	2.57511	0.0100447	0.0928301	-7.61908
RAB40C	0.0604648	8.99292	1.93731	0.0527548	0.344891	-9.05708
PARP14	0.0603861	8.85844	2.54854	0.0108424	0.0988134	-7.68709
APPBP2	0.0603766	9.14068	1.61588	0.106173	0.548168	-9.62792
LIMD1	0.060261	8.90543	2.19414	0.0282638	0.21311	-8.52683
PABPC1	0.0600676	9.04882	1.80997	0.0703504	0.421549	-9.29556
WIPF3	0.0600584	8.72636	5.19699	2.0932e-07	4.90921e-06	2.54252
ZMPSTE24	0.0600331	8.79774	3.12109	0.00181047	0.0216974	-6.06597
CEP63	0.0598724	8.88698	2.30656	0.0211137	0.169607	-8.27403
HSD17B12	0.0597998	9.22832	1.39553	0.162908	0.728579	-9.95963
LINC00271	0.0597763	8.85311	2.29975	0.0214968	0.172273	-8.2897
BTBD7	0.0596622	9.08226	1.65571	0.0978335	0.530328	-9.56279
INTS10	0.0596513	9.17514	1.5695	0.116585	0.584288	-9.70177
OTUD7A	0.0595914	9.02279	1.65243	0.0984996	0.532836	-9.56821
AC244131.2	0.0595908	8.80347	2.78088	0.00543824	0.0559611	-7.06861
HEPACAM2	0.0595072	8.75927	3.96861	7.31468e-05	0.00120255	-3.06759
LUZP1	0.0594633	8.81592	2.76914	0.005638	0.0576937	-7.10117
DEK	0.0594421	8.93108	2.11258	0.0346784	0.249046	-8.70236
BCR	0.0592223	8.98134	1.90151	0.0572835	0.364067	-9.12576
ZNF611	0.0591851	8.82106	2.75112	0.00595716	0.0604878	-7.15083
OPHN1	0.0591477	8.93797	1.8789	0.0603076	0.375714	-9.16849
PVR	0.0590991	8.81704	2.94338	0.0032591	0.0360026	-6.60409
TARBP1	0.0590506	8.91397	2.19364	0.0283003	0.213337	-8.52794
MTHFD2L	0.0590473	8.86904	2.1799	0.0293041	0.219424	-8.55796
AC099508.2	0.0590415	8.70762	7.38445	1.74192e-13	6.76164e-12	16.2115
ZNF326	0.0589687	9.0006	1.89849	0.0576802	0.365158	-9.1315
MYSM1	0.0588517	8.94239	2.11761	0.0342497	0.246866	-8.69173
BPTF	0.0587796	9.48438	1.28555	0.198649	0.798452	-10.107
RABEP1	0.0587145	9.16567	1.5565	0.119643	0.594368	-9.72209
ZC3HAV1	0.0586992	8.80747	2.87624	0.00403874	0.0431649	-6.7992
SPRED2	0.058654	9.24326	1.33182	0.182969	0.757739	-10.0465
C20orf194	0.058647	9.10004	1.5877	0.112408	0.56945	-9.67305
ST3GAL2	0.0585922	8.8072	2.9193	0.00352141	0.0383943	-6.67459
GIPR	0.0585374	8.8749	2.57854	0.00994575	0.0921947	-7.61026
AP1S3	0.0583584	8.80923	2.68235	0.00733107	0.0718496	-7.33748
CCDC122	0.0583055	8.84641	2.41799	0.0156364	0.132931	-8.011
BTBD3	0.0582894	8.81848	2.76479	0.0057136	0.0583222	-7.11319
ARHGAP1	0.0582276	8.82255	2.7821	0.00541786	0.0558231	-7.06522
CERKL	0.0582197	8.80456	2.98305	0.00286549	0.0322854	-6.48668
CUBN	0.0581843	8.75032	3.64214	0.000272693	0.00401298	-4.30712
EML5	0.0581713	8.95491	1.91647	0.055353	0.356594	-9.09722
RAB22A	0.0581077	8.86723	2.33416	0.0196206	0.160223	-8.21003
FAM213A	0.0579385	8.7638	3.74102	0.000185004	0.00282415	-3.94285
NPTN	0.0579054	9.07649	1.61629	0.106084	0.548168	-9.62725
NT5C3A	0.0578079	8.92666	1.98398	0.047304	0.316979	-8.96562
PRKCG	0.0577601	8.70272	10.257	1.76203e-24	1.14747e-22	41.2165
AL606807.1	0.0577176	8.74297	4.00178	6.36331e-05	0.00105702	-2.93572
NSD1	0.0576886	9.36035	1.36072	0.173655	0.736729	-10.0076
MINK1	0.0576564	8.89528	2.16969	0.0300696	0.22381	-8.58014
IMMP1L	0.0575116	8.9956	1.81643	0.0693556	0.416705	-9.28387
ESYT1	0.0574857	8.75034	4.11529	3.91944e-05	0.000681796	-2.47627
PRSS12	0.0574554	8.83091	2.5192	0.0117882	0.105937	-7.76137
PURA	0.057278	8.98838	1.90069	0.0573915	0.364156	-9.12733
PCBD2	0.0571971	9.07876	1.51929	0.128742	0.624454	-9.77929
HACD3	0.0571959	8.8535	2.29371	0.0218422	0.174101	-8.30357
CTNNBIP1	0.0571181	8.83992	2.51159	0.0120453	0.107813	-7.7805
RAB10	0.0570541	9.48818	1.22243	0.221594	0.853252	-10.1862
KMT5B	0.0569815	9.23071	1.4529	0.146304	0.679181	-9.87794
LASP1	0.0569371	8.80452	2.83934	0.00453608	0.0477798	-6.90453
TRAPPC12	0.0569139	8.99559	1.85286	0.0639526	0.391252	-9.21706
WRN	0.0568833	9.1815	1.43047	0.152636	0.698186	-9.91027
UPP2	0.0568822	8.74741	3.54354	0.00039784	0.00564893	-4.66066
RTTN	0.056695	8.84316	2.41874	0.0156041	0.132711	-8.00918
GK5	0.0566498	8.82148	2.65077	0.00805208	0.0775339	-7.42158
NFATC3	0.0566255	9.01224	1.68187	0.0926463	0.511216	-9.51914
PRPF40B	0.0565707	8.86379	2.2797	0.0226607	0.179159	-8.33557
SCG5	0.056511	9.02772	1.86587	0.0621083	0.383678	-9.19286
SEPT6	0.056499	8.73335	4.54635	5.56688e-06	0.000110802	-0.614992
PRSS3	0.0564517	8.88695	1.81106	0.0701824	0.420768	-9.2936
WASF1	0.0562256	8.77825	3.06522	0.00218487	0.0255585	-6.23853
TMEM72-AS1	0.0562035	8.73838	4.09503	4.27723e-05	0.000737152	-2.55918
PITPNB	0.0562011	9.11338	1.57291	0.115794	0.581536	-9.69642
KDM7A	0.0561954	9.09309	1.56219	0.118297	0.589489	-9.71322
ATP6V1D	0.0561252	8.8275	2.56735	0.0102722	0.0945413	-7.63902
SUMF1	0.0561165	9.32174	1.09168	0.275019	0.960691	-10.3375
ZNF19	0.056093	8.80072	2.699	0.00697454	0.0689803	-7.29272
MCTP1	0.0560786	8.7344	4.23825	2.28686e-05	0.000413014	-1.96409
AK9	0.0560575	8.86691	2.1923	0.0283965	0.213966	-8.53087
ATP2B1	0.0559461	9.01566	1.68396	0.0922429	0.509493	-9.51564
ANKRD18A	0.0558832	8.81726	2.70835	0.00678135	0.0674075	-7.26748
SH2B3	0.0558657	8.76605	3.46676	0.000530501	0.00732782	-4.92925
TSEN2	0.0558318	8.96827	1.80388	0.0713016	0.424891	-9.30658
WDR60	0.0557917	9.03297	1.71622	0.0861745	0.487455	-9.46081
PPCDC	0.0556958	8.92946	1.84217	0.0654999	0.398827	-9.23679
TAF4	0.0555374	8.92729	1.99471	0.0461198	0.311379	-8.94428
SLC25A46	0.0554731	8.84983	2.41238	0.0158789	0.134788	-8.02454
ZNF81	0.0553896	8.79491	2.80299	0.00507953	0.0527422	-7.00695
CSTF3	0.0553798	8.94424	1.90116	0.05733	0.364154	-9.12644
ATXN2	0.0553556	9.53827	1.22167	0.221882	0.853966	-10.1871
GFOD1	0.0553165	8.80453	2.58598	0.00973391	0.0906319	-7.59107
LINC00511	0.0552999	9.02799	1.55857	0.119151	0.592449	-9.71886
PPP4R2	0.055249	9.04195	1.64173	0.100699	0.539928	-9.58583
AVEN	0.0552252	9.01624	1.52026	0.1285	0.624152	-9.77783
FOXP4	0.0552224	8.82859	2.62567	0.00867003	0.0822329	-7.48774
LAMA5	0.0551438	8.74427	4.23837	2.28561e-05	0.000413011	-1.96357
PRELID2	0.0551125	8.9854	1.5078	0.131658	0.633197	-9.79668
LSS	0.0550555	8.84395	2.44571	0.0144857	0.12547	-7.94365
FO393400.1	0.0548875	8.74339	4.12066	3.82943e-05	0.000667589	-2.45421
RSRC2	0.0548713	8.97222	1.88056	0.0600802	0.374669	-9.16536
TENT4B	0.0546912	8.87374	2.08153	0.0374287	0.264326	-8.76744
IQCE	0.0546573	8.81158	2.74779	0.00601806	0.0609953	-7.16
RAP2C-AS1	0.0546053	8.94914	1.54327	0.122819	0.605753	-9.74259
ZNF765	0.054479	8.82076	2.57316	0.0101014	0.0931999	-7.6241
GNE	0.0544728	8.80865	2.6711	0.007581	0.0738674	-7.36756
WBP2NL	0.0542899	8.82145	2.42772	0.0152238	0.130183	-7.98746
MAD1L1	0.0542705	8.84936	2.29559	0.0217341	0.1738	-8.29925
CYP4F3	0.0541591	8.70328	9.0411	2.06457e-19	1.0819e-17	29.6649
KIF13B	0.0541015	9.04142	1.59951	0.109761	0.560301	-9.65423
UBA2	0.0539985	8.95802	1.81807	0.0691044	0.415643	-9.28089
PDE8A	0.0539054	9.3334	1.17796	0.23886	0.890723	-10.2396
GMDS	0.0538554	9.72661	0.884882	0.376256	1	-10.5418
WDR37	0.0538418	8.98352	1.74977	0.080209	0.462765	-9.40267
MSI1	0.0538011	8.76661	3.44008	0.000585546	0.0080188	-5.02122
ANKRD16	0.0536976	8.76752	3.31794	0.000912291	0.0119191	-5.4332
MFSD8	0.0536929	8.86378	2.26646	0.0234593	0.183826	-8.36566
SNX9	0.0536626	9.12575	1.43969	0.150007	0.691251	-9.89703
OPA1	0.0536555	9.02256	1.64906	0.0991873	0.535158	-9.57376
PI4KB	0.0536293	8.84866	2.35147	0.018732	0.154433	-8.16951
SPRED1	0.0535819	8.86368	2.04232	0.0411635	0.284941	-8.84823
KPNB1	0.0535416	8.95542	1.84013	0.0657987	0.400428	-9.24054
TNFSF10	0.0534911	8.73853	4.24836	2.18639e-05	0.000396754	-1.92132
WTAP	0.0533876	9.03666	1.60379	0.108815	0.557163	-9.64739
TMX3	0.0533618	8.82058	2.61267	0.00900647	0.0848719	-7.52176
DCAKD	0.0531856	8.89313	2.05232	0.0401823	0.27965	-8.82777
MINDY2	0.0530702	8.86491	2.12156	0.0339162	0.244929	-8.68336
SGMS2	0.0529297	8.86063	2.0808	0.0374952	0.26474	-8.76896
MLYCD	0.0528924	8.89489	2.05555	0.0398699	0.277995	-8.82115
MECOM	0.0527772	10.9956	0.870029	0.38432	1	-10.5549
NPC1L1	0.0527254	8.73465	4.42379	9.87196e-06	0.0001893	-1.16293
RAB29	0.052715	8.72746	4.88276	1.07353e-06	2.31834e-05	0.965364
PRKDC	0.0526614	9.07968	1.51476	0.129887	0.627597	-9.78617
NECTIN1	0.052532	8.83249	2.37069	0.0177869	0.148245	-8.12417
YEATS2	0.0525306	8.9195	1.92785	0.0539216	0.350334	-9.07536
CEACAM1	0.0524018	8.72274	5.1818	2.27019e-07	5.29837e-06	2.46406
RAB4A	0.0522661	8.79972	2.75188	0.00594342	0.0603848	-7.14875
PTPRZ1	0.0522048	8.71229	5.68912	1.33804e-08	3.55027e-07	5.20829
MTF2	0.052125	8.94016	1.81708	0.0692552	0.416325	-9.28268
MAST2	0.0520906	8.86878	1.97607	0.0481931	0.321268	-8.98128
PUS7	0.0520288	8.90217	1.87547	0.0607769	0.377749	-9.17492
UGT8	0.052008	8.85214	2.11802	0.0342149	0.246721	-8.69086
PAK4	0.0519559	8.83218	2.40455	0.016223	0.137223	-8.04339
Z93930.2	0.0519405	8.96198	1.58058	0.114027	0.575162	-9.68432
STK24	0.051934	9.0345	1.52943	0.12621	0.617212	-9.76384
LARS2	0.0519326	8.86685	2.09349	0.0363479	0.258161	-8.74248
DPH6	0.0519198	9.38665	0.99903	0.317821	1	-10.4343
IRF2BP2	0.0519107	8.75241	3.72428	0.000197691	0.00299465	-4.0052
NUPL2	0.0519079	8.83266	2.43105	0.0150844	0.12932	-7.97936
DTNBP1	0.0519036	9.04853	1.40704	0.159469	0.719021	-9.94351
DDB1	0.0518334	8.85968	2.20011	0.0278376	0.210443	-8.51373
VDR	0.0518279	8.7369	4.00596	6.25211e-05	0.00104012	-2.91903
CACNG5	0.0517537	8.71382	5.82096	6.1574e-09	1.69825e-07	5.96298
UQCC2	0.051738	8.76837	3.25793	0.0011286	0.0143756	-5.6302
IP6K1	0.051726	9.0336	1.56711	0.117141	0.586004	-9.70551
DOPEY1	0.0515357	9.08555	1.44412	0.148759	0.686917	-9.89066
IREB2	0.0515042	8.94747	1.77265	0.0763386	0.445958	-9.3624
FAM153B	0.051413	8.76546	3.35604	0.00079563	0.0105428	-5.30628
AC117386.2	0.051352	8.70783	5.8473	5.26261e-09	1.46218e-07	6.11578
VLDLR	0.0513133	8.79107	2.7222	0.00650378	0.0652479	-7.22989
LARGE1	0.0512921	9.27333	1.10629	0.268646	0.947669	-10.3214
QSOX2	0.0512757	8.80708	2.67596	0.00747212	0.0730186	-7.35458
HIP1R	0.0511543	8.82102	2.55533	0.0106335	0.0974126	-7.66979
RAF1	0.0511279	9.16302	1.43091	0.152509	0.698173	-9.90964
STRN	0.0511272	8.8841	1.94912	0.0513277	0.336964	-9.03414
HUWE1	0.0511084	9.24364	1.29066	0.196873	0.793977	-10.1005
CDH2	0.0510579	8.72964	3.62073	0.00029623	0.00432895	-4.38471
MYRF	0.0510418	8.7399	4.08941	4.38201e-05	0.000752503	-2.58215
GNG4	0.0510299	8.81708	2.45563	0.0140922	0.122613	-7.91935
ANAPC10	0.0508876	8.94786	1.64064	0.100926	0.540798	-9.58762
ZMYM5	0.0508725	8.88127	1.98744	0.0469195	0.315475	-8.95876
IPO9	0.0508363	9.00945	1.6376	0.101559	0.543197	-9.5926
NSRP1	0.0508069	9.17387	1.33322	0.18251	0.756523	-10.0446
AMOT	0.0507513	8.71261	6.18897	6.46139e-10	1.94004e-08	8.15982
EIF2S3	0.0507227	8.85555	2.26652	0.0234555	0.183826	-8.36552
GRB2	0.0507112	9.01201	1.53713	0.124314	0.61108	-9.75204
ZDHHC21	0.0506737	9.12996	1.38666	0.165597	0.736729	-9.97197
SMAD1	0.0505507	8.99247	1.58976	0.111942	0.567413	-9.66977
CTSB	0.0504652	8.77529	3.01644	0.00256847	0.0293898	-6.38667
SUMF2	0.0504564	8.80068	2.63468	0.00844368	0.0803816	-7.46408
PTK2B	0.0504481	8.92518	1.70804	0.0876819	0.491916	-9.47481
SARS	0.05035	8.84821	2.23874	0.0252098	0.194993	-8.42805
STX3	0.0501943	8.83795	2.28654	0.0222577	0.176723	-8.31997
FNBP1	0.0501219	8.89891	1.86437	0.0623195	0.384628	-9.19567
SERPINA1	0.050093	8.71857	4.92185	8.80487e-07	1.92879e-05	1.15624
PNPLA7	0.0500022	9.00696	1.6012	0.109386	0.559067	-9.65153
BCAT2	0.0499737	8.92317	1.80465	0.0711795	0.424319	-9.30517
DHX36	0.0499646	9.06496	1.48284	0.138169	0.654353	-9.834
BCL7C	0.0498796	8.84194	2.08172	0.0374107	0.264254	-8.76703
WDR5	0.0498668	8.78662	2.81798	0.00484868	0.0507063	-6.96488
PRKCI	0.0497284	8.89245	1.87868	0.0603375	0.375714	-9.1689
PCNT	0.0496837	8.91276	1.86357	0.0624314	0.385177	-9.19716
POMT2	0.0495143	8.78948	2.7383	0.00619425	0.0625355	-7.186
HNRNPD	0.0494552	9.21154	1.3228	0.185951	0.764327	-10.0585
KANSL3	0.0494314	8.92983	1.80003	0.0719074	0.427103	-9.31351
HEATR5B	0.0494145	9.05548	1.46185	0.143835	0.6727	-9.8649
PPP6C	0.0494062	8.91074	1.80931	0.0704536	0.421866	-9.29677
PAXIP1	0.0493167	8.77748	2.79855	0.00514986	0.0533403	-7.01938
ZMIZ1	0.0492553	9.36743	1.07287	0.283373	0.975245	-10.3578
OCRL	0.0492097	8.81521	2.44343	0.0145774	0.125972	-7.94922
RANBP9	0.0491701	9.0971	1.37804	0.168244	0.736729	-9.98389
PSD4	0.0491196	8.82696	2.24114	0.0250538	0.19401	-8.42268
WNT2B	0.0491009	8.72203	4.58364	4.66326e-06	9.39883e-05	-0.445343
SH3BP4	0.0489107	9.17896	1.13129	0.257978	0.928322	-10.2934
AC138150.1	0.0488638	8.91844	1.82189	0.0685226	0.413244	-9.27394
SLC14A1	0.0488343	8.7005	8.07945	7.81899e-16	3.45498e-14	21.5323
WDFY2	0.0487372	9.43699	0.933521	0.350589	1	-10.4976
RRAS2	0.0487241	8.93491	1.57259	0.115868	0.581746	-9.69692
IGFBP7	0.0486182	8.85682	1.81494	0.0695832	0.417623	-9.28656
PIGC	0.0485306	8.76291	2.88586	0.0039175	0.0420972	-6.77151
TM2D1	0.0484406	8.89458	1.89341	0.0583521	0.367652	-9.14113
PSMA3-AS1	0.0484258	8.94948	1.7415	0.0816485	0.468972	-9.41712
CRY1	0.0484173	8.92433	1.43904	0.150193	0.691609	-9.89798
ITCH	0.0482355	9.369	1.14485	0.252318	0.917455	-10.278
REG1A	0.0481468	11.1176	0.567885	0.570135	1	-10.7721
FZD3	0.0480402	8.76735	2.94317	0.00326127	0.0360147	-6.6047
UIMC1	0.0480147	9.20467	1.24392	0.213579	0.835434	-10.1597
TMEM132B	0.04798	8.72924	3.69162	0.000224835	0.00336781	-4.12606
CLASRP	0.0479519	9.03501	1.5236	0.127661	0.62155	-9.77274
SEC24B	0.0478954	9.16009	1.28413	0.199146	0.799603	-10.1089
CYP3A5	0.0478875	8.82416	1.59561	0.11063	0.562934	-9.66047
MAPRE1	0.0478254	8.77551	2.89907	0.00375646	0.0406532	-6.73337
JMJD1C	0.0478184	10.2473	0.837168	0.402532	1	-10.5829
MARK2	0.0477745	9.00709	1.5355	0.124715	0.612218	-9.75454
CATSPERG	0.0477521	8.74519	3.46698	0.000530078	0.00732722	-4.9285
ZNF678	0.0476851	8.95583	1.57392	0.11556	0.580449	-9.69483
PCDH17	0.0475555	8.84465	1.98613	0.0470644	0.316068	-8.96135
VAPA	0.0475452	9.16625	1.25166	0.210742	0.828767	-10.15
CLCN6	0.0475059	8.77806	2.83782	0.00455777	0.047948	-6.90885
ANKRD12	0.047446	9.74808	0.921614	0.356767	1	-10.5087
CDK13	0.0472262	9.46864	1.03597	0.300257	1	-10.3967
ZFYVE9	0.0471804	9.10671	1.28733	0.19803	0.796825	-10.1048
SPOPL	0.0471578	8.90941	1.70789	0.0877097	0.49199	-9.47506
RHOT1	0.0471523	8.99082	1.50096	0.133418	0.638952	-9.80697
VPS8	0.047149	9.02923	1.41234	0.157902	0.714384	-9.93604
CEP120	0.0470964	8.80539	2.35821	0.0183955	0.152145	-8.15365
TEX14	0.0470703	8.72505	4.24206	2.24846e-05	0.000406736	-1.94797
EFCAB8	0.0470358	8.71572	5.07082	4.08149e-07	9.25523e-06	1.89753
MARCH6	0.0470255	9.30298	1.16958	0.242218	0.897374	-10.2494
XG	0.0470166	8.84446	1.8278	0.0676304	0.40911	-9.26316
EIF4B	0.0470103	9.06242	1.39748	0.162321	0.72673	-9.95691
ARMC8	0.0469482	9.05083	1.39952	0.161709	0.724704	-9.95405
AL139383.1	0.0469418	9.33829	0.967077	0.333545	1	-10.4657
ARMCX4	0.0469391	9.09299	1.2685	0.204669	0.814062	-10.1288
MGMT	0.0469232	9.03369	1.27631	0.201896	0.807053	-10.1189
RTN4	0.0469013	9.14465	1.15347	0.248762	0.911105	-10.2681
BIRC6	0.0468772	9.90516	0.937764	0.348404	1	-10.4936
TXNDC11	0.0467962	9.02675	1.41076	0.158368	0.715503	-9.93826
GRHL1	0.046764	8.73248	3.93412	8.44549e-05	0.00137431	-3.20353
UPF3A	0.0467407	8.94649	1.63111	0.10292	0.547654	-9.6032
RAD23B	0.0466663	9.12839	1.26509	0.205889	0.816857	-10.1331
IRS1	0.0466169	8.7518	2.96421	0.00304665	0.0340709	-6.54263
ZFYVE16	0.0465099	8.89408	1.80572	0.071013	0.423477	-9.30325
ADCY5	0.0464889	8.77588	2.63615	0.00840703	0.0801549	-7.46019
CEP57L1	0.046435	8.79557	2.32354	0.0201836	0.163585	-8.23474
ARSG	0.0463847	8.74678	3.17049	0.00152958	0.0187291	-5.91081
MTHFD1L	0.0463186	8.9905	1.29486	0.195417	0.790104	-10.095
PAPSS1	0.046307	8.91009	1.62596	0.104011	0.548168	-9.61159
POC5	0.0463027	8.76353	2.89782	0.0037714	0.0407885	-6.73697
POGZ	0.0462996	9.191	1.22409	0.220968	0.851722	-10.1842
TK2	0.0462952	8.81989	2.1925	0.0283824	0.213907	-8.53044
SMARCA1	0.0461953	8.93215	1.63715	0.101653	0.543479	-9.59334
QRICH1	0.0461614	8.94772	1.60896	0.107679	0.553376	-9.63908
RGS4	0.0461241	8.70669	6.86015	7.57826e-12	2.68668e-10	12.5084
SUGP2	0.0460854	8.93539	1.72203	0.0851169	0.483102	-9.45082
LINC01370	0.0460792	8.70174	8.28256	1.47639e-16	6.81087e-15	23.1757
GTF3C3	0.046076	8.78649	2.58406	0.00978823	0.0910113	-7.59603
ITPA	0.0460574	8.80798	2.4006	0.0163987	0.138359	-8.05286
ZFX	0.0460485	8.9361	1.59988	0.109678	0.560044	-9.65363
RCL1	0.0460004	9.07546	1.22231	0.221638	0.853322	-10.1863
SMYD3	0.0459922	9.51108	0.75339	0.451245	1	-10.6496
HEATR4	0.0459675	8.72429	4.27603	1.93242e-05	0.000354731	-1.80372
C21orf62-AS1	0.0458917	8.73874	3.36046	0.000783055	0.0104044	-5.29149
FAM95C	0.0458913	8.85761	1.93155	0.0534629	0.348366	-9.06822
SMYD2	0.0458736	8.80656	2.22962	0.0258102	0.198583	-8.44842
C1orf43	0.045843	8.8506	2.01383	0.0440723	0.300977	-8.90598
HMG20A	0.0458395	8.91902	1.65737	0.0974976	0.529106	-9.56004
TFDP1	0.0458371	8.82404	2.13391	0.0328911	0.238922	-8.6571
SCARB1	0.0458331	8.78445	2.49791	0.0125197	0.111375	-7.81473
LARP4	0.0458301	9.25682	1.14939	0.250441	0.914557	-10.2728
HERC6	0.0458067	8.7625	2.84741	0.00442275	0.0467624	-6.8816
SMC3	0.0457969	8.80412	2.38535	0.0170943	0.143471	-8.08934
BRD8	0.0457908	8.86956	1.95062	0.0511495	0.336231	-9.03122
PREX1	0.0457785	8.76903	2.9004	0.00374058	0.0405057	-6.72951
TSHZ1	0.045742	8.89331	1.67858	0.0932858	0.513891	-9.52466
NOL3	0.0457113	8.83634	2.12595	0.0335487	0.242909	-8.67404
ASPHD1	0.045686	8.77455	2.72321	0.00648406	0.0650695	-7.22716
WWP2	0.0456776	9.27603	1.11005	0.267024	0.945266	-10.3172
ADCY3	0.0456693	8.72688	3.99842	6.45407e-05	0.00107051	-2.94913
NHSL1	0.0456079	8.98345	1.24706	0.212426	0.832928	-10.1558
AC109466.1	0.045505	8.70289	5.31585	1.10045e-07	2.67829e-06	3.16449
KL	0.0455022	8.71124	5.39618	7.07156e-08	1.74387e-06	3.59275
FAM222A	0.0454889	8.76523	2.97672	0.00292527	0.0329221	-6.50553
BCOR	0.0454079	8.85462	1.85773	0.0632567	0.388839	-9.20802
ASTN1	0.0453859	8.72693	3.68468	0.000231033	0.00345139	-4.15159
AXIN1	0.0453341	8.78969	2.45982	0.0139292	0.12156	-7.90908
CCSAP	0.0452243	8.7287	4.10044	4.17881e-05	0.000721301	-2.53709
ACVR1C	0.0451379	8.77957	2.47764	0.0132532	0.116754	-7.86512
PPP1CC	0.0450601	8.7708	2.80569	0.00503723	0.0523679	-6.99939
TMEM165	0.0450536	9.31636	1.06707	0.285986	0.979766	-10.364
QDPR	0.0450434	8.77567	2.68421	0.0072904	0.0714928	-7.33249
TLE2	0.0450231	8.81947	2.18261	0.0291038	0.218363	-8.55206
ERMP1	0.0450113	8.78488	2.46056	0.0139004	0.121341	-7.90725
NFKBIZ	0.0449103	8.88335	1.70314	0.0885941	0.495624	-9.48316
RBFOX2	0.0449007	9.6485	0.859847	0.389908	1	-10.5637
COX19	0.0448039	8.7837	2.56191	0.0104344	0.095798	-7.65297
MANBA	0.0447777	8.82947	1.9372	0.052768	0.34491	-9.05729
AC005394.1	0.0447273	8.72205	3.84345	0.000122584	0.00192834	-3.55529
C12orf45	0.0446992	8.80925	2.18065	0.0292486	0.219204	-8.55633
TES	0.0446922	8.80999	2.14233	0.0322073	0.235228	-8.6391
FIG4	0.0445979	8.81785	2.06952	0.0385408	0.270584	-8.79235
CACNG7	0.044552	8.69965	8.9444	4.91959e-19	2.53836e-17	28.8068
PTPRA	0.0445243	9.18145	1.15022	0.250101	0.913519	-10.2719
SIN3A	0.0444938	8.9378	1.55242	0.120614	0.598308	-9.72842
RAD54L2	0.0443789	8.95592	1.51019	0.131047	0.631383	-9.79307
TGFBRAP1	0.0441152	8.7829	2.49946	0.0124649	0.110918	-7.81085
SEC14L6	0.043989	8.70708	6.20151	5.96988e-10	1.80214e-08	8.23703
ASCC2	0.0439066	8.83649	2.0314	0.042259	0.291263	-8.87047
BRAP	0.0438738	8.79821	2.29662	0.0216753	0.173537	-8.2969
STX12	0.0438524	9.01478	1.32605	0.184873	0.761635	-10.0542
ITFG1	0.0438496	9.33323	0.977611	0.328307	1	-10.4555
NCMAP	0.0438463	8.81323	1.95731	0.0503579	0.332663	-9.01816
CRMP1	0.0437946	8.8065	2.33369	0.0196452	0.160317	-8.21113
SPART-AS1	0.0437922	8.70586	6.44718	1.22946e-10	3.95338e-09	9.78058
RNF180	0.0437842	8.96531	1.36794	0.171383	0.736729	-9.99775
DMTF1	0.0437157	8.94151	1.55936	0.118964	0.591785	-9.71763
BLVRA	0.0436756	8.7409	3.27988	0.00104453	0.0134168	-5.55858
PHTF1	0.0436744	8.8622	1.77874	0.0753336	0.441471	-9.35159
CDS2	0.0436299	8.91547	1.56916	0.116664	0.584476	-9.7023
ATXN7	0.0435964	8.82766	2.00139	0.0453955	0.307906	-8.93094
PPP2R1A	0.0435448	8.81104	2.25399	0.0242331	0.188525	-8.39382
SLC45A4	0.0435397	8.79628	2.21374	0.0268845	0.204828	-8.48367
BTC	0.0435337	8.74246	3.23002	0.00124458	0.0156731	-5.7206
DOC2A	0.0435182	8.70258	7.87147	4.1376e-15	1.74111e-13	19.891
CFAP300	0.0434629	8.71229	5.3196	1.07812e-07	2.62585e-06	3.18433
RGL3	0.0434461	8.91657	1.64973	0.0990517	0.534771	-9.57267
RUFY3	0.0433891	9.65753	0.845379	0.397933	1	-10.576
ARL17B	0.0433351	8.80175	2.19591	0.0281369	0.212238	-8.52295
FAM219A	0.0433104	8.95737	1.43559	0.151171	0.694328	-9.90293
PTK7	0.0432606	8.81	2.06775	0.0387069	0.271296	-8.79601
F10	0.0432504	8.70766	5.94328	2.95268e-09	8.34262e-08	6.67843
AC104041.1	0.0432377	8.81409	1.63072	0.103003	0.547813	-9.60384
SYT17	0.0431244	8.86253	1.80327	0.0713968	0.425154	-9.30767
RGS12	0.043079	8.8131	1.99766	0.0457991	0.30996	-8.9384
MAPK9	0.0430556	8.93912	1.50272	0.132966	0.637607	-9.80434
RLF	0.0430201	9.0488	1.28408	0.199163	0.799603	-10.1089
FERMT2	0.0430125	8.90516	1.56705	0.117155	0.586004	-9.70561
MVK	0.0430115	8.71966	4.59335	4.45221e-06	9.00589e-05	-0.400962
RNF216	0.0429725	9.28061	1.05013	0.2937	0.994045	-10.382
AC020637.1	0.0429111	8.70599	6.41494	1.5178e-10	4.84272e-09	9.57462
CFDP1	0.0428768	9.06826	1.14861	0.250763	0.915034	-10.2737
XYLB	0.0428168	8.82565	1.95748	0.0503378	0.332656	-9.01782
NUP58	0.0428051	8.85379	1.87021	0.0615034	0.381135	-9.18476
STIP1	0.0428	8.75922	2.83536	0.00459287	0.0482568	-6.9158
HIRA	0.0426486	8.77774	2.4618	0.0138526	0.121081	-7.90421
RICTOR	0.0425954	9.19939	1.09842	0.272066	0.955232	-10.3301
GUSB	0.0425714	8.74534	3.23107	0.00124	0.0156284	-5.71719
CUL5	0.0425679	9.13305	1.16563	0.243811	0.900148	-10.254
ZNF529-AS1	0.0424732	8.74479	3.05845	0.00223475	0.0260391	-6.25923
ARPC3	0.0424449	8.86331	1.78264	0.0746965	0.438581	-9.34465
RCOR3	0.0424427	9.15533	1.13916	0.254682	0.921516	-10.2845
NDRG1	0.0424388	8.88683	1.5712	0.11619	0.583088	-9.6991
MED27	0.0424294	9.1234	1.13986	0.254391	0.92086	-10.2837
SCAF4	0.0424088	8.91675	1.57971	0.114228	0.575739	-9.68571
AC023421.2	0.0423828	8.70388	6.6006	4.45075e-11	1.48971e-09	10.7745
TSPAN15	0.0422715	8.73214	3.56134	0.000371859	0.00530925	-4.59753
CHFR	0.042255	8.94506	1.50648	0.131996	0.634176	-9.79867
DNAJC21	0.0422171	8.80774	2.15019	0.0315803	0.232147	-8.62224
ELF4	0.0421871	8.71253	5.08483	3.79258e-07	8.63514e-06	1.96839
TECR	0.042139	8.76095	2.76972	0.00562799	0.057634	-7.09957
ATPAF1	0.042078	8.82371	1.98295	0.0474195	0.317563	-8.96767
RTN4RL1	0.0420764	8.79641	2.11818	0.0342012	0.246675	-8.69052
MPC2	0.0420608	8.73077	3.63868	0.000276376	0.00406004	-4.31969
PYGB	0.0420575	8.7494	2.99764	0.00273205	0.0310363	-6.44311
TRMT2B	0.0420555	8.80312	2.14441	0.0320407	0.234373	-8.63465
WDR43	0.0420161	9.05485	1.26994	0.204157	0.813086	-10.127
UBAP1	0.0419822	9.0981	1.16657	0.24343	0.899506	-10.2529
CPA1	0.0419429	10.9968	0.412941	0.679665	1	-10.8481
IVD	0.0418878	8.79953	2.23066	0.0257407	0.198139	-8.44609
ZNF467	0.0418877	8.70761	6.04775	1.55849e-09	4.557e-08	7.30106
SGK3	0.041856	9.10195	1.08486	0.278026	0.965863	-10.3449
RAP1GDS1	0.0418092	9.16234	1.06886	0.285177	0.978242	-10.3621
CTPS1	0.0417902	8.7588	2.74722	0.00602847	0.0610824	-7.16156
NAPEPLD	0.0417766	8.76496	2.55073	0.0107748	0.0983275	-7.68153
POLR1C	0.0417621	8.77598	2.44861	0.0143696	0.124658	-7.93655
C1orf159	0.0417442	8.75325	2.73679	0.0062227	0.0627659	-7.19012
MYO18B	0.0417412	8.70111	8.05793	9.30811e-16	4.08607e-14	21.3605
TMEM132D	0.0417193	9.29622	1.01091	0.312102	1	-10.4224
TBRG1	0.0417185	8.82962	2.00258	0.0452681	0.307204	-8.92857
ERBB3	0.0416661	8.89069	1.60513	0.108518	0.556068	-9.64522
BCORL1	0.0416612	8.74805	2.93178	0.00338318	0.0371286	-6.63813
MRPS27	0.0416471	8.89646	1.49885	0.133965	0.640905	-9.81013
MCPH1	0.0415919	9.19015	0.984349	0.324984	1	-10.4489
GLE1	0.0415786	8.78372	2.36194	0.0182117	0.150923	-8.14485
AC127024.2	0.0415578	8.74891	3.11347	0.00185781	0.0221813	-6.08969
AATK	0.0414334	8.83729	1.85152	0.0641439	0.392208	-9.21953
MCF2L2	0.041372	8.89341	1.66211	0.0965443	0.525099	-9.55218
SQLE	0.0413119	8.73936	3.16565	0.0015552	0.0190052	-5.92611
RBBP7	0.0413087	8.80716	2.11565	0.0344162	0.247853	-8.69587
P4HA2	0.0411595	8.78955	2.26149	0.023765	0.185874	-8.37689
RPAIN	0.0411399	8.78792	2.36021	0.0182967	0.15144	-8.14893
ADCY6	0.0410213	8.83238	1.96554	0.0493989	0.327484	-9.00203
SLC17A1	0.0410143	8.69892	8.01512	1.31483e-15	5.70464e-14	21.0202
YWHAB	0.0410046	8.80337	2.14025	0.0323754	0.236068	-8.64356
NEURL1B	0.0409746	8.7047	6.22241	5.23071e-10	1.58902e-08	8.36604
KANSL1	0.0408733	9.94666	0.79928	0.42416	1	-10.6139
CCDC125	0.0408725	8.84111	1.7147	0.0864524	0.488532	-9.46341
KIAA1147	0.0408381	8.86053	1.71908	0.0856515	0.485069	-9.45589
CMTM8	0.0408274	9.59869	0.733692	0.463165	1	-10.6642
DPP10	0.0408259	9.73924	0.69298	0.488349	1	-10.6932
CGRRF1	0.0408209	8.72729	3.77902	0.000158992	0.00245162	-3.8003
FBXW8	0.0407852	9.0797	1.16122	0.245597	0.904551	-10.2591
KIF9-AS1	0.040687	8.954	1.26885	0.204543	0.813757	-10.1284
CBX1	0.0406009	8.78415	2.25529	0.0241515	0.188196	-8.39089
FBXO11	0.0405816	9.3477	0.892265	0.372287	1	-10.5353
UBAC2	0.0405285	9.2393	0.982376	0.325955	1	-10.4508
PRMT3	0.0404969	8.90544	1.43548	0.151203	0.694377	-9.90309
ZNF823	0.0404787	8.75489	2.76559	0.0056996	0.0582251	-7.11098
MKNK1	0.0404769	9.26169	0.992235	0.321123	1	-10.4411
SCML1	0.0404735	8.82267	1.92471	0.0543133	0.352265	-9.0814
ANKMY1	0.0404718	8.82941	1.81615	0.0693976	0.416808	-9.28437
CENPP	0.0404648	8.96314	1.04575	0.295721	0.997476	-10.3866
UBE2L3	0.0404645	8.92467	1.48091	0.138684	0.656054	-9.83686
AC006369.2	0.0402492	8.70295	6.96789	3.56614e-12	1.2888e-10	13.2475
KIAA1549	0.0402377	9.05006	1.08374	0.278525	0.966293	-10.3461
MPRIP	0.0402026	9.08347	1.16373	0.24458	0.901993	-10.2562
PDXDC1	0.0401788	9.32569	1.00566	0.314618	1	-10.4277
AC004951.1	0.0401257	8.93886	1.45527	0.145648	0.677306	-9.87449
BCAP29	0.0401191	8.81975	1.91822	0.0551312	0.355852	-9.09387
AQR	0.0399808	8.93732	1.43032	0.152678	0.698285	-9.91049
AC105052.1	0.0399582	8.75029	2.87924	0.0040006	0.0428118	-6.79058
ABL1	0.0399265	9.20238	0.905933	0.365008	1	-10.523
RFX7	0.0399232	9.12096	1.01963	0.307943	1	-10.4135
GTPBP4	0.0398329	8.86152	1.69929	0.0893166	0.498336	-9.4897
ZNF654	0.0398287	8.93783	1.37063	0.170541	0.736729	-9.99406
CAP1	0.039793	8.76872	2.50712	0.0121985	0.109009	-7.7917
SPRY4-AS1	0.039746	8.73467	2.93962	0.00329885	0.0363698	-6.61514
KIN	0.0397454	8.79795	2.13314	0.0329545	0.239331	-8.65875
CHCHD3	0.0396839	9.23106	0.967179	0.333494	1	-10.4656
KIAA0930	0.03967	8.77907	2.26391	0.0236156	0.184922	-8.37142
FKTN	0.0395544	8.86129	1.62965	0.103229	0.548168	-9.60559
SYNCRIP	0.0395338	9.00085	1.28813	0.197751	0.796087	-10.1037
PHC3	0.0395144	9.28459	0.956964	0.338624	1	-10.4755
TRNAU1AP	0.0394873	8.82214	1.90047	0.0574195	0.36424	-9.12774
PIAS1	0.0394856	9.49783	0.885262	0.376051	1	-10.5415
AL591806.3	0.0394225	8.75069	2.80645	0.00502539	0.0522772	-6.99726
PLEKHB2	0.0394192	8.7885	2.17222	0.0298789	0.222882	-8.57467
H6PD	0.0393933	8.87515	1.62683	0.103826	0.548168	-9.61017
HSPA4	0.0393917	8.86057	1.65361	0.0982595	0.532047	-9.56626
CCDC57	0.0393537	8.97394	1.29761	0.194473	0.787426	-10.0915
SRPK1	0.0392655	9.0879	1.0605	0.288962	0.985178	-10.371
PEX3	0.0392162	8.77584	2.29388	0.0218323	0.174101	-8.30318
CUL4A	0.0390707	9.033	1.20561	0.228017	0.866835	-10.2066
MIA2	0.0389797	9.29006	0.942376	0.346039	1	-10.4893
RNF169	0.0389698	9.00487	1.21156	0.225729	0.862342	-10.1994
SMIM24	0.0389534	8.69909	8.61234	9.06674e-18	4.43266e-16	25.9288
CLYBL	0.0389402	8.91728	1.23358	0.217408	0.843814	-10.1725
XPNPEP1	0.0389358	8.9364	1.37523	0.169112	0.736729	-9.98775
TSC1	0.0388868	8.83009	1.80765	0.0707112	0.42273	-9.29976
DNHD1	0.0388333	8.80541	1.94941	0.0512936	0.336914	-9.03358
HMGXB3	0.0387762	8.87551	1.61392	0.106599	0.54942	-9.63109
ZCCHC17	0.038749	8.79985	1.98548	0.0471372	0.31631	-8.96265
SLC30A4	0.0387388	8.72897	3.3977	0.000684026	0.00920949	-5.16586
CSE1L	0.0387371	8.80855	1.90245	0.0571613	0.363427	-9.12399
CTSZ	0.0386837	8.7369	3.12597	0.00178077	0.0213833	-6.05076
LRRC41	0.0385893	8.86461	1.6427	0.100499	0.539167	-9.58424
LRRC69	0.0383876	8.7485	2.64174	0.00826977	0.0791303	-7.44546
NEK3	0.0383825	8.7771	2.20029	0.0278246	0.210443	-8.51333
ACOXL	0.038316	8.80108	1.79532	0.0726529	0.430085	-9.32196
ZNF26	0.0382948	8.88533	1.51333	0.13025	0.628899	-9.78834
MAP7D3	0.0382613	8.71704	4.07966	4.56932e-05	0.000780274	-2.62185
GATAD2A	0.03821	9.10848	1.05203	0.292828	0.992192	-10.38
TM9SF3	0.0382013	9.19801	1.00674	0.3141	1	-10.4266
AC009403.1	0.0381614	8.73602	3.01695	0.00256414	0.0293503	-6.38512
MAPK6	0.0381487	8.95993	1.24546	0.213014	0.834196	-10.1578
YIPF4	0.0381214	9.06561	1.15421	0.24846	0.910549	-10.2672
USP32	0.0380754	9.11486	1.03343	0.301446	1	-10.3994
ZNF251	0.0380589	8.83555	1.71502	0.0863943	0.488305	-9.46286
SFMBT1	0.0380481	8.90099	1.42058	0.15549	0.706475	-9.92436
GPR89A	0.0380439	8.80189	1.94823	0.0514343	0.337442	-9.03587
YBX1	0.0380392	8.82126	1.85448	0.0637199	0.390469	-9.21405
WDR20	0.0379478	9.1178	1.03609	0.300202	1	-10.3966
ZFYVE26	0.0379372	8.77085	2.34387	0.0191176	0.157033	-8.18733
ARFIP1	0.0379073	9.00673	1.17721	0.239159	0.891013	-10.2404
IPMK	0.0379053	8.81385	1.79603	0.0725405	0.429758	-9.32069
SDCBP2-AS1	0.0379027	8.82514	1.80067	0.0718062	0.426917	-9.31236
POLR3B	0.0378876	8.84453	1.62151	0.104961	0.548168	-9.61881
XRCC5	0.0378653	9.16858	1.0109	0.312106	1	-10.4224
MAP3K1	0.0377797	8.97991	1.19151	0.233502	0.879712	-10.2235
COPS3	0.0377649	8.78066	2.22389	0.0261934	0.200932	-8.46117
DEAF1	0.037762	8.8316	1.73287	0.0831711	0.475356	-9.4321
SMC4	0.0377298	8.739	2.92539	0.00345326	0.0377864	-6.6568
DDX42	0.0377133	8.98879	1.27489	0.202398	0.80829	-10.1207
KIAA1328	0.0376896	9.04472	1.00072	0.317002	1	-10.4326
PSAP	0.0376796	8.88648	1.48676	0.13713	0.650789	-9.82817
CPA2	0.0376793	10.5393	0.498423	0.618204	1	-10.8092
MTA3	0.0376589	9.0965	1.0612	0.288644	0.984876	-10.3703
CMC2	0.0375121	8.87043	1.49643	0.134596	0.642682	-9.81377
SMAP1	0.0374903	9.2448	0.913049	0.361254	1	-10.5165
TMCO4	0.0374868	9.01537	1.12611	0.260163	0.932994	-10.2993
RBM6	0.0374397	9.98322	0.752067	0.452041	1	-10.6505
TCERG1	0.0373843	9.02889	1.17271	0.24096	0.894869	-10.2457
SLC25A33	0.0373816	8.79781	1.87383	0.0610032	0.378735	-9.178
TIAL1	0.0373332	8.89883	1.46006	0.144326	0.673683	-9.86751
DCUN1D2	0.0373297	8.80388	1.92731	0.0539883	0.350699	-9.07639
ICE2	0.0372807	8.86808	1.502	0.133151	0.637867	-9.80542
TBC1D14	0.037279	8.89592	1.40642	0.159653	0.719307	-9.94438
SUZ12	0.0372715	8.96067	1.27774	0.201392	0.805518	-10.1171
USP7	0.0372649	8.92961	1.34568	0.178458	0.744974	-10.0279
TMTC4	0.0372511	8.86724	1.51968	0.128646	0.624214	-9.77871
CA8	0.0372218	8.86419	1.36128	0.173478	0.736729	-10.0068
MAML1	0.037192	8.85174	1.56796	0.116945	0.585649	-9.70419
SUB1	0.0371876	8.8015	1.9328	0.0533083	0.347561	-9.0658
TXNRD3	0.0371175	8.77903	2.08729	0.0369046	0.261672	-8.75544
TENT5C	0.0371133	8.82575	1.65051	0.0988908	0.534246	-9.57137
ZFYVE21	0.0371126	8.72291	3.67963	0.000235645	0.00351367	-4.17014
POLR1D	0.0371092	8.83456	1.70678	0.087916	0.492818	-9.47696
EPHX1	0.036973	8.82217	1.65669	0.0976349	0.529508	-9.56116
C15orf40	0.0369259	8.74271	2.81854	0.00484021	0.0506408	-6.9633
MITF	0.0368993	8.95144	1.11439	0.265156	0.942036	-10.3124
AC139491.7	0.0368787	8.78845	2.10517	0.0353189	0.252888	-8.71799
HCN3	0.0368649	8.70516	6.07536	1.31394e-09	3.85537e-08	7.46747
ATP5PB	0.0368287	8.75398	2.60624	0.00917718	0.0862382	-7.53853
TMEM145	0.0368233	8.71	5.02256	5.24803e-07	1.17653e-05	1.65498
AFG3L2	0.0368023	8.91194	1.38245	0.166885	0.736729	-9.97779
FHDC1	0.0365852	8.72773	3.24737	0.00117127	0.014857	-5.6645
ARPIN	0.0365618	8.84681	1.65506	0.0979645	0.530695	-9.56386
WDR48	0.0365447	8.82206	1.74107	0.0817238	0.469324	-9.41787
SP4	0.0364964	8.8634	1.38946	0.164746	0.73474	-9.96809
KMT2A	0.0364427	9.32816	0.848137	0.396396	1	-10.5737
GLIS2	0.036426	8.72072	3.76698	0.000166836	0.00256314	-3.84562
ERP29	0.0364254	8.76342	2.36091	0.0182624	0.151194	-8.14729
TRMT10B	0.0363951	8.81053	1.78092	0.0749765	0.439615	-9.34771
RGN	0.0363732	8.81795	1.72644	0.0843198	0.479959	-9.44321
AC058822.1	0.0363407	8.75339	2.55289	0.0107082	0.097883	-7.67602
RAB5B	0.0363401	8.77599	2.15864	0.0309184	0.228452	-8.60406
DENND5A	0.03632	9.13682	0.93324	0.350734	1	-10.4979
SPIRE2	0.036319	8.76183	2.44937	0.0143392	0.124458	-7.93469
GPN2	0.0362696	8.75834	2.42872	0.0151818	0.129956	-7.98503
EPHB2	0.0362346	8.74582	2.41704	0.0156774	0.133246	-8.01331
AC018523.2	0.0362234	8.72064	3.73742	0.00018767	0.00285964	-3.9563
SASH1	0.0361399	8.91914	1.14049	0.25413	0.920572	-10.283
BCL2L2-PABPN1	0.0361094	8.78611	2.08435	0.0371708	0.263081	-8.76156
TMEM63B	0.0360947	8.7398	2.84727	0.0044247	0.0467682	-6.882
PABPN1	0.0360879	8.84841	1.65587	0.0978016	0.530241	-9.56253
MRE11	0.0360628	8.81616	1.70166	0.0888708	0.496675	-9.48567
LAMP1	0.0360461	8.81065	1.82326	0.0683137	0.41244	-9.27143
MRPS5	0.0360449	8.83516	1.66638	0.0956902	0.522547	-9.54507
HCFC2	0.0358123	8.90276	1.37777	0.168326	0.736729	-9.98425
YY1	0.0358077	8.98018	1.18123	0.23756	0.888213	-10.2357
IRX1	0.0357857	8.69856	8.52601	1.901e-17	9.18671e-16	25.198
DPY19L3	0.0357382	8.84978	1.47933	0.139104	0.657149	-9.83919
AL139011.2	0.0357241	8.71528	4.02413	5.78986e-05	0.000970417	-2.84628
CBFA2T3	0.0356878	8.75823	2.41897	0.0155942	0.132674	-8.00862
THOC3	0.035682	8.74726	2.59667	0.00943648	0.0883038	-7.5634
ALG8	0.0356738	8.79614	1.87314	0.0610984	0.379115	-9.17929
MAP3K3	0.0356606	8.96241	1.14843	0.250838	0.915109	-10.2739
POTEJ	0.0356222	8.70563	5.55486	2.89926e-08	7.45098e-07	4.45736
PHF6	0.0356095	8.76487	2.23575	0.0254051	0.196141	-8.43473
RHBDD1	0.0356073	9.01815	1.01774	0.308842	1	-10.4154
ERCC6	0.0355956	8.8705	1.43861	0.150313	0.691805	-9.89859
AC034195.1	0.0355744	8.74365	2.10405	0.0354162	0.253203	-8.72034
ENTPD3-AS1	0.0355131	8.76327	2.14109	0.0323075	0.235704	-8.64176
CADPS2	0.0355036	9.95529	0.648844	0.516465	1	-10.7229
UBXN7	0.0354753	8.93307	1.27512	0.202318	0.808068	-10.1204
TDRD3	0.0354742	9.13092	0.923321	0.355877	1	-10.5071
PFKFB3	0.0354537	8.90066	1.26725	0.205115	0.814943	-10.1304
ST3GAL5	0.0354419	8.75589	2.31174	0.0208264	0.167983	-8.26209
MTERF2	0.0353811	8.81677	1.75042	0.080097	0.462311	-9.40154
HPN	0.0353808	9.26449	0.803378	0.421789	1	-10.6106
EPS8L2	0.0353571	8.7619	2.34425	0.0190983	0.156951	-8.18645
NOM1	0.0353509	8.82403	1.69255	0.0905944	0.503289	-9.50114
AP002754.1	0.0353351	8.70376	5.92924	3.21507e-09	9.04588e-08	6.59551
ACSM3	0.035333	8.8217	1.35175	0.176506	0.739496	-10.0198
ATP2A2	0.0353058	9.10915	0.968047	0.33306	1	-10.4648
GSAP	0.0353015	8.93695	1.20075	0.229894	0.871012	-10.2124
MYO1B	0.0352688	9.5902	0.672969	0.500993	1	-10.7069
UQCC1	0.0352547	8.92933	1.2661	0.205527	0.815919	-10.1319
RPS3A	0.0352032	8.83403	1.58514	0.112987	0.571719	-9.6771
RFX2	0.0351915	8.83399	1.56711	0.117143	0.586004	-9.70553
ATG4B	0.0351903	8.83927	1.61193	0.107031	0.551049	-9.6343
SOAT1	0.0351831	8.88389	1.35597	0.17516	0.736729	-10.014
PCGF3	0.0351743	8.83569	1.64536	0.0999496	0.537434	-9.57987
CIZ1	0.035165	8.78475	2.02753	0.0426531	0.293436	-8.87832
BVES	0.0351574	8.70077	6.66497	2.8863e-11	9.768e-10	11.1984
TBCE	0.0351226	8.73111	3.04628	0.00232713	0.0269314	-6.29634
GINM1	0.0350351	8.7912	1.87223	0.0612237	0.379682	-9.18099
GOLM1	0.0350289	8.91472	1.21373	0.224901	0.860549	-10.1968
WNK4	0.035025	8.71007	4.59992	4.31443e-06	8.75362e-05	-0.370837
BVES-AS1	0.0350082	8.69852	8.25486	1.85751e-16	8.52219e-15	22.9493
STAG2	0.0349816	9.16441	0.91296	0.361301	1	-10.5166
KRCC1	0.0349476	8.88552	1.33686	0.18132	0.75283	-10.0398
ZNF135	0.0348781	8.73076	3.04272	0.00235478	0.0272233	-6.30716
MEAF6	0.0348328	8.80215	1.85028	0.0643236	0.39302	-9.22184
TNFSF13B	0.0347811	8.78887	1.83475	0.0665927	0.404216	-9.25043
SCAPER	0.0347495	9.7251	0.708191	0.478854	1	-10.6826
DDAH1	0.0346925	9.00433	0.944873	0.344762	1	-10.487
CWF19L2	0.0346687	8.94151	1.17067	0.24178	0.896697	-10.2481
TIMM23	0.0346314	8.84219	1.56713	0.117138	0.586004	-9.70549
HEATR1	0.0346307	8.89745	1.35869	0.174296	0.736729	-10.0104
ZNF862	0.0345325	8.77802	2.06875	0.038613	0.270864	-8.79394
BNIPL	0.034411	8.70587	5.16114	2.53446e-07	5.89465e-06	2.35765
FAM120C	0.0343818	8.8004	1.75284	0.0796808	0.460747	-9.3973
SNX1	0.0343155	9.04872	1.02203	0.306807	1	-10.4111
SAMD4B	0.0342998	8.92152	1.2702	0.204064	0.812912	-10.1267
ANKRD13A	0.0342671	8.80283	1.7647	0.0776651	0.451505	-9.37645
SAP130	0.0342645	8.85448	1.40313	0.160631	0.72186	-9.949
TMEM200A	0.0341652	8.76774	1.93534	0.052996	0.345929	-9.0609
LRCH1	0.0341491	8.97318	1.05796	0.290117	0.987308	-10.3737
PRH1	0.0341411	8.7496	2.4973	0.0125411	0.111507	-7.81625
USP6NL	0.0340965	8.96213	1.07127	0.28409	0.976392	-10.3595
VIRMA	0.034043	8.8644	1.4125	0.157856	0.714271	-9.93581
SGMS1	0.0340227	9.52955	0.695511	0.486763	1	-10.6915
ABI2	0.034009	8.98739	1.11579	0.264558	0.941006	-10.3109
LSM14A	0.0340038	9.24472	0.860971	0.389289	1	-10.5627
PPP4R1	0.0339682	9.04461	1.01202	0.311571	1	-10.4213
SOX13	0.0339677	8.78781	1.85378	0.0638204	0.390599	-9.21535
HMGN3	0.0339667	8.84125	1.51633	0.12949	0.626489	-9.78379
PKM	0.0338987	8.79974	1.80691	0.0708269	0.423151	-9.3011
ANP32B	0.0338643	8.87879	1.38023	0.167569	0.736729	-9.98087
NUP98	0.0338517	9.07115	1.00946	0.312796	1	-10.4238
RPS9	0.0338373	9.09725	0.917626	0.358852	1	-10.5123
SRSF12	0.0337916	8.72743	2.99182	0.00278459	0.0315292	-6.46052
CD55	0.0337893	8.7889	1.80456	0.0711945	0.424333	-9.30535
ATP13A2	0.0337632	8.76994	2.09429	0.0362769	0.25782	-8.74082
GSTA4	0.0337143	8.77383	2.0548	0.0399424	0.278443	-8.82269
ZNF253	0.0336851	8.79995	1.77418	0.0760854	0.444751	-9.35969
NADSYN1	0.0336803	8.76772	2.11601	0.0343854	0.247737	-8.69511
PCID2	0.0336391	8.81252	1.70483	0.0882777	0.494289	-9.48027
ATP6V1B2	0.0336307	8.74387	2.58567	0.00974272	0.0906887	-7.59188
ZNF107	0.0336156	8.76738	2.11286	0.0346545	0.249034	-8.70177
DNASE1	0.0335757	8.83043	1.51607	0.129556	0.626553	-9.78419
VDAC3	0.0335425	8.76286	2.17499	0.0296702	0.22172	-8.56864
SNTB2	0.0334751	8.87142	1.28252	0.199711	0.800516	-10.1109
UBE4B	0.0334734	9.21262	0.851454	0.394552	1	-10.5709
FLCN	0.0334292	8.73688	2.78576	0.00535714	0.0553164	-7.05504
SLC15A4	0.0334272	8.83643	1.48869	0.136621	0.649376	-9.8253
PLIN3	0.0334038	8.75994	2.1711	0.0299635	0.223265	-8.5771
HERC5	0.0333204	8.75387	2.25835	0.0239603	0.187097	-8.384
APTR	0.0332835	8.81647	1.56365	0.117954	0.588493	-9.71094
GAL3ST1	0.0332652	8.719	3.49391	0.000479475	0.00666969	-4.83494
RCC1L	0.0332416	8.8153	1.62957	0.103245	0.548168	-9.60571
RFC3	0.0332396	8.77506	1.70913	0.0874788	0.491552	-9.47294
N4BP2L1	0.0332365	9.04763	0.950806	0.341741	1	-10.4813
NET1	0.0332362	8.771	2.00194	0.0453369	0.307609	-8.92985
SMARCAL1	0.0332128	8.77268	1.89973	0.0575175	0.364543	-9.12916
NCEH1	0.0331807	8.83736	1.27858	0.201096	0.804633	-10.116
NPSR1	0.0331786	8.7009	6.42102	1.45879e-10	4.6684e-09	9.61339
ATG2B	0.0331786	9.03186	1.02591	0.304976	1	-10.4071
ZBED5	0.0331362	8.7962	1.74498	0.0810398	0.466434	-9.41104
PHYKPL	0.0331195	9.0589	1.00391	0.315465	1	-10.4294
TNPO3	0.0331126	8.9777	1.08441	0.278225	0.965966	-10.3454
MAPKAP1	0.0330904	9.26885	0.808402	0.418892	1	-10.6066
CRH	0.0330523	8.69863	7.77033	9.16582e-15	3.81394e-13	19.1079
C5orf38	0.0330287	8.69891	7.62589	2.80613e-14	1.13388e-12	18.0068
MIR2052HG	0.0330123	8.8067	1.29011	0.197062	0.794353	-10.1012
KIAA1671	0.0330035	9.04121	0.934667	0.349998	1	-10.4965
DPF3	0.0330021	8.73767	2.31892	0.0204332	0.165289	-8.24546
PPP1R26-AS1	0.0329378	8.72167	3.15019	0.00163978	0.0199113	-5.97488
HDAC8	0.0328905	9.33909	0.698636	0.484807	1	-10.6893
NUDCD3	0.0328716	9.0737	0.9439	0.345259	1	-10.4879
SUDS3	0.0328381	8.87274	1.37168	0.170214	0.736729	-9.99262
ZNF814	0.0327799	8.76981	2.05407	0.0400128	0.27876	-8.82419
SNCA	0.032668	8.75447	1.97884	0.04788	0.319746	-8.9758
SPPL3	0.032615	9.24289	0.782338	0.434047	1	-10.6273
HCG17	0.0326099	8.86254	1.3242	0.185487	0.763183	-10.0566
RASSF5	0.0326004	8.75716	2.13081	0.0331462	0.240619	-8.66371
PAK2	0.0325914	9.00328	1.03617	0.300166	1	-10.3965
MIPEP	0.0325437	8.88376	1.19105	0.233682	0.880191	-10.2241
ZMAT1	0.0325061	8.87401	1.29966	0.193769	0.785522	-10.0888
EBF2	0.0324986	8.70818	3.83706	0.00012581	0.00197446	-3.57978
TRAK2	0.0324861	8.85771	1.33226	0.182826	0.757363	-10.0459
NAA50	0.0324813	8.9222	1.1775	0.239044	0.891013	-10.2401
ZDHHC17	0.032436	9.06049	0.949903	0.3422	1	-10.4822
MARVELD2	0.0324333	8.77587	1.90083	0.0573727	0.364156	-9.12706
TMSB15B.1	0.0324272	8.70237	5.93535	3.09818e-09	8.73166e-08	6.63158
FAM66C	0.0324226	8.73725	2.5854	0.00975039	0.0907349	-7.59258
SMARCC1	0.0324218	9.42826	0.760189	0.447172	1	-10.6444
TBCK	0.0324214	9.18327	0.815393	0.41488	1	-10.6009
GIGYF2	0.0324046	9.6423	0.706321	0.480016	1	-10.6839
TAF2	0.0324011	8.96151	1.09361	0.274171	0.959312	-10.3354
SLC25A43	0.0323309	8.845	1.29078	0.19683	0.793957	-10.1003
EPG5	0.0322288	8.90397	1.22698	0.219878	0.849667	-10.1806
DNAJC8	0.0321644	8.75768	2.14173	0.0322556	0.235379	-8.64038
AL592183.1	0.0321563	8.85496	1.38119	0.167271	0.736729	-9.97953
CYB5B	0.0321502	8.83677	1.43689	0.150802	0.693204	-9.90107
AC119403.1	0.0321491	8.72513	3.0527	0.00227796	0.0264629	-6.27678
MBTPS2	0.0321474	8.80567	1.57835	0.114538	0.577044	-9.68784
MAPK10	0.0321194	9.38872	0.774834	0.438469	1	-10.6332
TMEM87A	0.0321158	9.04213	0.959857	0.337166	1	-10.4727
ZNF496	0.0320973	8.81542	1.5981	0.110075	0.560963	-9.65649
YBEY	0.032062	8.74464	2.42761	0.0152284	0.130189	-7.98772
PHACTR4	0.0320274	9.2235	0.786826	0.431415	1	-10.6238
KLC1	0.032011	8.94909	1.15441	0.248377	0.910518	-10.267
EIF4EBP1	0.0319255	9.01152	0.993446	0.320533	1	-10.4399
STARD7	0.0318608	8.81136	1.60367	0.10884	0.557163	-9.64757
UBA3	0.0318119	8.84776	1.37144	0.17029	0.736729	-9.99296
SUSD1	0.0317981	9.0374	0.955587	0.33932	1	-10.4768
TPD52L1	0.0317609	8.9034	1.13444	0.256656	0.925155	-10.2899
BCL9	0.0317316	8.79349	1.65156	0.0986771	0.533349	-9.56965
BNIP2	0.0317101	8.81243	1.60996	0.10746	0.552505	-9.63747
WEE1	0.0316518	8.72216	3.12321	0.00179751	0.0215611	-6.05936
AGPAT2	0.0316421	8.75867	2.15092	0.0315228	0.231845	-8.62068
ENTPD6	0.0316105	8.74958	2.28385	0.0224153	0.177566	-8.32611
ALMS1	0.0314873	9.2023	0.805945	0.420307	1	-10.6086
G2E3	0.0314721	8.78977	1.70981	0.0873534	0.491306	-9.47178
CRTC1	0.0314482	8.91146	1.18882	0.234558	0.881708	-10.2267
SCLT1	0.0314476	9.03329	0.869648	0.384528	1	-10.5552
SEZ6L2	0.031441	8.76335	1.97203	0.0486524	0.323751	-8.98925
FBXW4	0.0314324	9.16385	0.837906	0.402117	1	-10.5823
MCUR1	0.0314159	8.74342	2.3385	0.0193942	0.158761	-8.1999
ALDH5A1	0.0313847	8.73322	2.61414	0.00896778	0.0845889	-7.51792
REG3G	0.0313805	9.21969	0.577157	0.563855	1	-10.7668
SLC35D2	0.0313681	8.78452	1.74346	0.0813051	0.467451	-9.4137
AP3S1	0.0312948	8.9038	1.16876	0.242547	0.898149	-10.2503
DNAJC13	0.0312893	8.89617	1.20585	0.227925	0.866683	-10.2063
PLXNC1	0.0312336	8.77361	1.77385	0.0761392	0.444948	-9.36027
AC093151.3	0.0312324	8.72229	2.95711	0.00311758	0.0347598	-6.56362
ZNF785	0.0312119	8.76891	1.93864	0.0525922	0.344178	-9.0545
ACOT9	0.0312118	8.7694	1.91412	0.0556533	0.357294	-9.10173
EFTUD2	0.0312097	8.83314	1.45743	0.14505	0.675557	-9.87134
BRMS1L	0.0311918	8.76726	1.84728	0.0647558	0.395077	-9.22736
EEA1	0.0311865	9.14255	0.81828	0.41323	1	-10.5986
EIF3L	0.0311433	8.99446	1.01263	0.31128	1	-10.4206
INTS12	0.0311064	8.77637	1.73211	0.0833062	0.475886	-9.43342
JAKMIP2	0.0310974	8.90317	1.17826	0.238739	0.890723	-10.2392
ERICH1	0.0310374	8.96506	1.04713	0.295081	0.996237	-10.3851
ZNF730	0.0310329	8.70539	4.73835	2.20488e-06	4.61555e-05	0.273264
QTRT2	0.0310194	8.77727	1.79222	0.0731483	0.432138	-9.32752
ANO10	0.031008	9.05582	0.823127	0.410469	1	-10.5946
DLG4	0.0310021	8.75224	2.24531	0.024785	0.192283	-8.41333
IKZF4	0.0309764	8.73536	2.54521	0.0109462	0.0995695	-7.69556
EIF2B3	0.0309735	9.05246	0.882087	0.377765	1	-10.5443
GLIPR2	0.0309661	8.71033	3.83147	0.000128696	0.00201786	-3.60116
FAM160B1	0.0309554	8.79675	1.64257	0.100525	0.539167	-9.58445
NDUFAF7	0.0309447	8.77692	1.83352	0.066776	0.404979	-9.25269
ANO6	0.0309204	8.95778	0.979314	0.327465	1	-10.4538
WIPF2	0.0308855	8.98911	0.992891	0.320803	1	-10.4404
CTBP2	0.0308835	9.37893	0.649996	0.51572	1	-10.7221
DCK	0.0308804	8.70264	5.81653	6.32201e-09	1.73936e-07	5.93731
AC007193.2	0.0308759	8.70236	5.53966	3.16095e-08	8.08018e-07	4.3735
TMC4	0.0308612	8.88651	1.23156	0.218162	0.845783	-10.175
NCKAP5L	0.0308506	8.7452	2.29026	0.0220412	0.175461	-8.31146
FGL1	0.0308233	9.4652	0.426418	0.669819	1	-10.8425
RAB15	0.0307333	8.73074	2.74935	0.00598946	0.0607238	-7.15571
AUH	0.0307212	9.19668	0.771687	0.440331	1	-10.6356
WSB1	0.0307141	9.15836	0.854098	0.393085	1	-10.5686
SRP19	0.0307137	8.78037	1.74896	0.080349	0.463294	-9.40409
CNOT3	0.030675	8.74039	2.45891	0.0139643	0.121789	-7.91131
ZFYVE27	0.0306731	8.7684	1.97019	0.0488636	0.32488	-8.99288
HPS4	0.0306589	8.78692	1.72851	0.0839496	0.478583	-9.43965
SYPL1	0.0306427	8.74709	2.19586	0.0281402	0.212238	-8.52305
HTT	0.0306167	9.07773	0.869551	0.384581	1	-10.5553
ABHD5	0.0306042	9.0803	0.778642	0.436222	1	-10.6302
MARCH5	0.0305566	8.86186	1.24399	0.213552	0.835434	-10.1596
ZFP30	0.0305452	8.75686	2.07586	0.0379498	0.267162	-8.77921
PPIA	0.0305139	8.79958	1.6343	0.10225	0.545363	-9.598
ZNF577	0.0304955	8.78313	1.68441	0.0921549	0.5093	-9.51487
VRK1	0.0304819	8.75209	1.99796	0.0457668	0.309898	-8.93781
KPNA5	0.0304497	8.8299	1.4109	0.158327	0.715436	-9.93807
MYH9	0.0304023	9.37866	0.676916	0.498485	1	-10.7042
LSM12	0.0303994	8.83088	1.42725	0.153561	0.701175	-9.91487
AC011043.1	0.0303706	8.72717	2.92113	0.00350076	0.0382189	-6.66924
AC007495.1	0.0303503	8.73405	2.3334	0.0196605	0.16039	-8.21181
LINC00276	0.0303271	8.71591	2.49309	0.0126906	0.112687	-7.82674
CKAP5	0.030288	8.84156	1.34767	0.177817	0.7429	-10.0253
ZNF684	0.0302534	8.72164	3.02853	0.00246803	0.0284345	-6.35017
SHC3	0.0302292	8.77867	1.58395	0.113259	0.572438	-9.679
DNAL1	0.0301997	8.75985	1.96388	0.0495904	0.328494	-9.00528
TMEM56-RWDD3	0.0301748	8.72632	2.67489	0.00749594	0.0731449	-7.35744
DIP2A	0.0301483	9.11911	0.833614	0.404532	1	-10.5859
LBH	0.0301265	8.70172	5.38946	7.33982e-08	1.80604e-06	3.55668
AC092920.1	0.0300875	8.7214	2.4468	0.0144421	0.12519	-7.941
SETD1A	0.0300764	8.74832	2.21535	0.0267742	0.204047	-8.48012
ABCB10	0.0300572	8.82171	1.40348	0.160526	0.721639	-9.94851
CADM4	0.0299344	8.70865	4.0988	4.20852e-05	0.000725683	-2.54381
SLC5A11	0.0299299	8.72791	2.42358	0.0153981	0.131405	-7.99748
AGAP4	0.0299141	8.74456	2.29505	0.021765	0.173964	-8.30049
ZNF813	0.0299121	8.72868	2.68967	0.00717239	0.0706039	-7.31784
SETD3	0.0298804	8.93164	1.03147	0.302362	1	-10.4014
SKIL	0.0298731	8.86052	1.26597	0.205573	0.815919	-10.132
RABEP2	0.0298348	8.80437	1.51939	0.128717	0.624454	-9.77914
TMEM220	0.0297183	8.76367	1.89017	0.0587841	0.369376	-9.14726
AL136382.1	0.0297036	8.70124	5.38982	7.32503e-08	1.80372e-06	3.55864
GCA	0.0296874	8.76343	1.89805	0.057738	0.365362	-9.13234
ZNF462	0.0296851	8.92255	1.1305	0.25831	0.929075	-10.2943
GATB	0.0296738	8.74607	2.06379	0.039081	0.273518	-8.80418
CPEB2	0.029616	8.83613	1.2791	0.20091	0.804169	-10.1153
PLA2G16	0.0295921	8.78261	1.62959	0.103241	0.548168	-9.60568
SPTSSB	0.0295905	8.70649	4.31758	1.60323e-05	0.000298072	-1.62574
TTC25	0.0295761	8.72621	2.77996	0.00545368	0.0560804	-7.07117
GPR143	0.0295724	8.71695	3.15683	0.00160293	0.0195271	-5.95395
PRPSAP1	0.029554	8.76819	1.85452	0.0637142	0.390469	-9.21397
UBE2G1	0.029524	9.12044	0.80712	0.419629	1	-10.6076
PRR12	0.0295238	8.77176	1.80526	0.0710846	0.423828	-9.30408
TRPM7	0.0294947	9.07865	0.848056	0.396441	1	-10.5737
IL1R1	0.0294319	8.79308	1.44458	0.148629	0.68662	-9.88999
LAT2	0.0293482	8.72627	2.74632	0.00604506	0.061232	-7.16403
ORAOV1	0.0293471	8.78732	1.67463	0.0940604	0.51647	-9.5313
PLOD3	0.0293453	8.74947	2.13038	0.033181	0.240767	-8.66461
SLC9C1	0.0293326	8.8156	1.4102	0.158533	0.716077	-9.93905
UBE3B	0.0292877	8.78659	1.64272	0.100494	0.539167	-9.58421
PNLIP	0.0292779	9.53147	0.424664	0.671097	1	-10.8432
RSF1	0.029244	9.15618	0.784731	0.432642	1	-10.6254
ATF2	0.029206	8.95782	1.02145	0.307082	1	-10.4117
TAOK1	0.0291762	9.27747	0.72593	0.46791	1	-10.6699
EPB41L4A	0.0291524	8.94171	0.913878	0.360818	1	-10.5158
ENOPH1	0.0291041	8.77052	1.7371	0.082421	0.471712	-9.42476
DPP3	0.0290987	8.7268	2.68896	0.00718757	0.0706704	-7.31974
EXOG	0.0290976	8.80943	1.45592	0.145467	0.676652	-9.87354
DSTYK	0.0290798	8.84856	1.21987	0.222561	0.855312	-10.1893
CAT	0.0290716	8.82325	1.36869	0.171149	0.736729	-9.99673
AC012485.2	0.0290386	8.70015	5.93353	3.13257e-09	8.82116e-08	6.62083
TTC33	0.0290349	8.78607	1.53769	0.124178	0.610834	-9.75118
BRD7	0.0290107	8.92552	1.05867	0.289791	0.986964	-10.373
SSBP1	0.0290061	8.81152	1.46184	0.143839	0.6727	-9.86492
ARPC2	0.0290043	8.88547	1.15293	0.248987	0.911333	-10.2687
DMKN	0.0289544	8.80904	1.45699	0.145173	0.675754	-9.87199
LRRC23	0.0289417	8.75372	1.91859	0.0550846	0.355852	-9.09316
HELZ	0.0289349	9.27989	0.73271	0.463764	1	-10.6649
GABPB1	0.0288795	8.87163	1.08878	0.276293	0.962857	-10.3406
TAB2	0.0288513	9.05105	0.840973	0.400397	1	-10.5797
PAN3	0.0288301	9.67684	0.592452	0.55357	1	-10.7579
DCAF1	0.0287931	8.94904	0.985335	0.3245	1	-10.4479
ZNF217	0.0287878	8.77749	1.67531	0.0939258	0.516069	-9.53015
TTC7A	0.0287833	9.10026	0.778694	0.436191	1	-10.6302
SNTA1	0.0287556	8.71641	3.18605	0.00144978	0.0178957	-5.86143
MAFG	0.0287538	8.72198	2.93676	0.0033294	0.0366463	-6.62353
GNAS-AS1	0.0287369	8.72812	2.59905	0.00937135	0.0878413	-7.55722
AC009093.2	0.0287341	8.71562	3.07123	0.00214141	0.0251378	-6.22011
FBRSL1	0.0287307	8.90275	1.12709	0.259751	0.932413	-10.2982
IL18R1	0.0286631	8.70144	5.08193	3.85074e-07	8.75567e-06	1.9537
PLXNA1	0.0286528	8.7171	3.14937	0.00164434	0.0199522	-5.97743
SCAI	0.0286242	8.89757	0.982717	0.325787	1	-10.4505
NFATC2IP	0.028614	8.83424	1.33073	0.183328	0.758134	-10.0479
AC009554.1	0.0285805	8.72054	2.95737	0.00311495	0.0347493	-6.56285
ARHGEF26	0.0285744	8.81279	1.2841	0.199156	0.799603	-10.1089
PMPCB	0.0285343	8.78231	1.64836	0.0993318	0.535421	-9.57493
MTFR1	0.0285234	8.82719	1.30755	0.191077	0.777995	-10.0785
ALDH1L2	0.0284957	8.92511	0.990623	0.32191	1	-10.4427
AC105942.1	0.0284919	8.71159	3.42142	0.000627159	0.00851565	-5.08513
RBFA	0.0284405	8.73063	2.59517	0.00947777	0.0885666	-7.56729
MYO15B	0.0284306	8.73509	2.36536	0.0180447	0.150058	-8.13678
AP002884.1	0.0284205	8.77074	1.58105	0.113921	0.574815	-9.68359
ADGRG5	0.0284199	8.71517	3.33974	0.000843746	0.0111014	-5.36077
POLR2A	0.0283972	8.83942	1.25574	0.209258	0.824678	-10.1449
PXN	0.0283886	8.78781	1.57731	0.114778	0.577817	-9.68949
AC090825.1	0.0283741	8.71331	3.17551	0.00150339	0.0184488	-5.8949
PARP15	0.0283557	8.70022	5.80289	6.85527e-09	1.88144e-07	5.85853
MORC3	0.0283452	8.96833	0.945906	0.344235	1	-10.486
ZFAND1	0.0283095	8.80787	1.46178	0.143855	0.6727	-9.86501
SPESP1	0.0283051	8.74508	2.04845	0.0405596	0.281708	-8.8357
DYNLRB1	0.0283037	8.78268	1.59774	0.110155	0.561238	-9.65707
TYW3	0.0282988	8.77785	1.63584	0.101925	0.54434	-9.59547
C5	0.028292	8.84813	1.02592	0.304971	1	-10.4071
NUTF2	0.02826	8.75217	2.0001	0.0455346	0.3087	-8.93352
LANCL2	0.0282522	8.89398	1.03518	0.300626	1	-10.3975
ATG5	0.0282501	8.98271	0.908158	0.363832	1	-10.521
EI24	0.0282203	8.7535	2.02039	0.0433882	0.297213	-8.89277
WDR75	0.0282083	8.81105	1.4393	0.150119	0.69139	-9.89761
AP001636.3	0.0282025	8.69851	6.24452	4.54602e-10	1.3911e-08	8.503
ZNF382	0.0281866	8.71862	2.98302	0.00286581	0.0322854	-6.48678
U2SURP	0.0281706	9.02333	0.897717	0.369373	1	-10.5304
COL28A1	0.0281507	8.8485	1.05863	0.289809	0.986964	-10.373
ALG13	0.0281455	8.91853	0.992147	0.321166	1	-10.4412
PPP1R21	0.0281237	9.0118	0.857476	0.391217	1	-10.5657
CDR2	0.0281035	9.0329	0.794329	0.427036	1	-10.6179
SERPINI1	0.0280959	8.78551	1.46255	0.143644	0.672548	-9.86388
AC138627.1	0.0280767	8.72859	2.27435	0.0229807	0.181134	-8.34776
MRPS6	0.0280759	8.75083	1.93335	0.0532402	0.347203	-9.06474
NAPG	0.0280701	8.85262	1.20003	0.230174	0.87115	-10.2133
KIF1BP	0.0280324	8.76317	1.77101	0.0766098	0.447308	-9.3653
HNRNPL	0.0279977	8.84807	1.26402	0.206271	0.817818	-10.1345
TAB1	0.0279955	8.76791	1.77011	0.0767595	0.447924	-9.36689
IGFBP2	0.0279797	8.74991	1.85368	0.0638342	0.390599	-9.21553
MSANTD1	0.0279791	8.70787	4.03487	5.53189e-05	0.000929967	-2.80309
ICK	0.0279785	8.79815	1.43814	0.150447	0.692282	-9.89927
ZNF100	0.0279639	8.83693	1.24868	0.211833	0.831415	-10.1538
MROH1	0.0279551	9.02197	0.883293	0.377114	1	-10.5432
HACL1	0.0279256	8.80888	1.35875	0.174278	0.736729	-10.0103
TMCO3	0.0279055	8.94144	0.945653	0.344364	1	-10.4862
GRK4	0.0278656	8.83272	1.19355	0.232701	0.877784	-10.2211
SFPQ	0.0278577	9.38993	0.663173	0.507246	1	-10.7135
SLC22A5	0.0278564	8.80512	1.43186	0.152237	0.697217	-9.90828
GTF2H2C	0.0278444	8.75346	2.0073	0.0447631	0.304528	-8.91911
TLDC1	0.0278068	8.73458	2.34065	0.0192834	0.157969	-8.19488
AC021231.1	0.0277866	8.88529	0.960774	0.336705	1	-10.4718
SLC8A2	0.0277286	8.75848	1.80161	0.0716578	0.426261	-9.31066
LINC00894	0.0277098	8.96798	0.841096	0.400328	1	-10.5796
RNF138	0.0276987	8.88342	1.08593	0.277556	0.965136	-10.3437
CTDP1	0.027692	8.78658	1.57224	0.115948	0.58205	-9.69747
SOCS7	0.0276785	8.93382	0.969208	0.332481	1	-10.4637
SLC29A1	0.0276611	8.74215	2.16875	0.030141	0.224189	-8.58218
SARDH	0.0276595	8.74383	2.07961	0.0376046	0.265233	-8.77144
YWHAE	0.0276427	9.25408	0.719556	0.471827	1	-10.6745
KPNA6	0.0276372	9.07005	0.805887	0.42034	1	-10.6086
LINC00665	0.0276009	8.76545	1.80657	0.0708805	0.423161	-9.30172
SEC16B	0.0275855	8.80194	1.39333	0.163573	0.73087	-9.9627
BAZ1A	0.0275779	9.00059	0.843184	0.39916	1	-10.5779
EPHA3	0.0275375	8.70281	3.7049	0.000213401	0.00321376	-4.07705
ATE1	0.0275271	9.19029	0.673536	0.500633	1	-10.7065
AC025265.1	0.0275022	8.70949	3.60651	0.000312892	0.00453491	-4.43596
TTBK2	0.0275011	8.96674	0.892672	0.372069	1	-10.5349
PPARG	0.0274931	8.71517	2.48089	0.0131332	0.115911	-7.85708
EMB	0.0274686	8.75426	1.95412	0.0507343	0.33444	-9.0244
METTL2B	0.0274633	8.82687	1.29171	0.19651	0.793149	-10.0991
PEX26	0.0274476	8.80437	1.39937	0.161756	0.724779	-9.95427
AP003108.2	0.0274454	8.83316	1.21295	0.225196	0.861091	-10.1977
SLC25A44	0.027433	8.73408	2.31016	0.0209136	0.168565	-8.26573
HAAO	0.0274025	8.72977	2.39061	0.0168516	0.141717	-8.07679
REXO1	0.0273722	8.76297	1.80379	0.0713157	0.424891	-9.30674
MAP3K11	0.0273613	8.72293	2.78998	0.00528791	0.0546689	-7.04329
ZNF180	0.0273523	8.75427	1.87988	0.0601738	0.375044	-9.16665
SLMAP	0.0273374	9.25226	0.666714	0.50498	1	-10.7111
ZNF567	0.0273363	8.74834	1.97039	0.04884	0.324811	-8.99248
YJU2	0.02733	8.74802	1.98583	0.0470985	0.316234	-8.96196
GRAMD4	0.0273274	8.78993	1.448	0.147671	0.68368	-9.88505
LRRC37B	0.0273147	8.79192	1.48674	0.137137	0.650789	-9.82821
VPS72	0.0272873	8.73795	2.20006	0.0278411	0.210443	-8.51384
AC009961.1	0.027281	8.7431	1.88996	0.0588118	0.369397	-9.14765
URI1	0.0272481	9.10169	0.755177	0.450173	1	-10.6482
HAO1	0.0272321	8.69745	6.81235	1.05502e-11	3.70506e-10	12.1842
ITGA2	0.0272294	8.72279	2.4088	0.0160355	0.135945	-8.03317
MACROD1	0.027201	8.89563	1.01056	0.312271	1	-10.4227
SEZ6	0.0271854	8.70561	4.24353	2.23385e-05	0.00040453	-1.94177
USP28	0.0271734	8.76874	1.66203	0.0965588	0.525099	-9.5523
AMBRA1	0.027159	9.25531	0.678542	0.497455	1	-10.7031
C2orf72	0.0271399	8.71182	3.3537	0.000802392	0.010624	-5.31414
AL024498.2	0.0271234	8.70711	3.74885	0.000179337	0.00274014	-3.91359
AC099329.3	0.0270849	8.71029	3.55452	0.000381616	0.00543467	-4.62175
HEXDC	0.027072	8.9114	1.01446	0.310404	1	-10.4188
CANX	0.027057	8.98418	0.888548	0.374282	1	-10.5386
ZNF43	0.0270184	8.81842	1.27249	0.20325	0.810824	-10.1237
TRDMT1	0.0270023	8.7358	2.22624	0.0260359	0.199998	-8.45595
TMEM33	0.0269955	8.78102	1.57054	0.116344	0.583547	-9.70015
IPCEF1	0.0269809	8.73431	1.89363	0.0583229	0.367645	-9.14071
BSPRY	0.0269681	8.7688	1.6506	0.0988726	0.534234	-9.57123
NOP14	0.0269372	8.80825	1.39007	0.164559	0.734104	-9.96723
AFAP1	0.0269299	8.80326	1.28477	0.198924	0.799264	-10.108
MARF1	0.0269257	8.88766	1.06695	0.286036	0.979766	-10.3642
SLC35G2	0.0269222	8.84775	1.12375	0.261164	0.935083	-10.3019
VPS45	0.0269167	8.91666	0.964544	0.334813	1	-10.4682
STK32A-AS1	0.0268974	8.7563	1.70832	0.0876299	0.491707	-9.47433
GYG2	0.0267639	8.76144	1.69053	0.0909786	0.504671	-9.50454
KIAA0040	0.0267555	8.94653	0.768546	0.442193	1	-10.638
SELENOO	0.0267316	8.82496	1.28714	0.198095	0.796921	-10.105
ADGRA2	0.0267086	8.71039	3.46645	0.000531112	0.00733323	-4.93032
RAPGEFL1	0.0266924	8.72466	2.53595	0.0112396	0.101769	-7.71906
LIG3	0.0266832	8.73666	2.24459	0.0248311	0.192552	-8.41494
BRD2	0.026635	8.86518	1.14575	0.251943	0.916847	-10.277
SNRK	0.0266087	9.01952	0.800747	0.42331	1	-10.6128
CMTM7	0.0265794	8.78764	1.40251	0.160817	0.722307	-9.94987
ATP2C2	0.0265612	8.71732	2.76212	0.00576044	0.0587215	-7.12056
MICAL1	0.0265281	8.72405	2.69352	0.00709016	0.0699739	-7.30749
FGFR4	0.0265115	8.7056	4.28337	1.8699e-05	0.000344009	-1.77239
PTPN4	0.0265097	9.06497	0.766474	0.443425	1	-10.6396
TMEM238	0.0265054	8.74196	2.05705	0.0397252	0.277159	-8.81806
GPAT3	0.0264481	8.7107	3.11677	0.00183717	0.0219975	-6.07942
CPSF7	0.0264462	8.87589	1.11158	0.266362	0.94434	-10.3155
AC073529.1	0.0264329	8.76107	1.33832	0.180842	0.751481	-10.0378
ZBED4	0.0264288	8.83152	1.20107	0.229773	0.870892	-10.2121
EXT2	0.026419	8.92739	0.934917	0.349869	1	-10.4963
SLC6A16	0.0264161	8.80537	1.32098	0.186558	0.766105	-10.0609
BRD9	0.0264108	8.83527	1.22616	0.220187	0.850668	-10.1816
VAMP4	0.026404	8.76899	1.666	0.0957655	0.522751	-9.5457
AL592043.1	0.0263994	8.69788	6.85267	7.98218e-12	2.82391e-10	12.4575
WNT4	0.0263762	8.75979	1.74874	0.0803872	0.463394	-9.40447
PIWIL4	0.0263165	8.83907	1.11346	0.265556	0.942645	-10.3135
KCTD20	0.0262781	8.88131	1.03353	0.3014	1	-10.3993
SQOR	0.026277	8.7329	2.24372	0.0248869	0.192895	-8.41689
TESMIN	0.0262685	8.70667	3.90631	9.47602e-05	0.0015312	-3.31231
PCBD1	0.0262649	8.72002	2.7832	0.00539961	0.0556864	-7.06217
AC234772.2	0.026258	8.69935	5.95784	2.7028e-09	7.66891e-08	6.76455
MRPS36	0.0262546	8.72358	2.52598	0.0115635	0.104252	-7.74429
[truncated: 31,539 more rows]

## Sheet: Sheet2
	logFC	AveExpr	t	P.Value	adj.P.Val	B
INS	4.69375	10.0421	58.9553	0	0	1356.92
ZNF385D	4.04025	9.26321	122.278	0	0	3721.55
MEG3	2.20991	9.8768	27.7091	5.10796e-159	2.48277e-156	350.112
SYT16	2.17589	9.15721	45.1281	0	0	864.505
DACH2	1.81241	8.98974	62.5797	0	0	1492.62
TRPM3	1.77307	9.38284	50.1075	0	0	1035.96
MALAT1	1.70458	14.1449	26.7917	2.34137e-149	1.00673e-146	327.892
LRRTM3	1.65495	8.95711	53.0071	0	0	1139.17
GLIS3	1.62728	9.63661	30.9884	1.52276e-195	1.04225e-192	434.132
MTUS2	1.62691	9.26406	44.5289	0	0	844.442
FGF14	1.6175	9.29364	36.489	3.68111e-263	3.74113e-260	589.714
PPM1E	1.56177	8.96175	54.7806	0	0	1203.33
PARD3	1.53227	10.7614	26.3081	2.29021e-144	8.93127e-142	316.416
ROBO2	1.47651	9.13181	41.2487	0	0	737.083
MEG8	1.25074	9.53974	15.4421	8.99651e-53	1.15603e-50	105.972
TBC1D22A	1.2368	9.53544	26.581	3.56969e-147	1.47803e-144	322.872
PRUNE2	1.20837	8.99594	42.0959	0	0	764.394
DLG2	1.18793	9.44544	21.7147	1.14363e-100	2.90568e-98	215.954
NRG1	1.17583	9.15029	23.8267	6.58716e-120	2.04556e-117	260.177
CTNNA2	1.15792	9.12063	27.2511	3.65278e-154	1.63343e-151	338.947
LINC01099	1.14761	8.85684	31.0895	1.02203e-196	7.29293e-194	436.831
RPH3AL	1.11738	10.0118	18.9331	1.14752e-77	2.15003e-75	163.11
ABCC8	1.11214	9.16266	32.8104	4.17788e-217	3.59276e-214	483.739
IAPP	1.11033	8.89059	31.0768	1.4352e-196	1.00279e-193	436.491
TGFBR3	1.10184	9.80847	18.8356	6.55259e-77	1.21415e-74	161.372
NRG3	1.05199	8.85492	31.7132	5.11919e-204	4.0878e-201	453.626
GREB1	1.04158	8.90131	38.4869	1.80457e-289	2.24154e-286	650.261
SLCO5A1	1.0118	8.9042	36.421	2.79425e-262	2.75628e-259	587.688
VAV3	0.988503	8.88589	36.6869	9.97811e-266	1.0795e-262	595.621
KCNB2	0.97826	9.50303	22.423	5.92717e-107	1.56524e-104	230.4
ELMO1	0.977531	8.88123	31.537	6.05925e-202	4.61853e-199	448.856
NCKAP5	0.952675	8.90444	31.7827	7.75943e-205	6.50589e-202	455.511
MYT1L	0.943053	9.20257	28.6984	1.02531e-169	5.54626e-167	374.717
PLCB4	0.924667	9.20155	27.4224	5.67909e-156	2.64535e-153	343.106
KIAA1211	0.914212	8.85802	36.6543	2.6504e-265	2.77779e-262	594.644
ASAP1	0.891097	9.62185	17.4151	2.77005e-66	4.2037e-64	136.975
TFCP2L1	0.850945	8.84596	38.8178	6.57445e-294	8.48054e-291	660.476
PTPRJ	0.839547	9.4084	17.7606	8.42629e-69	1.30834e-66	142.752
C9orf3	0.837098	10.0653	13.8453	6.29275e-43	6.69988e-41	83.4044
KIRREL3	0.835129	8.82663	28.68	1.63145e-169	8.41777e-167	374.253
GPM6A	0.826856	8.83162	29.0637	9.76517e-174	5.64663e-171	383.966
GNAS	0.826742	9.57125	18.5151	1.89885e-74	3.31686e-72	155.718
SUSD4	0.823651	8.95616	28.869	1.37484e-171	7.55892e-169	379.024
ABCA3	0.822131	8.91849	31.4909	2.10683e-201	1.5702e-198	447.611
LMNTD1	0.82016	8.84943	34.4489	3.21841e-237	2.91727e-234	530.018
LRFN2	0.816233	8.81341	39.5982	1.81579e-304	2.43591e-301	684.776
CCSER1	0.815658	10.0473	12.6406	3.68146e-36	3.23217e-34	67.9072
CACNA1D	0.78438	9.59411	20.5817	5.69189e-91	1.31651e-88	193.672
SLC30A8	0.776532	9.3409	19.5193	2.75772e-82	5.60535e-80	173.719
LINGO2	0.77076	9.07589	19.9674	6.69587e-86	1.43953e-83	182.023
SCD5	0.766248	8.96212	23.2518	1.59383e-114	4.60808e-112	247.801
G6PC2	0.749187	8.83647	30.9287	7.5024e-195	5.03231e-192	432.538
IGSF11	0.747623	8.85672	30.7507	8.54546e-193	5.51149e-190	427.807
DGKG	0.747433	8.82142	34.4566	2.5785e-237	2.40216e-234	530.24
SEMA6D	0.745989	8.90982	23.4657	1.6286e-116	4.83224e-114	252.377
SNX29	0.745222	9.47881	18.0768	3.84201e-71	6.31634e-69	148.127
LINC00907	0.739632	9.03335	18.4636	4.67993e-74	8.09049e-72	154.819
CADM1	0.733187	9.25654	18.874	3.30287e-77	6.15399e-75	162.056
NAV2	0.728559	9.27094	15.2642	1.25727e-51	1.58521e-49	103.345
MAML3	0.721371	9.99429	11.0301	5.11629e-28	3.509e-26	49.2856
DPP6	0.712268	9.78195	16.7786	9.15059e-62	1.2949e-59	126.603
CNTN4	0.709631	9.22737	18.4931	2.79274e-74	4.853e-72	155.334
PCDH7	0.709538	8.79371	24.5149	1.70319e-126	5.54579e-124	275.322
STXBP5	0.694304	10.0059	11.7435	1.69896e-31	1.34386e-29	57.2366
TNS1	0.689417	9.27032	15.8639	1.54559e-55	2.03278e-53	112.314
TMEM108	0.686933	8.81355	29.8569	1.3418e-182	8.03596e-180	404.352
STXBP5-AS1	0.686606	9.02051	19.3536	5.73124e-81	1.15098e-78	170.693
CASR	0.68589	8.96751	22.9374	1.26182e-111	3.46877e-109	241.138
PRKCA	0.683322	9.14612	17.0836	6.52395e-64	9.5546e-62	131.53
LINC02197	0.678253	8.97628	22.2267	3.4035e-105	8.87101e-103	226.357
DOCK3	0.677417	9.08121	21.6741	2.5938e-100	6.54066e-98	215.137
RASGRF1	0.671623	8.82688	33.0758	2.56229e-220	2.26142e-217	491.13
HADH	0.666943	8.87837	28.4895	1.96494e-167	9.83586e-165	369.467
PLCH2	0.666941	8.7877	38.2463	2.95615e-286	3.54083e-283	642.863
DOCK10	0.66634	8.83024	30.282	2.01965e-187	1.27802e-184	415.445
LDLRAD4	0.654697	9.26542	13.6359	1.03801e-41	1.05494e-39	80.6154
HDAC9	0.653252	9.0985	19.1394	2.80538e-79	5.34584e-77	166.812
VAT1L	0.643711	8.86933	25.7187	2.21272e-138	7.97958e-136	302.653
PLEKHA6	0.640338	9.00689	21.6174	8.10187e-100	2.02777e-97	214
DYNC1I1	0.62993	8.96827	20.7645	1.66391e-92	3.95774e-90	197.197
AC016831.7	0.628001	10.2973	9.86206	9.09334e-23	5.22795e-21	37.3035
PFKFB2	0.621501	8.81946	31.7359	2.76929e-204	2.26528e-201	454.24
MCF2L2	0.612909	8.89341	24.7869	3.85506e-129	1.29291e-126	281.404
SPIDR	0.610372	10.0108	10.4847	1.69617e-25	1.09187e-23	43.5298
CPE	0.609536	9.18171	14.6204	1.39171e-47	1.62631e-45	94.0732
FAM155A	0.589729	9.31571	11.6775	3.63781e-31	2.83732e-29	56.4806
RYR2	0.584904	9.17907	12.785	6.09694e-37	5.45278e-35	69.6947
SLCO3A1	0.581685	8.90834	19.3483	6.31815e-81	1.2613e-78	170.596
PSD3	0.578162	9.73513	10.0344	1.65664e-23	9.74744e-22	38.9898
NBEA	0.56815	9.54921	12.7045	1.66543e-36	1.48157e-34	68.6957
NEAT1	0.561654	11.0069	7.57283	4.21158e-14	1.60145e-12	17.6008
GRIA4	0.559753	8.7905	23.0968	4.32677e-113	1.21942e-110	244.505
GTF2IRD1	0.558588	9.10461	15.3926	1.87955e-52	2.39682e-50	105.238
OTULINL	0.548145	8.9194	19.7461	4.16915e-84	8.68478e-82	177.901
NEXMIF	0.546411	8.94022	16.8543	2.701e-62	3.88782e-60	127.819
PLCL2	0.543652	9.10704	14.4012	3.04469e-46	3.48508e-44	91.0017
NISCH	0.542969	8.97427	19.567	1.14516e-82	2.35621e-80	174.596
PLCXD3	0.54241	9.18767	13.1668	4.79269e-39	4.57941e-37	74.5131
ERO1B	0.539105	10.229	8.63359	7.54772e-18	3.52066e-16	26.1032
XPR1	0.533693	9.65051	10.2718	1.51577e-24	9.32771e-23	41.3591
WLS	0.531337	9.27039	11.2406	5.05902e-29	3.60232e-27	51.5816
TMEM150C	0.527991	8.80271	26.2652	6.28936e-144	2.42451e-141	315.407
LINC01933	0.527186	8.81507	22.6431	6.09595e-109	1.64876e-106	234.969
BACH2	0.516065	9.40219	9.33285	1.42522e-20	7.61132e-19	32.3013
KLHL29	0.512301	9.02608	14.8212	7.92614e-49	9.39318e-47	96.9262
PAM	0.512237	9.60884	9.51788	2.50849e-21	1.39057e-19	34.0199
MAP2	0.511077	9.30864	10.7729	8.17582e-27	5.4513e-25	46.5365
TBC1D4	0.50755	9.00805	14.3229	9.07964e-46	1.02186e-43	89.9141
MAML2	0.507232	9.20406	12.0554	4.41751e-33	3.56141e-31	60.8616
SIL1	0.505339	9.54179	10.2919	1.23376e-24	7.60623e-23	41.5631
KIF5C	0.502067	8.93703	18.6704	1.23054e-75	2.20694e-73	158.447
PTPRD	0.496474	9.22973	8.15264	4.30767e-16	1.83805e-14	22.1133
TFEB	0.495017	8.86239	21.9503	9.6971e-103	2.5017e-100	220.715
PAK3	0.491404	9.77826	8.86762	9.74022e-19	4.76192e-17	28.1253
DIP2C	0.486765	9.52641	10.3937	4.34857e-25	2.73625e-23	42.5966
SYNE2	0.486733	9.61866	9.35411	1.16916e-20	6.28386e-19	32.4972
EDARADD	0.482499	8.89087	17.9812	1.97815e-70	3.17431e-68	146.493
FOCAD	0.482476	9.26231	10.9483	1.24306e-27	8.45637e-26	48.4049
CALD1	0.479545	8.83899	20.328	7.33871e-89	1.66301e-86	188.823
PITPNC1	0.478564	10.6226	6.25625	4.21926e-10	1.22941e-08	8.56921
ABLIM1	0.477076	9.48467	11.1126	2.07514e-28	1.4469e-26	50.1809
TLE1	0.473784	9.22629	10.7887	6.91086e-27	4.61706e-25	46.7032
TCERG1L	0.472178	8.78805	24.1171	1.14189e-122	3.6473e-120	266.525
SLC4A10	0.468931	8.94618	17.3925	4.02857e-66	6.08604e-64	136.601
CAPN13	0.468271	8.78573	22.2265	3.41213e-105	8.87101e-103	226.354
PDE3A	0.465778	9.014	13.6873	5.23493e-42	5.45246e-40	81.2965
RGL1	0.463123	8.8662	19.1542	2.14727e-79	4.13879e-77	167.078
EPB41L1	0.456993	8.91378	15.928	5.79675e-56	7.68424e-54	113.291
BMP5	0.456165	8.82176	20.9719	2.92621e-94	7.11155e-92	201.229
RIMBP2	0.452269	9.16865	14.3337	7.81534e-46	8.82529e-44	90.0633
ANKRD6	0.448722	8.94048	13.7714	1.6989e-42	1.78055e-40	82.4162
GLRA1	0.4464	8.77167	27.3451	3.72802e-155	1.6896e-152	341.227
RNF130	0.446366	9.21331	10.9573	1.12765e-27	7.68682e-26	48.5015
NMNAT2	0.445635	8.93634	15.8857	1.10764e-55	1.46252e-53	112.646
PHACTR2	0.44491	9.1094	11.3402	1.66848e-29	1.20859e-27	52.6825
CDK14	0.443791	9.38927	9.12267	9.85797e-20	5.0553e-18	30.389
MIR4435-2HG	0.443433	8.84186	18.0493	6.16246e-71	1.00818e-68	147.656
GRK3	0.441509	9.05423	13.2189	2.44746e-39	2.36551e-37	75.1814
ENOX1	0.440881	8.81589	18.7819	1.70454e-76	3.0901e-74	160.419
ATP8A1	0.439946	9.06773	11.5179	2.25325e-30	1.66087e-28	54.67
SFMBT2	0.438878	8.91001	14.144	1.0775e-44	1.17329e-42	87.4519
PDE3B	0.437918	9.58423	8.05501	9.53035e-16	3.96562e-14	21.3307
SLC2A13	0.437801	9.29589	9.87004	8.40896e-23	4.8457e-21	37.381
EEPD1	0.43773	9.04208	11.4257	6.38685e-30	4.6769e-28	53.6357
PPM1L	0.435916	9.68226	6.8215	9.90431e-12	3.25658e-10	12.2394
PDE10A	0.433712	9.04486	10.881	2.57084e-27	1.73483e-25	47.684
NTN1	0.431859	8.82323	17.207	8.64156e-65	1.28809e-62	133.545
FGD4	0.429916	9.54892	7.92279	2.75343e-15	1.11662e-13	20.2855
ERRFI1	0.428444	9.72163	6.37321	1.99056e-10	5.93945e-09	9.30301
CD99	0.427687	9.26253	10.4501	2.42727e-25	1.55651e-23	43.1745
LINC00511	0.425478	9.02799	12.0713	3.65914e-33	2.95712e-31	61.0487
SLC6A6	0.42379	8.79262	23.4653	1.64254e-116	4.83224e-114	252.368
AP005328.1	0.4192	8.75462	25.2789	5.50246e-134	1.94254e-131	292.545
CYYR1	0.418776	8.76446	25.0632	7.49206e-132	2.56397e-129	287.638
AC096759.1	0.417897	8.81308	20.7383	2.76568e-92	6.53207e-90	196.69
SNAP25	0.417695	9.01165	14.3628	5.20601e-46	5.91862e-44	90.4677
SLC18A2	0.417478	8.76685	19.87	4.14907e-85	8.80705e-83	180.203
ACOXL	0.412106	8.80108	19.4377	1.23218e-81	2.48945e-79	172.226
SCGN	0.406827	8.93719	14.4053	2.87428e-46	3.30129e-44	91.059
FRY	0.405498	9.49241	7.72078	1.34843e-14	5.27082e-13	18.7213
UNC5C	0.404934	8.76245	18.2525	1.85236e-72	3.15353e-70	151.151
CHST9	0.404812	9.17155	11.6194	7.08384e-31	5.44903e-29	55.8189
ASB9	0.404578	8.75365	26.5697	4.66338e-147	1.90732e-144	322.605
ZHX3	0.402589	9.06988	11.3192	2.10904e-29	1.52114e-27	52.4499
COBLL1	0.397136	9.80476	7.38096	1.78786e-13	6.546e-12	16.1793
PLAGL1	0.395991	9.1099	10.1226	6.85011e-24	4.10248e-22	39.8646
GSN	0.394032	8.79796	18.7307	4.22798e-76	7.62356e-74	159.513
ESR1	0.39305	8.78134	22.5642	3.1546e-108	8.46393e-106	233.328
TBC1D1	0.392472	9.04225	10.3951	4.28478e-25	2.70119e-23	42.6112
ITGA10	0.389498	8.75389	25.1116	2.49573e-132	8.62907e-130	288.736
HECTD4	0.389009	9.48844	8.93345	5.42475e-19	2.69135e-17	28.7036
RGS7	0.388204	9.23994	10.3975	4.18117e-25	2.64083e-23	42.6355
TRIM2	0.388153	9.12465	10.097	8.85701e-24	5.27614e-22	39.6101
C1QTNF3-AMACR	0.387628	9.24653	8.82026	1.4803e-18	7.14333e-17	27.7119
MLXIPL	0.38704	8.97478	14.2417	2.80186e-45	3.08095e-43	88.7925
KIF26B	0.386813	9.03383	9.66731	6.02391e-22	3.40118e-20	35.4316
DNAH5	0.38432	9.28112	7.34894	2.26795e-13	8.26767e-12	15.9456
CTNND2	0.381888	10.7666	5.95809	2.69877e-09	7.35864e-08	6.75939
WSCD2	0.380637	8.74784	26.6234	1.30092e-147	5.4538e-145	323.88
DLEU2	0.377608	9.42051	7.59069	3.67453e-14	1.4036e-12	17.7349
ALCAM	0.377599	9.6173	6.57966	5.11966e-11	1.59724e-09	10.6309
MCC	0.376855	8.90489	13.6727	6.35781e-42	6.58112e-40	81.1031
SORL1	0.373327	8.86144	16.8419	3.30226e-62	4.71281e-60	127.619
KCNH7	0.369225	8.78927	15.1992	3.27258e-51	4.09536e-49	102.393
NECTIN3	0.366558	8.8697	14.351	6.1398e-46	6.95664e-44	90.3035
GRIN2A	0.365735	8.76898	17.8107	3.60881e-69	5.62941e-67	143.598
AC068205.1	0.365228	8.80386	16.9536	5.42291e-63	7.83937e-61	129.419
DAAM1	0.364543	9.19369	8.93876	5.17356e-19	2.57435e-17	28.7504
PKP2	0.362145	8.93118	12.3269	1.71216e-34	1.43198e-32	64.0911
UTRN	0.361916	10.0792	6.23838	4.72694e-10	1.37257e-08	8.45829
ABCA5	0.360562	9.76255	7.33724	2.47318e-13	8.96709e-12	15.8605
DANT2	0.360481	8.91429	12.5483	1.14983e-35	9.91334e-34	66.7752
VWDE	0.359956	8.82054	18.8284	7.44525e-77	1.36447e-74	161.245
KLHL42	0.359515	9.05647	11.0816	2.91612e-28	2.01651e-26	49.8433
SIK2	0.358301	9.3396	7.21565	6.04012e-13	2.13235e-11	14.9834
NRCAM	0.353396	9.78295	6.5304	7.10471e-11	2.19611e-09	10.3103
KCTD8	0.352336	8.91259	12.3842	8.5485e-35	7.18545e-33	64.7814
SIPA1L2	0.351683	8.8346	14.7229	3.24004e-48	3.82621e-46	95.5243
JAZF1	0.349208	9.39677	7.27892	3.80216e-13	1.36528e-11	15.438
GMDS-DT	0.348177	9.65099	5.97325	2.46077e-09	6.7261e-08	6.84933
AC025244.1	0.347636	8.79609	17.8867	9.92862e-70	1.57069e-67	144.885
FBXO31	0.347315	8.94264	12.4755	2.80909e-35	2.37907e-33	65.8874
APBB2	0.347162	9.30396	7.61304	3.09672e-14	1.1924e-12	17.9032
PLXNA2	0.346426	9.52152	5.81453	6.39735e-09	1.68146e-07	5.91917
GAD2	0.345883	8.91453	12.6623	2.81182e-36	2.48165e-34	68.1751
PRKCH	0.345604	9.09714	8.90968	6.70436e-19	3.30663e-17	28.4943
ARHGAP24	0.345153	9.83542	6.07143	1.34636e-09	3.7913e-08	7.43708
SUSD1	0.3403	9.0374	10.2945	1.20192e-24	7.42355e-23	41.589
ENTPD3	0.339873	8.82985	15.0716	2.11827e-50	2.61186e-48	100.533
SLC4A7	0.339328	8.84097	14.1947	5.35858e-45	5.85394e-43	88.1471
ME1	0.337641	8.79175	17.5369	3.63254e-67	5.58844e-65	139
UNC13A	0.331164	8.91521	13.656	7.93762e-42	8.14103e-40	80.8823
C1orf127	0.33107	8.76427	22.6784	2.91293e-109	7.94258e-107	235.706
EPN2	0.327494	9.12374	8.86325	1.01254e-18	4.93582e-17	28.087
EDN3	0.327286	8.76013	19.8541	5.5751e-85	1.17596e-82	179.908
STX12	0.326876	9.01478	9.95003	3.82586e-23	2.22763e-21	38.1608
GALNT10	0.326726	8.92361	10.7472	1.0747e-26	7.13725e-25	46.2653
AC068759.1	0.324376	8.75105	16.7133	2.6087e-61	3.67607e-59	125.559
ZNF189	0.324332	8.91332	11.8282	6.36458e-32	5.07019e-30	58.2117
LENG8	0.323082	8.95052	11.6969	2.90886e-31	2.27406e-29	56.7026
NR3C1	0.322975	9.32722	7.23607	5.20411e-13	1.84694e-11	15.1297
FMN2	0.322229	9.19025	10.4095	3.69289e-25	2.35013e-23	42.7586
SUCO	0.321709	9.07762	9.00198	2.93673e-19	1.47886e-17	29.31
ATP11A	0.319026	9.08188	8.5084	2.20913e-17	1.00121e-15	25.0431
FMN1	0.31867	8.89701	11.301	2.58356e-29	1.85541e-27	52.2485
KCNG3	0.318051	8.75559	20.0248	2.28124e-86	4.93601e-84	183.097
ENPP2	0.317162	8.84415	12.5376	1.31084e-35	1.12437e-33	66.6449
ROBO1	0.314315	8.95617	9.13084	9.15101e-20	4.70715e-18	30.4625
ANKH	0.314276	9.24835	7.28708	3.58061e-13	1.28987e-11	15.497
LDLRAP1	0.306202	8.90985	12.1044	2.46818e-33	2.01897e-31	61.4399
SRRM2	0.306013	9.94119	6.60175	4.41657e-11	1.38952e-09	10.7754
RNF115	0.305658	9.25115	7.59423	3.5766e-14	1.37056e-12	17.7615
NPAS2	0.305517	9.21134	6.53597	6.84732e-11	2.1185e-09	10.3464
MTCL1	0.30541	8.80318	13.6466	9.00391e-42	9.20649e-40	80.7569
LDLRAD3	0.303882	9.04744	8.16508	3.89076e-16	1.66227e-14	22.2137
ECE1	0.303479	9.2843	7.08724	1.52724e-12	5.28048e-11	14.0728
SLC39A14	0.30326	9.54758	5.18159	2.27284e-07	5.06826e-06	2.45632
CNTN5	0.30148	9.00311	7.29758	3.31437e-13	1.19524e-11	15.5729
GLP1R	0.301466	8.83846	13.6596	7.57308e-42	7.79098e-40	80.9291
MICAL3	0.301215	9.36939	6.57604	5.24483e-11	1.63477e-09	10.6072
NCOR2	0.299415	9.13204	8.61903	8.55828e-18	3.98097e-16	25.9791
MCUB	0.298751	8.80554	14.0697	2.98773e-44	3.24279e-42	86.4369
ACPP	0.298736	8.74107	20.2388	4.00107e-88	8.82814e-86	187.131
PPM1H	0.298341	8.98531	8.92365	5.92019e-19	2.92849e-17	28.6172
ZBTB20	0.298206	11.5593	4.86479	1.17541e-06	2.42144e-05	0.871475
STOX2	0.29755	9.16735	6.8061	1.10154e-11	3.60424e-10	12.1353
UBE3C	0.297458	9.50189	6.88173	6.52198e-12	2.17646e-10	12.6489
RBFOX3	0.297417	8.80886	13.5527	3.12473e-41	3.12828e-39	79.5191
KCNJ16	0.296686	8.77046	16.7958	6.93782e-62	9.85935e-60	126.879
TRIM9	0.296507	8.7634	18.1164	1.94432e-71	3.22815e-69	148.806
NLGN1	0.294909	9.38095	6.44102	1.2801e-10	3.91002e-09	9.73451
SHTN1	0.2948	9.51367	6.56971	5.47092e-11	1.70366e-09	10.5659
MAGI1	0.294488	10.7537	4.42472	9.82965e-06	0.000179362	-1.16544
ST18	0.294221	9.13865	8.50763	2.22356e-17	1.00639e-15	25.0367
RASSF8	0.293979	8.88606	10.3142	9.83022e-25	6.09401e-23	41.7882
TSHZ3	0.292058	8.7846	15.1302	9.00099e-51	1.11806e-48	101.385
PPM1K	0.291519	8.85033	12.5643	9.44416e-36	8.20565e-34	66.9708
SPATS2	0.290911	9.06512	8.13219	5.09103e-16	2.15041e-14	21.9486
SEMA5A	0.290124	8.98959	8.33168	9.80792e-17	4.28305e-15	23.5725
ARHGAP26	0.290085	9.06229	7.35425	2.18037e-13	7.95704e-12	15.9843
CLASP2	0.289791	9.37276	6.65502	3.08698e-11	9.832e-10	11.126
CNTN1	0.289367	9.05837	8.67926	5.08223e-18	2.37723e-16	26.4937
AL139383.1	0.28882	9.33829	5.98967	2.22616e-09	6.11343e-08	6.94695
NCALD	0.288406	8.84055	11.7043	2.67263e-31	2.09427e-29	56.7868
PTPN3	0.285605	9.16904	7.48464	8.22111e-14	3.07037e-12	16.943
CPEB4	0.285143	9.33366	6.27408	3.7659e-10	1.10265e-08	8.68021
HOMER2	0.282891	9.5342	5.71159	1.17359e-08	2.97955e-07	5.32913
KSR2	0.282581	8.99879	8.70652	4.01002e-18	1.88888e-16	26.7276
G3BP2	0.282279	8.8815	11.0789	3.00403e-28	2.07303e-26	49.8139
ATRNL1	0.282111	9.22224	6.89687	5.86843e-12	1.96619e-10	12.7524
MIR7-3HG	0.281695	8.80988	13.195	3.33128e-39	3.21047e-37	74.8748
ZMAT4	0.281419	8.75094	17.2057	8.82429e-65	1.30951e-62	133.524
PIAS1	0.278843	9.49783	6.29312	3.33415e-10	9.80024e-09	8.79912
TBC1D8	0.27704	9.5888	5.35001	9.12487e-08	2.12964e-06	3.33922
CLTCL1	0.276832	8.78032	15.0551	2.69601e-50	3.31204e-48	100.293
SYT7	0.276484	9.02864	10.6721	2.3829e-26	1.5609e-24	45.4757
ATP6V0A1	0.275389	9.00361	9.21404	4.27443e-20	2.22602e-18	31.2151
STPG2	0.27501	9.22911	5.40186	6.8523e-08	1.61499e-06	3.61666
VOPP1	0.274907	9.06602	7.85324	4.77909e-15	1.91038e-13	19.7424
EIF4G3	0.27434	9.72942	5.52416	3.4515e-08	8.39423e-07	4.28156
JAKMIP1	0.274268	8.76756	15.5706	1.31356e-53	1.69439e-51	107.889
ZEB1	0.27407	8.98834	8.59721	1.03283e-17	4.7516e-16	25.7936
MYO1D	0.273734	9.44946	5.58069	2.50184e-08	6.15603e-07	4.59384
STX1A	0.271634	8.77377	17.4241	2.38283e-66	3.63252e-64	137.125
MXRA7	0.270979	8.83394	12.5631	9.58596e-36	8.30734e-34	66.956
ZRANB2	0.269613	9.25063	6.91323	5.23468e-12	1.75736e-10	12.8645
ARG2	0.269433	8.75312	15.9859	2.38119e-56	3.18168e-54	114.178
GNG4	0.268411	8.81708	13.0021	3.94156e-38	3.65172e-36	72.4177
ARID1B	0.268209	10.4171	4.89886	9.8957e-07	2.06394e-05	1.03715
AL445250.1	0.268139	9.06779	7.27022	4.05279e-13	1.44907e-11	15.3753
LINC01725	0.2671	9.40702	4.79239	1.68827e-06	3.41296e-05	0.523198
RGS9	0.266502	8.86399	10.8901	2.33128e-27	1.57634e-25	47.7811
SRGAP2	0.266375	8.84179	11.8638	4.20344e-32	3.36456e-30	58.6238
AFF1	0.266361	9.6565	5.23803	1.67896e-07	3.82275e-06	2.74912
ARHGEF9	0.265831	8.9236	9.49934	2.98987e-21	1.64654e-19	33.8462
SYBU	0.264737	9.17286	5.75862	8.90611e-09	2.31008e-07	5.59737
OSBPL8	0.264652	9.08612	7.22921	5.47117e-13	1.93761e-11	15.0806
AL117190.1	0.264329	8.92701	7.46237	9.72261e-14	3.61504e-12	16.7781
RGS16	0.261595	8.73222	18.6429	2.00102e-75	3.5697e-73	157.963
ZBTB16	0.261421	10.1593	4.01274	6.07577e-05	0.000981074	-2.89855
ABAT	0.259999	9.09684	6.28831	3.43854e-10	1.00806e-08	8.76901
GTF3C1	0.259569	8.98839	8.77427	2.21813e-18	1.06274e-16	27.3124
STXBP5L	0.259525	9.10573	8.45631	3.4385e-17	1.53966e-15	24.6065
MIRLET7BHG	0.259315	9.10497	7.18074	7.78465e-13	2.73958e-11	14.7343
NKX2-2	0.259178	8.82104	13.1498	5.96513e-39	5.66738e-37	74.2954
ZNF462	0.258651	8.92255	9.91563	5.37211e-23	3.10638e-21	37.8247
ZFYVE28	0.258567	8.82439	11.6085	8.02246e-31	6.12887e-29	55.6953
LINC00535	0.258476	8.78398	13.1703	4.58268e-39	4.39125e-37	74.5576
TXK	0.258297	8.7663	14.9417	1.39746e-49	1.69199e-47	98.6542
PPP1R1A	0.25821	8.74253	21.1801	4.88808e-96	1.21434e-93	205.313
FAT1	0.257775	8.99358	7.75169	1.06013e-14	4.17308e-13	18.9581
PIR	0.257619	8.75827	16.0504	8.80608e-57	1.18135e-54	115.169
PAPSS2	0.257533	9.3539	5.24032	1.65843e-07	3.78113e-06	2.76102
AHCYL1	0.257453	8.95392	8.9939	3.15768e-19	1.58774e-17	29.2383
APPL2	0.257316	8.96127	8.87452	9.16278e-19	4.49271e-17	28.1857
COX7A2L	0.256917	8.87252	10.2992	1.14581e-24	7.09009e-23	41.6364
VAV2	0.256305	9.20838	6.33682	2.51829e-10	7.46099e-09	9.07324
DAPK1	0.255471	9.44923	4.67388	3.02095e-06	5.94232e-05	-0.0356723
CDK6	0.251995	9.06308	6.6508	3.17614e-11	1.00968e-09	11.0981
LRP5L	0.249526	8.85037	11.1222	1.86737e-28	1.30475e-26	50.2856
SLC25A42	0.248366	8.80508	12.5393	1.28352e-35	1.10376e-33	66.6658
LINC01435	0.24806	8.79793	9.96	3.46659e-23	2.02548e-21	38.2585
FAM135A	0.247351	9.37671	5.48439	4.32057e-08	1.03948e-06	4.06372
CASZ1	0.246833	8.87167	10.139	5.81392e-24	3.50067e-22	40.0271
SH3GL2	0.246264	8.9247	8.53827	1.71204e-17	7.79081e-16	25.2947
ACACB	0.245896	9.23323	6.01215	1.93993e-09	5.35925e-08	7.08106
GNG7	0.245858	8.87564	9.40118	7.5317e-21	4.09397e-19	32.9322
DNAH14	0.245444	9.50548	4.98291	6.44128e-07	1.37248e-05	1.45082
SORT1	0.243534	8.86086	10.0371	1.61278e-23	9.50604e-22	39.0164
IMMP2L	0.243377	10.508	3.46462	0.000534738	0.00697552	-4.94328
TANC2	0.24206	9.29006	5.71938	1.12133e-08	2.85335e-07	5.3734
AMPH	0.241467	8.79353	11.8614	4.32144e-32	3.45077e-30	58.5963
COL27A1	0.240964	8.94602	8.82002	1.48341e-18	7.14806e-17	27.7098
BRCA1	0.240273	8.75862	15.4348	1.00254e-52	1.28332e-50	105.864
ABR	0.239351	8.88168	9.7885	1.86526e-22	1.06571e-20	36.5921
TCAF2	0.238872	8.74995	18.7985	1.26885e-76	2.31276e-74	160.713
TMOD1	0.238585	9.55541	4.51709	6.39119e-06	0.000119814	-0.753794
IGF1R	0.238566	10.1103	4.00631	6.2429e-05	0.00100564	-2.92425
GLCCI1	0.238383	8.88082	8.88466	8.37445e-19	4.11822e-17	28.2746
AC106795.3	0.236548	8.87562	9.62827	8.76309e-22	4.91465e-20	35.0607
DZIP1L	0.236122	8.799	12.9959	4.26045e-38	3.93628e-36	72.3404
KLHL5	0.23597	8.92068	8.24321	2.04554e-16	8.82926e-15	22.8476
LINC01146	0.235462	8.91085	8.3418	9.01209e-17	3.95095e-15	23.6559
GALNT2	0.234882	9.65735	4.45857	8.40296e-06	0.00015476	-1.01556
XG	0.23432	8.84446	9.16979	6.41314e-20	3.30898e-18	30.814
NFASC	0.234066	8.97871	8.87153	9.40855e-19	4.60648e-17	28.1596
AC007319.1	0.2336	8.90152	6.31879	2.82814e-10	8.35684e-09	8.95989
CHL1	0.23255	8.7295	19.1702	1.60837e-79	3.15447e-77	167.367
DDX17	0.232203	9.74627	4.98484	6.37768e-07	1.35979e-05	1.46038
PTPN4	0.231743	9.06497	6.74486	1.67709e-11	5.45023e-10	11.7235
RAPH1	0.230917	8.94037	7.78675	8.06088e-15	3.19558e-13	19.2277
IQSEC1	0.230485	8.82823	10.6369	3.45262e-26	2.25719e-24	45.108
ATF7IP	0.23046	9.09029	6.39929	1.68054e-10	5.05036e-09	9.46846
NALCN	0.230445	9.20122	5.43705	5.63348e-08	1.33429e-06	3.80646
ARHGAP18	0.229915	9.06874	6.12154	9.86105e-10	2.80509e-08	7.74076
TTC8	0.228961	8.98521	7.91802	2.86006e-15	1.15706e-13	20.248
PALM2-AKAP2	0.22873	8.75599	14.3068	1.13562e-45	1.26954e-43	89.6914
CDH22	0.228718	8.79512	10.8554	3.38393e-27	2.27892e-25	47.4115
SURF4	0.228445	8.86163	10.0538	1.36558e-23	8.07737e-22	39.1812
TNR	0.228109	8.75327	13.3664	3.60818e-40	3.54871e-38	77.0855
IRS2	0.227926	8.79762	11.1076	2.19367e-28	1.52638e-26	50.1258
TMEM135	0.22785	9.06914	6.62438	3.79443e-11	1.19892e-09	10.924
ARHGAP10	0.227634	9.21923	5.31612	1.09879e-07	2.55026e-06	3.15933
MNX1	0.227452	8.83836	10.5933	5.45818e-26	3.5476e-24	44.6539
CHST8	0.227323	8.73845	18.1841	6.05122e-72	1.01983e-69	149.97
HERC2	0.22618	9.29034	5.74548	9.62168e-09	2.47274e-07	5.52223
SPTB	0.22469	8.81136	11.2017	7.78121e-29	5.49402e-27	51.1543
TTC39C	0.224531	8.87249	8.35134	8.32087e-17	3.65748e-15	23.7347
L3MBTL4	0.224076	9.24876	5.0382	4.83853e-07	1.04424e-05	1.72673
ARVCF	0.223185	8.78422	13.5716	2.43588e-41	2.44594e-39	79.7668
ANKRD23	0.222992	8.77024	14.0268	5.36822e-44	5.78905e-42	85.8538
RHOBTB3	0.22296	9.55616	4.10956	4.01767e-05	0.000668708	-2.50638
NINL	0.222767	8.90636	8.53237	1.80062e-17	8.18283e-16	25.2449
UCHL1	0.222611	8.74736	17.6325	7.31612e-68	1.13073e-65	140.598
ADAMTS2	0.222547	8.79981	11.734	1.89684e-31	1.49685e-29	57.1272
TSHZ2	0.2225	8.98118	5.9919	2.196e-09	6.03684e-08	6.96024
CHN1	0.222397	8.91498	8.43007	4.29278e-17	1.91197e-15	24.3876
ST3GAL6	0.221837	8.83064	9.69842	4.46424e-22	2.53336e-20	35.7282
FRMPD4	0.221525	8.82269	8.41494	4.8774e-17	2.16088e-15	24.2616
GAS2	0.221173	8.97865	6.68142	2.58237e-11	8.27987e-10	11.3007
ROR1	0.221037	9.92309	3.3613	0.000780681	0.0098228	-5.29529
DST	0.220802	9.21283	5.97355	2.45627e-09	6.71927e-08	6.85111
TEC	0.220775	8.7976	11.0476	4.22734e-28	2.90526e-26	49.4749
AC073050.1	0.220693	8.76166	10.5826	6.10606e-26	3.96103e-24	44.5427
TMEM184A	0.220666	8.86579	9.59674	1.18473e-21	6.62227e-20	34.7622
GALNT14	0.220371	8.79173	10.1757	4.01612e-24	2.43567e-22	40.3936
GPHN	0.220325	10.4665	3.63011	0.00028569	0.00398862	-4.35738
SEZ6L	0.220226	8.8501	8.14089	4.74197e-16	2.01311e-14	22.0186
ZMYND8	0.220115	9.15385	5.76882	8.38612e-09	2.18365e-07	5.65587
CTNNA3	0.219595	8.76447	12.1001	2.59749e-33	2.11958e-31	61.3892
MYCBP2	0.219433	9.5026	4.73031	2.29369e-06	4.57348e-05	0.22872
SGPP2	0.21933	8.86671	9.31369	1.70281e-20	9.05053e-19	32.1253
CELF2	0.219307	8.79294	10.1359	5.99641e-24	3.60408e-22	39.9965
TPD52	0.218082	9.3496	4.74827	2.09987e-06	4.19949e-05	0.313526
NCOA2	0.217891	9.55493	4.25742	2.09998e-05	0.000366436	-1.88954
MTSS1	0.217559	9.15988	5.21648	1.88545e-07	4.26969e-06	2.63696
ANO5	0.215798	8.88449	8.17654	3.54194e-16	1.51711e-14	22.3063
TMCC3	0.215383	8.77237	12.5285	1.46682e-35	1.25496e-33	66.5332
PARM1	0.214789	8.99022	6.0054	2.02182e-09	5.58088e-08	7.04077
FRMPD1	0.214513	8.73862	13.0813	1.43431e-38	1.33994e-36	73.423
SULF2	0.214083	8.73478	16.8493	2.92937e-62	4.19851e-60	127.738
AC104041.1	0.213735	8.81409	8.11457	5.87776e-16	2.47028e-14	21.807
CCDC88C	0.213637	8.80302	10.7091	1.61135e-26	1.06172e-24	45.8637
MARCH1	0.213549	8.79962	8.7162	3.6857e-18	1.74346e-16	26.8109
P2RY1	0.213464	8.73415	19.1594	1.95685e-79	3.79357e-77	167.171
STAT3	0.213311	9.73053	4.0666	4.83214e-05	0.000794024	-2.68151
PPP1R12B	0.212992	9.26756	4.96358	7.11401e-07	1.50625e-05	1.35507
MAP1B	0.212412	8.84603	8.85921	1.04939e-18	5.10065e-17	28.0517
CTBP2	0.211709	9.37893	4.48535	7.41679e-06	0.000137753	-0.896185
NEDD4L	0.211414	9.70507	3.6008	0.000319833	0.00441786	-4.46312
DNM3	0.21076	8.78854	9.98538	2.69615e-23	1.58083e-21	38.5074
BEST3	0.210679	8.7233	20.2603	2.66015e-88	5.94774e-86	187.539
KIAA0319	0.210514	8.83846	9.30934	1.77297e-20	9.40851e-19	32.0854
RYBP	0.210317	9.06817	5.92187	3.3615e-09	9.06253e-08	6.54552
ANKRD34C-AS1	0.209514	8.73213	16.2185	6.48925e-58	8.8112e-56	117.767
PLUT	0.206287	8.75076	12.893	1.56968e-37	1.42666e-35	71.0437
FTX	0.205815	10.2418	3.69212	0.000224395	0.00320011	-4.13084
ZNF248	0.205733	8.9302	7.15187	9.59372e-13	3.3586e-11	14.5291
PDXDC1	0.205447	9.32569	5.17643	2.33619e-07	5.19571e-06	2.42975
C16orf95	0.205074	8.78676	10.1533	5.03192e-24	3.03526e-22	40.1702
OLMALINC	0.204614	8.77934	11.669	4.00921e-31	3.11974e-29	56.3841
MAP1LC3A	0.204251	8.78555	12.5578	1.02309e-35	8.84336e-34	66.8913
XKR6	0.20394	9.63499	3.62944	0.000286433	0.00399601	-4.35981
MKLN1	0.202757	9.58589	4.27976	1.90045e-05	0.000333354	-1.79444
ITPR2	0.201758	9.7051	3.70751	0.000211219	0.00303377	-4.07401
AIG1	0.201648	9.03319	5.67449	1.45687e-08	3.6545e-07	5.119
ELAVL4	0.201613	8.98086	6.94	4.339e-12	1.46695e-10	13.0485
TYW1	0.201574	9.08164	5.70037	1.25306e-08	3.16215e-07	5.26545
TEAD1	0.201379	9.46511	4.03788	5.46157e-05	0.000887453	-2.79759
SOBP	0.201215	8.90152	7.8246	5.98895e-15	2.39116e-13	19.5202
TTC39B	0.200936	8.92692	6.5194	7.64174e-11	2.35559e-09	10.239
FKBP5	0.200812	9.97427	3.32286	0.000896406	0.0111141	-5.42353
GPI	0.20028	9.00482	6.41227	1.54439e-10	4.65788e-09	9.55104
MYH14	0.200048	8.85227	8.59055	1.09372e-17	5.01795e-16	25.737
PGBD5	0.200018	8.88612	7.99572	1.53676e-15	6.31616e-14	20.8599
HOOK2	0.199503	9.06176	6.15778	7.86107e-10	2.25337e-08	7.96188
CUX1	0.198989	10.0301	3.73588	0.00018882	0.00275	-3.96866
ERN1	0.198866	9.29717	4.45061	8.71963e-06	0.000160241	-1.05092
LENG8-AS1	0.198482	8.75675	12.9087	1.28618e-37	1.17536e-35	71.2418
MIR29B2CHG	0.19841	9.36327	4.63103	3.71614e-06	7.20832e-05	-0.234345
TET2	0.198154	9.07806	5.5675	2.69764e-08	6.61355e-07	4.5207
ATP2A3	0.198	8.84568	8.55202	1.5221e-17	6.94532e-16	25.4108
SCAI	0.197947	8.89757	6.84095	8.6575e-12	2.86912e-10	12.3713
SSBP2	0.197573	9.40455	4.0811	4.5412e-05	0.000748416	-2.62261
STRBP	0.197463	9.13767	4.89179	1.02561e-06	2.13513e-05	1.0027
KAT2B	0.197336	8.98046	5.96336	2.61354e-09	7.13786e-08	6.79065
MAP4K3	0.197103	9.41606	4.53235	5.94772e-06	0.000112127	-0.684963
SAMD12	0.197093	9.51047	3.76153	0.000170508	0.00250701	-3.87272
GFPT1	0.196622	9.2051	4.87978	1.08981e-06	2.25758e-05	0.944252
AGTPBP1	0.196458	8.98534	6.19964	6.04067e-10	1.74348e-08	8.21891
DENND5B	0.195738	9.51761	3.50159	0.000465899	0.00618579	-4.81475
NFATC2	0.195736	8.85487	7.78095	8.43504e-15	3.33996e-13	19.1831
SOX6	0.19539	9.45318	4.14299	3.47576e-05	0.00058285	-2.3688
TSPAN13	0.195365	8.8168	9.34428	1.28135e-20	6.87583e-19	32.4065
MIS18BP1	0.194955	8.8169	9.30796	1.79591e-20	9.51519e-19	32.0726
SUPT3H	0.194609	9.23409	4.19742	2.73916e-05	0.000467749	-2.14242
PHTF2	0.19456	9.05255	5.96246	2.62784e-09	7.17108e-08	6.78534
DISC1	0.194189	8.79181	8.70949	3.90746e-18	1.84316e-16	26.7532
NKTR	0.194028	9.27633	4.85854	1.21296e-06	2.4881e-05	0.841213
PLEKHM2	0.193974	8.89101	7.76778	9.3504e-15	3.69368e-13	19.0816
ZMIZ1	0.193934	9.36743	4.25228	2.14857e-05	0.000373943	-1.91132
AC019197.1	0.193781	8.80121	8.03734	1.09927e-15	4.55714e-14	21.19
TTC3	0.19278	9.47382	4.25558	2.11727e-05	0.000369069	-1.89735
TTLL7	0.192023	9.11678	5.05652	4.39801e-07	9.55932e-06	1.81883
IL20RA	0.191995	8.78911	9.50811	2.7519e-21	1.51798e-19	33.9282
SIPA1L1	0.191278	9.66531	3.64685	0.000267754	0.00376044	-4.2966
AC244021.1	0.190694	8.7343	14.258	2.23552e-45	2.46628e-43	89.0173
AC124312.1	0.190114	9.16425	5.36541	8.38293e-08	1.96331e-06	3.42135
RERE	0.18836	10.1695	3.49927	0.000469961	0.00623233	-4.82286
GRB10	0.187834	10.4946	2.72342	0.00648	0.0620875	-7.23321
SND1	0.187507	10.3448	3.57525	0.000352677	0.00481992	-4.55461
MAPT	0.187329	8.73728	14.291	1.41416e-45	1.57568e-43	89.4731
GPR158	0.186673	8.81859	8.72714	3.35026e-18	1.58926e-16	26.9052
CDK8	0.186232	9.22601	4.48076	7.57771e-06	0.000140487	-0.916715
ACACA	0.18617	9.30224	4.35015	1.38326e-05	0.000247554	-1.4916
ZNF33A	0.185688	9.28065	4.48532	7.41789e-06	0.000137753	-0.896327
MGAT4C	0.185554	8.94265	5.99464	2.15949e-09	5.9511e-08	6.97658
SPSB1	0.185469	9.24404	3.54821	0.000390862	0.00529005	-4.65074
MYO3A	0.185313	8.95821	6.38547	1.83842e-10	5.51002e-09	9.3807
PCSK1	0.185237	8.74026	14.8746	3.68117e-49	4.40926e-47	97.6898
ENAH	0.184976	9.13999	4.69636	2.70807e-06	5.352e-05	0.0692591
LPP	0.184005	10.1943	3.21247	0.00132302	0.0156734	-5.78365
SRD5A1	0.183919	8.7484	12.9563	7.04225e-38	6.45308e-36	71.8407
VWA8	0.183648	9.31332	4.18479	2.89562e-05	0.000491963	-2.19525
TNFAIP8	0.182886	9.44782	2.81511	0.00489214	0.0488894	-6.97957
CAMK2B	0.182556	8.86675	8.3544	8.11092e-17	3.56987e-15	23.7599
UGGT2	0.182462	9.41403	4.03	5.64742e-05	0.000915876	-2.82929
EPHX2	0.182276	8.90817	6.998	2.88297e-12	9.86623e-11	13.4494
LINC00470	0.181051	8.83736	6.97446	3.4047e-12	1.16162e-10	13.2863
PARVB	0.180438	8.84312	8.06211	8.99852e-16	3.75831e-14	21.3873
FRYL	0.180435	9.40584	4.06082	4.95312e-05	0.000811914	-2.70496
BAG3	0.180196	8.75204	12.3511	1.27775e-34	1.07133e-32	64.3819
CDC14B	0.180083	9.01249	5.19479	2.11793e-07	4.74489e-06	2.52455
MEIS3	0.179945	8.75426	13.258	1.47704e-39	1.44003e-37	75.6837
HM13	0.179598	9.32405	4.44075	9.12719e-06	0.000167272	-1.09459
MYOM1	0.178805	9.16578	3.21957	0.00129076	0.0153509	-5.76086
UNC13B	0.178658	9.39314	3.93061	8.56942e-05	0.0013493	-3.22391
ARHGEF7	0.178059	9.19576	4.6533	3.33765e-06	6.52321e-05	-0.131324
UNC5A	0.177983	8.72394	17.2494	4.29974e-65	6.46658e-63	134.241
TSPYL2	0.177942	8.78041	10.6033	4.91799e-26	3.20894e-24	44.7572
SAMD3	0.17761	9.01705	5.30257	1.18315e-07	2.73848e-06	3.08773
TOM1L2	0.177351	9.06535	5.18177	2.27063e-07	5.06668e-06	2.45726
COLGALT2	0.177113	8.74735	11.7099	2.50416e-31	1.96685e-29	56.8514
HIP1	0.176846	8.83335	6.66819	2.82428e-11	9.03824e-10	11.2131
AKAP13	0.176759	10.0878	3.12318	0.00179771	0.0205492	-6.06608
DYM	0.176665	9.80549	3.46007	0.000543837	0.0070722	-4.959
FAM174B	0.175673	9.07151	4.71432	2.48073e-06	4.9201e-05	0.15344
TCAF1	0.17471	8.86343	7.59681	3.50661e-14	1.34713e-12	17.781
SORBS2	0.174054	10.278	2.65714	0.00790183	0.0730462	-7.41132
LPGAT1	0.173903	9.24228	4.20986	2.59312e-05	0.000443941	-2.09031
LIMS1	0.173453	9.29261	3.84884	0.000119929	0.00183242	-3.54125
DCBLD1	0.17262	8.84952	7.49781	7.44317e-14	2.78915e-12	17.0407
WDFY2	0.172521	9.43699	3.32644	0.000884991	0.0109929	-5.41165
RAB11FIP4	0.172072	8.84954	7.3486	2.27357e-13	8.27917e-12	15.9432
TTC28	0.171718	9.60634	2.98532	0.00284443	0.0307037	-6.48656
SLC5A4	0.171257	8.71734	17.891	9.21747e-70	1.47207e-67	144.959
CLINT1	0.171021	9.13097	4.64307	3.50667e-06	6.82569e-05	-0.178705
BABAM2	0.170808	9.41694	3.6541	0.000260316	0.00366058	-4.27018
TIMP2	0.170285	8.81518	8.27431	1.58111e-16	6.87774e-15	23.1015
STK32C	0.169925	8.74273	13.1942	3.36977e-39	3.23826e-37	74.8634
KHDRBS3	0.169805	8.89493	5.69156	1.31917e-08	3.319e-07	5.21548
SLC25A24	0.169786	8.7951	8.9573	4.38359e-19	2.19101e-17	28.9142
KCNQ2	0.169455	8.71888	18.5173	1.82462e-74	3.20388e-72	155.758
PTPRK	0.169102	10.2589	2.96539	0.003035	0.0324268	-6.54575
MBNL3	0.168368	8.83164	7.0121	2.60892e-12	8.93749e-11	13.5474
LINC01885	0.168314	8.85335	6.54729	6.35146e-11	1.97054e-09	10.4199
ELMO2	0.168023	8.82544	8.01075	1.36191e-15	5.62511e-14	20.9789
ADCYAP1	0.167935	8.71684	19.0117	2.80379e-78	5.28278e-76	164.516
SUCLG2	0.167506	9.34365	3.85791	0.000115576	0.00177319	-3.50638
PHLPP1	0.166088	9.17401	3.92772	8.67296e-05	0.00136305	-3.23526
MBNL1	0.165993	9.94952	2.8133	0.00491975	0.0491213	-6.98466
ANKS1B	0.165849	8.98673	4.74321	2.15284e-06	4.30286e-05	0.289593
MAGI2	0.164908	9.70276	3.84598	0.000121333	0.00184882	-3.55223
TANGO2	0.16438	8.80433	8.43721	4.04143e-17	1.80481e-15	24.4471
VGLL4	0.163944	9.30745	3.60097	0.000319629	0.00441686	-4.46253
ITGA3	0.16387	8.81394	7.88026	3.85967e-15	1.54839e-13	19.9528
GOLGB1	0.163663	9.31366	3.85418	0.000117344	0.00179702	-3.5207
ARHGAP42	0.163511	8.7438	11.3525	1.45265e-29	1.05452e-27	52.82
ETNK1	0.163406	9.09312	4.71899	2.42456e-06	4.81724e-05	0.175433
NLGN4Y	0.163152	8.97795	4.9541	7.46803e-07	1.57821e-05	1.30827
MAFA	0.162874	8.71669	18.6332	2.37194e-75	4.20901e-73	157.793
EEF1A2	0.162775	8.73332	14.505	7.10199e-47	8.24175e-45	92.4507
VPS13A	0.162379	9.20442	4.23138	2.35767e-05	0.000406747	-1.99973
RASSF6	0.162267	8.87233	6.18802	6.49996e-10	1.87281e-08	8.1474
AP3B1	0.161568	9.23813	4.03793	5.46052e-05	0.000887453	-2.7974
PLEKHA5	0.161418	9.58628	3.02776	0.00247431	0.0271632	-6.35911
GRIP1	0.161064	9.34015	2.71561	0.00663448	0.0631943	-7.2544
TRERF1	0.160698	8.85307	6.42934	1.38167e-10	4.19352e-09	9.65987
TRMT9B	0.160034	8.90797	5.73112	1.04679e-08	2.67587e-07	5.44027
SYNE1	0.159805	9.1908	3.83236	0.000128235	0.00194164	-3.60439
MALRD1	0.159662	8.76329	9.47647	3.71114e-21	2.03706e-19	33.6324
DDX5	0.159473	9.30408	3.91251	9.23652e-05	0.0014435	-3.29475
RASSF8-AS1	0.158796	8.78325	9.1893	5.36407e-20	2.78053e-18	30.9906
CCND3	0.158365	8.96495	4.64321	3.50443e-06	6.82529e-05	-0.178092
GOLGA8B	0.158332	9.39197	3.87703	0.000106882	0.0016557	-3.43258
ARSB	0.158233	8.92106	5.04968	4.55778e-07	9.88099e-06	1.7844
GRIA2	0.157389	8.83168	7.52979	5.84245e-14	2.19915e-12	17.2789
LRIG1	0.157159	10.2193	2.32643	0.0200293	0.154602	-8.23466
DIRC3	0.157091	8.76737	7.70953	1.47152e-14	5.73191e-13	18.6353
ARID5B	0.156875	8.88945	5.70537	1.21703e-08	3.08285e-07	5.2938
PRKAG2	0.156256	9.10013	3.98603	6.79957e-05	0.001088	-3.00511
B3GALT5	0.155853	8.79411	8.33837	9.27436e-17	4.05533e-15	23.6276
MAP3K13	0.155546	9.50885	3.02408	0.00250461	0.0274598	-6.37025
UBL3	0.155451	9.07704	4.24001	2.2691e-05	0.000393084	-1.96328
TSHZ1	0.155418	8.89331	5.74119	9.8677e-09	2.52628e-07	5.49768
PAX6	0.155302	8.90367	6.05597	1.48134e-09	4.147e-08	7.34394
CRY2	0.155055	8.87058	6.51972	7.62588e-11	2.35287e-09	10.241
SLC25A29	0.154846	8.77599	9.395	7.9803e-21	4.3238e-19	32.8749
MAPK10	0.153443	9.38872	3.72617	0.000196223	0.00284397	-4.00481
CECR2	0.153203	8.94295	4.86954	1.1476e-06	2.36704e-05	0.894527
ACADVL	0.152857	8.97752	5.32783	1.0306e-07	2.39862e-06	3.22136
ARHGAP12	0.152018	9.10462	4.06961	4.77046e-05	0.000784274	-2.66933
HDAC5	0.151893	8.80102	8.05876	9.24556e-16	3.85669e-14	21.3606
LPIN3	0.151788	8.74919	11.399	8.63013e-30	6.29212e-28	53.3369
CREB3L2	0.15161	9.2638	3.58061	0.000345536	0.0047339	-4.53547
SGIP1	0.151595	8.72162	12.6332	4.03372e-36	3.53219e-34	67.8164
CPNE4	0.151385	8.98746	4.23852	2.28412e-05	0.000395482	-1.96957
ZDHHC11B	0.151194	8.77786	8.94736	4.79117e-19	2.39117e-17	28.8263
ERGIC1	0.150797	8.97778	4.88038	1.08651e-06	2.25213e-05	0.947171
ACTN4	0.150488	9.18567	3.92385	8.81297e-05	0.00138246	-3.2504
RTN4RL1	0.150453	8.79641	7.62425	2.84156e-14	1.0954e-12	17.9878
EXT1	0.150364	9.70112	2.38916	0.0169181	0.135579	-8.08686
HSPA12A	0.149886	8.88079	5.77199	8.23108e-09	2.14828e-07	5.67402
HIP1R	0.149757	8.82102	7.5305	5.81109e-14	2.1898e-12	17.2841
FAM129B	0.149669	9.06182	4.2705	1.98079e-05	0.000346721	-1.83389
RIC8B	0.149431	8.898	5.47685	4.50784e-08	1.08182e-06	4.02258
ITPR3	0.149407	8.76481	9.39386	8.06625e-21	4.36332e-19	32.8643
INTS6L	0.148924	8.76137	9.08087	1.44101e-19	7.33361e-18	30.0137
CAMKK1	0.14845	8.77936	8.36695	7.30145e-17	3.22205e-15	23.8636
AL109613.1	0.147796	8.72804	13.3205	6.56544e-40	6.41958e-38	76.4901
PREX1	0.147354	8.76903	9.39793	7.76461e-21	4.21374e-19	32.902
SLC5A4-AS1	0.14719	8.74141	10.1612	4.64659e-24	2.80788e-22	40.2491
TRIM37	0.147108	8.87475	5.88405	4.22234e-09	1.13106e-07	6.32353
GTDC1	0.14653	9.0466	3.78045	0.000158086	0.00234014	-3.80153
DIXDC1	0.146391	8.82051	6.8234	9.77571e-12	3.21744e-10	12.2523
PJA2	0.146265	8.96524	4.95482	7.44081e-07	1.57345e-05	1.31179
AC008014.1	0.145987	9.13093	3.12565	0.00178271	0.0204057	-6.05837
KIRREL3-AS1	0.145939	8.71808	13.5913	1.87675e-41	1.89016e-39	80.0262
RASSF4	0.145792	8.82589	6.9214	4.9438e-12	1.66638e-10	12.9205
TUFT1	0.145776	8.81564	7.04051	2.1321e-12	7.32647e-11	13.7454
MED27	0.14505	9.1234	3.92261	8.85859e-05	0.00138767	-3.25527
ACTR3B	0.144904	9.01351	4.61237	4.0648e-06	7.85285e-05	-0.320326
P4HB	0.144405	9.25757	3.56646	0.000364689	0.00496991	-4.58594
HABP4	0.144141	8.7724	8.61779	8.6507e-18	4.01838e-16	25.9685
KCNH1	0.1441	8.73041	11.7769	1.15508e-31	9.15816e-30	57.6198
LINC01902	0.143386	8.72254	13.6306	1.11328e-41	1.12801e-39	80.5458
C14orf132	0.143315	8.74384	11.1753	1.04154e-28	7.32312e-27	50.8649
ADGRG1	0.142922	8.75075	10.4473	2.49906e-25	1.59949e-23	43.1457
BAIAP2	0.142583	8.76314	9.78629	1.90568e-22	1.08695e-20	36.5709
LRP5	0.142543	8.93392	5.09747	3.54899e-07	7.77948e-06	2.02586
TRAK1	0.142016	9.21155	3.75989	0.000171625	0.00252122	-3.87886
SLC25A13	0.141931	9.10658	3.87138	0.000109385	0.00168669	-3.45443
TSPAN9	0.141504	8.91505	4.8156	1.50402e-06	3.05708e-05	0.634313
MIR2052HG	0.141264	8.8067	5.55719	2.86099e-08	6.99868e-07	4.46364
MCTP2	0.141029	9.15984	3.48457	0.000496499	0.0065326	-4.8741
KIF1B	0.140926	9.42513	3.09942	0.00194806	0.0220798	-6.13988
YWHAQ	0.140914	9.11862	3.79797	0.000147347	0.00219925	-3.73529
SLC37A1	0.140638	8.82762	6.72472	1.92417e-11	6.22903e-10	11.5888
TCF4	0.140577	9.1408	3.46814	0.000527795	0.00689299	-4.9311
HEATR5B	0.140209	9.05548	4.1754	3.01728e-05	0.000512113	-2.23437
SHROOM3	0.140176	9.19559	2.98991	0.0028021	0.0303383	-6.47286
AC087457.1	0.140158	8.75311	10.0487	1.43685e-23	8.48397e-22	39.1308
MAPRE3	0.140138	8.848	6.30598	3.07044e-10	9.05685e-09	8.87959
CREB5	0.140049	8.80113	5.2074	1.97968e-07	4.45602e-06	2.5898
SRGAP3	0.139983	8.8256	5.75905	8.88328e-09	2.30594e-07	5.59987
WDR44	0.139789	8.94274	4.74136	2.17256e-06	4.33968e-05	0.280836
TNFRSF11A	0.139703	8.73333	11.6306	6.22811e-31	4.8018e-29	55.9467
IARS	0.139524	8.9789	4.61326	4.04748e-06	7.8284e-05	-0.316233
UBE2H	0.138937	9.86756	2.5359	0.0112412	0.0978223	-7.72581
STK38L	0.138102	8.89221	5.0757	3.97849e-07	8.6869e-06	1.91558
NUAK1	0.138089	8.78473	7.27738	3.84531e-13	1.3793e-11	15.4269
LIMCH1	0.137887	9.16367	3.70211	0.000215755	0.00309098	-4.09397
SAFB2	0.137389	8.99127	4.64118	3.53885e-06	6.88433e-05	-0.187466
RAB30	0.13689	8.81627	6.0452	1.58313e-09	4.42459e-08	7.27915
XDH	0.13689	8.71458	15.1185	1.06781e-50	1.32149e-48	101.215
CHD7	0.136832	9.25185	3.36214	0.000778313	0.00980581	-5.29247
SLC2A2	0.136808	8.71269	16.4244	2.57235e-59	3.53572e-57	120.984
MYRIP	0.136749	9.25377	2.94206	0.003273	0.0346934	-6.61458
SUPT5H	0.136254	8.92476	5.21529	1.89758e-07	4.29427e-06	2.63076
TNRC6A	0.13611	9.7229	2.88801	0.00389095	0.0402141	-6.77195
OBSCN	0.136067	8.75955	8.82772	1.38608e-18	6.70799e-17	27.7768
OTUD7A	0.135707	9.02279	3.78804	0.000153346	0.00227865	-3.77287
SRGAP2C	0.135673	8.81347	6.8032	1.12375e-11	3.67331e-10	12.1157
FOXP2	0.135422	10.2746	2.19632	0.0281077	0.20147	-8.52867
ST6GAL1	0.135165	8.77263	6.5876	4.85493e-11	1.5203e-09	10.6828
HHAT	0.135037	8.76636	7.79997	7.26718e-15	2.89118e-13	19.3298
MYO5C	0.134551	9.19394	3.53263	0.000414575	0.00557052	-4.70578
MLXIP	0.13449	9.4226	3.02975	0.00245814	0.0270033	-6.35311
NAIP	0.134299	8.79313	7.74835	1.08812e-14	4.27822e-13	18.9324
AC096564.1	0.134277	8.72431	12.6301	4.19006e-36	3.65954e-34	67.7786
IER3	0.134167	8.72934	11.4075	7.83567e-30	5.72533e-28	53.4327
LHFPL6	0.134103	8.74581	7.79773	7.39625e-15	2.93905e-13	19.3124
AC139887.2	0.133781	9.22661	3.39263	0.000696782	0.0088652	-5.18966
ANXA11	0.133777	8.97511	4.49083	7.22917e-06	0.000134471	-0.871677
INPP5A	0.133682	8.86149	5.59883	2.25494e-08	5.56893e-07	4.69472
ZNF516	0.133646	9.06059	3.82386	0.000132728	0.00200515	-3.63685
BBS9	0.133625	9.04928	3.72079	0.000200435	0.002895	-4.02477
SGCD	0.133472	8.72989	9.02385	2.41202e-19	1.22013e-17	29.5045
CACNA1B	0.133378	8.85661	5.76023	8.82192e-09	2.29179e-07	5.60661
POLR1A	0.133069	8.83681	6.01527	1.90313e-09	5.27498e-08	7.09972
CDH18	0.133017	8.88816	3.83344	0.000127672	0.00193661	-3.60024
KCNMA1	0.132594	9.76756	2.61844	0.00885572	0.080358	-7.5133
RXRG	0.132583	8.71874	14.2741	1.78748e-45	1.97849e-43	89.2399
SHROOM1	0.132474	8.75373	9.63419	8.2791e-22	4.6588e-20	35.1169
SEC63	0.132461	9.45198	2.98564	0.00284145	0.0306987	-6.4856
TYW1B	0.132119	8.96691	4.15996	3.22802e-05	0.000545122	-2.29854
TLN2	0.13206	8.86929	4.52403	6.18566e-06	0.000116221	-0.72251
UBE2E3	0.131944	9.17216	3.28169	0.00103783	0.0126386	-5.55924
UGDH-AS1	0.131754	8.87572	5.10673	3.38021e-07	7.43381e-06	2.0729
MAMDC2	0.131374	8.73419	9.88361	7.3604e-23	4.24876e-21	37.5128
REPS2	0.131043	9.13519	3.27212	0.00107354	0.0130026	-5.59055
KLF12	0.130907	8.97971	4.19012	2.82859e-05	0.000481549	-2.17298
UMAD1	0.130866	9.67795	2.50094	0.0124132	0.105771	-7.81378
CMTR1	0.130771	8.8088	6.81351	1.04661e-11	3.43121e-10	12.1854
ALOX5	0.130577	8.76963	7.52899	5.87828e-14	2.21016e-12	17.2728
MICU3	0.130555	8.9241	4.66049	3.22359e-06	6.30395e-05	-0.0979669
TSC22D1	0.130444	9.26665	2.99798	0.00272903	0.0296681	-6.44872
MAPRE2	0.130382	8.87488	5.21205	1.93084e-07	4.35778e-06	2.61395
UNC80	0.130313	9.0416	4.66653	3.13059e-06	6.14718e-05	-0.0698809
PTPRN	0.129889	8.78563	7.54365	5.25906e-14	1.99073e-12	17.3823
SEMA4D	0.129818	8.80629	6.7176	2.01982e-11	6.52608e-10	11.5413
LRRC1	0.129814	8.96116	4.28573	1.85028e-05	0.000324894	-1.76895
ATXN2	0.129551	9.53827	2.87809	0.00401517	0.0413704	-6.8005
DGKD	0.129319	8.83691	5.79019	7.39142e-09	1.93515e-07	5.77867
EXOC4	0.129261	10.572	2.26287	0.0236799	0.176632	-8.3804
SLC6A17	0.129057	8.73305	11.5585	1.41867e-30	1.05264e-28	55.1293
MYT1	0.128845	8.74388	10.0782	1.06914e-23	6.35761e-22	39.4236
EML6	0.128812	8.97962	4.01765	5.95083e-05	0.00096229	-2.87887
ERICH5	0.12864	8.74725	9.19205	5.23055e-20	2.71972e-18	31.0155
RASGRF2	0.128634	8.76583	7.17694	8.00204e-13	2.81313e-11	14.7072
AC245297.3	0.128596	9.07493	3.83397	0.000127397	0.00193419	-3.59821
ALPK3	0.128551	8.89327	4.81057	1.54224e-06	3.1234e-05	0.610182
HS6ST2	0.128111	8.83804	4.16881	3.10556e-05	0.000526032	-2.26179
RNF150	0.127933	8.86903	4.33175	1.50367e-05	0.000267392	-1.57122
MRAP2	0.127871	8.86057	5.50489	3.84908e-08	9.31388e-07	4.1758
FSTL4	0.127803	8.87349	4.14307	3.47454e-05	0.00058285	-2.36846
SON	0.127526	9.27748	3.23462	0.00122474	0.0146475	-5.71237
SEC31A	0.127508	9.64247	2.73366	0.00628205	0.0605424	-7.20529
PLOD2	0.127444	8.99936	3.56181	0.000371194	0.00504625	-4.60247
ZCCHC14	0.127238	9.00451	3.85653	0.000116228	0.00178075	-3.51169
LINC00571	0.126766	8.78918	6.66335	2.9181e-11	9.32956e-10	11.1811
PEBP1	0.126619	8.78791	7.10174	1.37646e-12	4.77884e-11	14.1748
MAN1C1	0.126608	8.81898	5.88654	4.15973e-09	1.11518e-07	6.33807
TXNIP	0.126604	8.82155	5.74733	9.51763e-09	2.45351e-07	5.5328
WDR17	0.126482	8.78507	7.24099	5.02022e-13	1.78356e-11	15.165
LPIN1	0.126466	8.87039	5.09637	3.56958e-07	7.81951e-06	2.02027
CDH2	0.126304	8.72964	9.01621	2.58397e-19	1.30514e-17	29.4365
GYG1	0.125579	8.80919	6.08995	1.20035e-09	3.39723e-08	7.54902
PALM2	0.125565	8.74014	8.20202	2.87284e-16	1.23366e-14	22.5127
TASP1	0.125455	9.28427	2.99845	0.00272485	0.0296323	-6.44732
ENOSF1	0.125371	9.27615	3.09724	0.00196243	0.0221977	-6.14663
CCDC7	0.125259	9.04527	3.54217	0.000399902	0.00539932	-4.67211
GDA	0.125215	8.93823	4.43409	9.41332e-06	0.000172139	-1.12408
C4orf19	0.124302	9.91363	2.07637	0.0379031	0.254254	-8.78478
AC007388.1	0.12423	9.12618	3.1494	0.00164421	0.0190281	-5.98397
KIAA0355	0.124221	9.07293	3.64139	0.00027348	0.00383283	-4.31643
NLK	0.12381	9.35393	2.6556	0.00793795	0.0732993	-7.41541
DHX32	0.123807	9.00471	3.87283	0.000108736	0.00167842	-3.44881
PRRC2B	0.123692	9.35031	3.06919	0.0021561	0.0241601	-6.23299
UBR1	0.123607	9.19109	3.15279	0.00162527	0.0188479	-5.97331
DMXL1	0.123593	9.21778	3.12674	0.00177612	0.0203441	-6.05497
HSD17B12	0.123516	9.22832	2.9016	0.00372633	0.0388153	-6.73266
TSC2	0.123447	8.84864	5.76294	8.68202e-09	2.25719e-07	5.62215
KIF1A	0.123326	8.91998	4.57347	4.89473e-06	9.34849e-05	-0.49837
CLCN3	0.12325	8.99871	3.87688	0.00010695	0.00165599	-3.43319
SNRPN	0.12313	8.7765	6.84029	8.69718e-12	2.87943e-10	12.3668
PAFAH1B1	0.123077	9.52092	2.79502	0.00520629	0.0516441	-7.03585
REPS1	0.123073	9.14189	3.30361	0.000960134	0.0118082	-5.48718
AC005355.1	0.122846	8.71974	12.0749	3.50345e-33	2.83813e-31	61.0919
TET1	0.122721	8.76019	7.41216	1.41667e-13	5.22686e-12	16.4081
CALU	0.122678	8.90421	4.66372	3.17363e-06	6.21713e-05	-0.0829824
CASTOR3	0.12267	8.93437	4.40836	1.05996e-05	0.000192781	-1.23748
GNAO1	0.122632	9.01592	4.27387	1.95121e-05	0.000341721	-1.81955
EIPR1	0.122476	8.8264	5.54127	3.13221e-08	7.62876e-07	4.37575
RUNX1T1	0.122109	8.90841	4.01827	5.93539e-05	0.000960256	-2.87641
ASRGL1	0.122065	8.78477	6.38161	1.88512e-10	5.62983e-09	9.35619
C11orf58	0.121296	8.96719	4.14357	3.46703e-05	0.000581968	-2.36641
IDS	0.121221	8.77495	7.64427	2.43647e-14	9.41409e-13	18.1391
AFDN	0.120533	9.36526	2.8213	0.00479878	0.0480853	-6.96213
MTMR7	0.120373	8.92324	4.73463	2.24564e-06	4.48032e-05	0.249058
PLXND1	0.120251	8.72788	11.2467	4.72608e-29	3.37241e-27	51.6491
AP002991.1	0.120241	8.73305	8.2544	1.8647e-16	8.06948e-15	22.9388
HIVEP2	0.120126	9.62179	2.18948	0.0286008	0.204305	-8.54366
DIAPH1	0.1201	9.2902	2.76642	0.00568508	0.0557667	-7.11529
CNKSR2	0.119736	8.85677	4.61167	4.07848e-06	7.87473e-05	-0.323546
PCNX2	0.119642	9.06299	3.54059	0.000402298	0.00542949	-4.67769
FAM13A	0.119587	9.68196	2.38383	0.0171648	0.137	-8.09957
HOPX	0.118871	8.71401	13.8306	7.67385e-43	8.14448e-41	83.2069
EPHX1	0.118822	8.82217	5.35956	8.65761e-08	2.02623e-06	3.39012
CCDC91	0.118732	10.0295	2.01623	0.0438206	0.283991	-8.90776
JAK1	0.118673	9.29566	2.72137	0.00652026	0.0623365	-7.23878
ITSN1	0.118668	8.87765	4.5353	5.86556e-06	0.000110703	-0.671646
SHISAL2B	0.118604	8.77878	5.74202	9.81945e-09	2.51655e-07	5.50244
KIAA0556	0.118233	9.06558	3.43282	0.000601431	0.00774013	-5.05276
PDXK	0.118111	8.89964	4.57812	4.78753e-06	9.16462e-05	-0.477155
CADPS	0.117949	9.49844	3.09813	0.00195654	0.0221587	-6.14387
NTNG2	0.117889	8.71337	14.0502	3.89775e-44	4.21686e-42	86.1723
LAMC1	0.117732	8.85779	4.58609	4.60913e-06	8.8636e-05	-0.440771
SYT13	0.117494	8.74311	9.33892	1.3469e-20	7.216e-19	32.3572
PPP2R2C	0.117233	8.76371	7.34013	2.42082e-13	8.78675e-12	15.8815
AACS	0.117214	8.86744	4.92415	8.7023e-07	1.82297e-05	1.16091
TSPEAR	0.117019	8.7686	6.93313	4.55356e-12	1.53639e-10	13.0012
EPHA1-AS1	0.116928	8.72306	11.2877	2.99513e-29	2.1418e-27	52.1018
LINC01098	0.116882	8.71136	13.8157	9.37328e-43	9.88557e-41	83.0079
DLG5	0.116756	8.95052	4.05673	5.04045e-05	0.000824216	-2.72153
RAB3B	0.116683	8.8494	5.20647	1.98955e-07	4.47521e-06	2.585
SLC7A5	0.116485	8.72607	10.4086	3.72823e-25	2.36813e-23	42.7491
NOL3	0.116451	8.83634	5.4519	5.18485e-08	1.23064e-06	3.88691
ABCA10	0.116421	9.11129	2.97394	0.00295192	0.0316298	-6.52042
MPP5	0.116364	8.8769	4.52981	6.0195e-06	0.000113417	-0.696447
PLCH1	0.116341	8.96598	3.54494	0.000395724	0.00534722	-4.6623
LARGE1	0.116041	9.27333	2.51944	0.0117802	0.101512	-7.76738
ARHGAP44	0.115978	9.0351	3.31657	0.000916771	0.0113289	-5.44436
SUCLG2-AS1	0.115683	8.86779	4.30127	1.72552e-05	0.000304101	-1.70243
CRYBG3	0.115471	9.02348	3.47422	0.000516004	0.00676534	-4.91003
AC013275.1	0.115458	8.72494	11.1714	1.08701e-28	7.62681e-27	50.8225
NFIX	0.1153	8.8089	5.85769	4.94571e-09	1.30709e-07	6.16961
BTG3	0.115213	8.79537	6.06018	1.44331e-09	4.04392e-08	7.36929
HERC1	0.114938	9.30852	2.81395	0.00490979	0.0490365	-6.98283
FAM160A1	0.114642	9.37908	2.2929	0.0218889	0.165938	-8.31205
KLHDC8A	0.114562	8.71161	14.8555	4.84325e-49	5.78053e-47	97.4166
AC069277.1	0.114321	8.77614	5.54398	3.0843e-08	7.523e-07	4.3907
SCGB2B2	0.114268	8.84028	4.76585	1.92544e-06	3.86911e-05	0.39685
HDLBP	0.113984	9.43089	2.59501	0.00948207	0.085166	-7.57431
TLK1	0.113795	9.34895	2.72189	0.00650997	0.0622559	-7.23736
KLF13	0.113471	8.89643	4.15173	3.34593e-05	0.000563332	-2.33263
ETV5	0.113442	8.84165	4.55696	5.29416e-06	0.000100528	-0.573508
RUFY3	0.11344	9.65753	2.2249	0.0261256	0.190976	-8.46554
GOLGA3	0.113433	8.93424	4.1934	2.78803e-05	0.000474886	-2.15924
CARMIL1	0.11325	9.24231	2.58084	0.00987991	0.088032	-7.61096
ZFHX3	0.113192	9.40689	2.35413	0.0185988	0.146047	-8.16988
IQGAP1	0.113191	9.05667	3.2806	0.00104186	0.0126693	-5.56283
RASA4	0.113067	8.80029	6.38174	1.88354e-10	5.62983e-09	9.35701
SPAG6	0.112992	8.71657	12.0876	3.01373e-33	2.44732e-31	61.2415
TECPR1	0.112943	8.83831	5.20926	1.95995e-07	4.41754e-06	2.59949
ST3GAL1	0.112598	8.89626	4.15626	3.2806e-05	0.00055261	-2.31389
TFRC	0.112487	8.80311	5.81689	6.30847e-09	1.6594e-07	5.93279
BDNF-AS	0.112433	8.8768	3.98275	6.89387e-05	0.00110046	-3.01814
CROCC	0.112388	8.84324	4.99777	5.96613e-07	1.27528e-05	1.52469
RRBP1	0.112022	9.94549	2.19647	0.0280966	0.20147	-8.52833
ZC3H3	0.111967	8.81615	5.543	3.10165e-08	7.55983e-07	4.38526
ATP1A1	0.111921	8.972	3.64218	0.000272642	0.00382429	-4.31356
PI4KA	0.11192	9.07402	3.45902	0.000545962	0.00709708	-4.96263
ULK4	0.111842	9.30372	2.58159	0.0098585	0.0879526	-7.60902
APC	0.111705	9.01574	3.40114	0.000675492	0.00860739	-5.16081
ENOX2	0.111699	8.97908	3.26728	0.00109203	0.0131932	-5.60634
PDLIM5	0.111503	9.37492	2.43042	0.0151109	0.123571	-7.98752
DOCK4	0.111475	9.37418	2.08538	0.0370772	0.249888	-8.76603
ERLIN1	0.110716	8.78019	6.34262	2.42583e-10	7.19978e-09	9.10978
RNLS	0.110696	8.92763	3.24487	0.00118156	0.0141728	-5.67921
NFE2L1	0.11052	8.78439	6.52732	7.25151e-11	2.23942e-09	10.2903
INVS	0.110247	9.2013	2.55012	0.0107935	0.0947624	-7.68969
SMAD9	0.11006	8.72343	10.1326	6.19893e-24	3.71914e-22	39.9636
OXR1	0.109946	9.05065	2.87298	0.00408061	0.0419288	-6.81517
FUT8	0.109906	9.37266	2.24463	0.0248288	0.183295	-8.42148
FAM114A1	0.1099	8.86326	4.35421	1.35795e-05	0.000243156	-1.47398
AP000894.3	0.109358	8.70889	14.8273	7.26582e-49	8.64117e-47	97.0128
SLC16A10	0.109328	9.35136	1.98518	0.0471703	0.300132	-8.96986
FYB2	0.109297	8.90891	3.85277	0.000118024	0.00180661	-3.52615
TMEM123	0.10887	8.90259	4.01049	6.1338e-05	0.000989017	-2.90755
PDE4DIP	0.108768	8.90543	4.41318	1.03667e-05	0.000188853	-1.21626
LINC02389	0.108739	9.03443	2.94678	0.00322355	0.034245	-6.60071
GALK2	0.108722	9.1168	2.89312	0.00382828	0.0397009	-6.75719
MAP2K6	0.108599	8.78333	5.56109	2.79814e-08	6.84992e-07	4.4852
JPH1	0.108224	8.87789	3.81735	0.000136267	0.00205214	-3.66165
FAAH2	0.108075	9.41242	1.83862	0.0660207	0.385242	-9.24994
KIAA1324	0.107873	9.57691	2.15895	0.0308943	0.217401	-8.61
EXOC6B	0.107771	9.61183	2.0986	0.0358947	0.243939	-8.7384
ZFYVE9	0.107705	9.10671	2.95827	0.00310595	0.0331216	-6.56683
ADAMTSL1	0.107601	8.74848	6.82737	9.51067e-12	3.14255e-10	12.2792
ATAD2	0.107596	8.78423	5.6796	1.41424e-08	3.55021e-07	5.14786
ZDHHC9	0.10754	8.78464	6.11397	1.03376e-09	2.93567e-08	7.69472
AC004540.1	0.107428	8.76799	6.23676	4.77582e-10	1.38557e-08	8.44824
GUCY1A2	0.107419	8.79051	4.93065	8.41907e-07	1.76695e-05	1.19278
PPP2CB	0.107179	9.0357	3.23273	0.00123282	0.014735	-5.71845
DDI2	0.106777	8.92088	3.82271	0.000133347	0.00201269	-3.64124
PHF21B	0.106476	8.83653	4.84462	1.3008e-06	2.66176e-05	0.773944
ST5	0.106411	9.08268	2.82496	0.0047445	0.0476553	-6.95183
JADE1	0.106296	9.02608	3.09806	0.00195701	0.0221587	-6.14409
FGFR1OP	0.10628	8.85948	4.43359	9.43491e-06	0.00017244	-1.12627
RAPGEF5	0.106227	9.41686	2.20664	0.0273776	0.197855	-8.50597
ABCC5	0.106181	8.90499	3.99098	6.65945e-05	0.00106659	-2.9854
TIAM1	0.106145	9.01002	3.53804	0.000406199	0.00547332	-4.68671
TMEM196	0.105682	8.85414	4.6388	3.57962e-06	6.95961e-05	-0.198452
NME7	0.105503	8.9534	3.4688	0.000526512	0.00688596	-4.92883
ELP4	0.10535	9.31466	2.27934	0.022682	0.170985	-8.34301
ATP2B2	0.105123	8.70884	13.3453	4.75008e-40	4.65813e-38	76.812
CPLANE1	0.104913	9.05728	3.06472	0.0021885	0.024466	-6.24667
ACVR1C	0.104889	8.77957	5.79564	7.1566e-09	1.87514e-07	5.81007
SLC29A4	0.104887	8.84741	4.91852	8.95536e-07	1.87247e-05	1.1333
USP9Y	0.1048	9.21978	2.64754	0.00812945	0.0746769	-7.43676
EPSTI1	0.104639	8.7853	5.47363	4.58999e-08	1.09957e-06	4.00506
TNK2	0.104571	8.84711	4.6874	2.82895e-06	5.5843e-05	0.027345
TPCN1	0.104391	9.16435	2.65023	0.00806507	0.0741668	-7.42964
PELI2	0.104127	9.86591	1.81477	0.0696102	0.399211	-9.2935
AC013394.1	0.103774	9.03949	3.26528	0.00109977	0.0132676	-5.61288
ANO10	0.103724	9.05582	2.77168	0.0055941	0.0550029	-7.10073
KIAA0319L	0.103492	9.15101	2.68007	0.00738113	0.0690319	-7.35021
TMF1	0.10346	8.89783	4.06023	4.96552e-05	0.000813153	-2.70733
PKIB	0.103126	8.78371	5.42844	5.91071e-08	1.39699e-06	3.7599
SEMA6A	0.103044	8.77368	5.73018	1.05261e-08	2.68663e-07	5.43489
KNDC1	0.102978	8.73846	8.51351	2.1149e-17	9.59802e-16	25.0861
AC004053.1	0.102709	8.71129	10.2361	2.17814e-24	1.33548e-22	40.9999
DISP3	0.102605	8.70892	13.6964	4.6376e-42	4.84535e-40	81.417
LRRC36	0.10258	8.75656	6.72549	1.91409e-11	6.20238e-10	11.594
AC097515.1	0.102367	8.76815	5.39176	7.24704e-08	1.70443e-06	3.56239
HMGB1	0.102072	9.1889	2.40741	0.0160963	0.130144	-8.04312
CDC42BPA	0.102018	9.71934	2.04759	0.0406437	0.267745	-8.84407
AC097376.2	0.102017	9.02517	2.84803	0.0044142	0.0448345	-6.88646
AC010615.4	0.101928	8.74669	7.2661	4.17723e-13	1.49197e-11	15.3456
SYT14	0.10182	8.95395	3.92339	8.82982e-05	0.00138445	-3.2522
PSMD1	0.101708	9.02517	3.08092	0.00207309	0.0233235	-6.19698
POLR3A	0.101574	8.82338	4.97482	6.71495e-07	1.42536e-05	1.41071
SMC5-AS1	0.10157	8.86226	4.09209	4.33186e-05	0.000716733	-2.57784
SCLT1	0.101558	9.03329	2.82712	0.00471259	0.0473773	-6.94572
SPECC1	0.101457	8.76801	5.98957	2.22751e-09	6.11343e-08	6.94636
TMOD2	0.101306	8.80752	5.2137	1.91387e-07	4.3282e-06	2.62249
ACTR3C	0.101114	9.29342	2.39187	0.0167937	0.134679	-8.08038
CSNK1A1	0.100919	9.45152	2.29143	0.0219733	0.166465	-8.3154
XPO1	0.100904	8.96632	3.2548	0.00114111	0.013717	-5.64701
SLC6A9	0.100877	8.71433	11.9401	1.72039e-32	1.38035e-30	59.5111
AL356108.1	0.100804	8.74324	5.93014	3.19742e-09	8.66897e-08	6.59425
TBL1X	0.100545	9.10828	2.51207	0.012029	0.103178	-7.78592
PPP1CB	0.100412	9.00583	3.18876	0.00143627	0.0168839	-5.85942
GOLGA8A	0.100204	9.21186	2.78315	0.00540045	0.0532864	-7.06893
CYFIP2	0.0999408	8.80552	5.23244	1.73031e-07	3.93432e-06	2.71998
TXNDC11	0.0996836	9.02675	3.0251	0.00249614	0.0273759	-6.36715
INPP5F	0.099663	8.79524	5.20759	1.97762e-07	4.45437e-06	2.59081
DGLUCY	0.0996456	8.89854	3.66829	0.000246316	0.00347735	-4.21832
AGBL4	0.0995277	9.55993	2.34877	0.018868	0.147706	-8.18246
IKZF2	0.0994744	8.89799	3.36977	0.00075712	0.00956035	-5.26683
NUP210	0.0992333	8.8655	4.2367	2.30264e-05	0.000398073	-1.97725
AUH	0.099026	9.19668	2.50395	0.0123082	0.105063	-7.80626
CYTOR	0.0990172	8.7441	7.13767	1.06293e-12	3.7134e-11	14.4285
UBAC2	0.0989006	9.2393	2.41318	0.0158442	0.128602	-8.02923
PRPF8	0.0988783	8.86931	4.21538	2.53067e-05	0.000433914	-2.06711
KATNAL1	0.0986079	8.80877	4.8762	1.10969e-06	2.29592e-05	0.926854
GOLPH3	0.0983514	9.10776	2.79403	0.0052222	0.0517713	-7.03861
CDYL2	0.0983329	8.77203	5.40319	6.80192e-08	1.60424e-06	3.62381
ZMYM2	0.0982975	9.38299	2.22904	0.0258488	0.189325	-8.45633
SHROOM2	0.0981339	8.98678	3.0977	0.00195939	0.0221707	-6.14521
TMTC2	0.0981172	9.50668	1.69311	0.0904871	0.472777	-9.5068
D2HGDH	0.0978807	8.88119	4.02148	5.85531e-05	0.000947811	-2.86354
AL034417.2	0.0972753	8.73484	7.46998	9.18171e-14	3.42151e-12	16.8344
ATP1B3	0.0972364	8.77947	5.4622	4.8941e-08	1.16493e-06	3.94286
TCF25	0.0971523	9.25814	2.55139	0.0107542	0.0945167	-7.68645
YPEL1	0.0969497	8.73689	7.76124	9.84009e-15	3.88255e-13	19.0314
CPD	0.0969189	8.97128	3.14059	0.00169435	0.0195208	-6.01162
PDE5A	0.0968975	8.8585	3.88146	0.000104958	0.00162816	-3.41544
GALNT8	0.0968042	8.73708	8.00575	1.41786e-15	5.84179e-14	20.9393
CARS2	0.0967574	8.85902	4.11549	3.91593e-05	0.000652746	-2.48203
CREM	0.0967402	8.95372	2.99093	0.00279272	0.0302722	-6.4698
SNAP25-AS1	0.0966433	8.7458	7.11359	1.26408e-12	4.39323e-11	14.2584
KIFC3	0.0965841	9.17442	2.42659	0.0152712	0.124614	-7.99681
APBA1	0.0965335	8.82197	3.92538	8.75746e-05	0.00137439	-3.24443
NSMF	0.0964996	8.75018	7.22995	5.44173e-13	1.92923e-11	15.0859
AKAP9	0.0963071	9.815	1.97581	0.0482228	0.305669	-8.98841
ZCCHC7	0.0961827	9.94335	1.7314	0.0834328	0.447063	-9.44126
DHX36	0.0961813	9.06496	2.87341	0.00407513	0.0418853	-6.81396
RCOR3	0.0961187	9.15533	2.59695	0.00942886	0.0847788	-7.56929
AL117190.2	0.0959804	8.73618	7.06136	1.83763e-12	6.34059e-11	13.8912
PRMT2	0.0957684	8.90902	3.65923	0.000255172	0.00359276	-4.25146
CHD4	0.0955156	8.95611	3.3495	0.00081464	0.0101945	-5.33481
AP2B1	0.0955088	8.9687	3.22312	0.0012749	0.0151892	-5.74945
APP	0.09547	9.47941	1.92649	0.0540905	0.334456	-9.08459
AKAP11	0.0950114	8.88324	3.85756	0.000115739	0.00177413	-3.50771
MADD	0.0946925	8.82037	4.72493	2.35505e-06	4.68468e-05	0.203366
URI1	0.0946374	9.10169	2.64027	0.00830578	0.0760675	-7.45597
MDH2	0.0946	8.79806	5.20533	2.00173e-07	4.4996e-06	2.5791
FAM149A	0.0945413	8.8625	3.82796	0.000130538	0.00197474	-3.62117
ABHD3	0.0944751	8.86377	3.4759	0.000512795	0.0067259	-4.90422
EIF2AK3	0.094468	9.19293	2.34052	0.0192901	0.150209	-8.2018
KIF21A	0.0944374	9.04132	2.73058	0.00634096	0.0610492	-7.21369
BACH1	0.0943249	9.22692	2.07574	0.0379608	0.254368	-8.78607
SAMD11	0.0942889	8.71285	12.3216	1.82555e-34	1.52301e-32	64.0274
CCDC6	0.0942849	9.18075	2.34546	0.0190364	0.148613	-8.19023
CARS	0.0939869	8.86126	3.92842	8.64782e-05	0.00136037	-3.23252
SSR1	0.0937754	8.89417	3.63714	0.000278026	0.00389004	-4.33189
PTCHD4	0.093622	8.71063	8.82466	1.42396e-18	6.88136e-17	27.7502
IGSF9B	0.0935658	8.72608	8.88933	8.03461e-19	3.9569e-17	28.3155
SGSM2	0.0935401	8.78384	5.61554	2.04846e-08	5.07769e-07	4.78797
LRCH1	0.0935376	8.97318	2.91709	0.00354641	0.0371569	-6.68764
SCAMP5	0.0933806	8.99195	3.03515	0.00241459	0.0265859	-6.33675
GOLGA2	0.0932913	8.87095	4.00057	6.3959e-05	0.00102831	-2.94717
PIK3R1	0.0931802	8.85981	3.58356	0.000341672	0.0046867	-4.52495
LURAP1L	0.092801	8.80603	4.2452	2.21738e-05	0.000385119	-1.94133
SGMS2	0.0927367	8.86063	3.66991	0.000244766	0.00346078	-4.2124
HS6ST1	0.0926977	8.90803	3.18133	0.00147357	0.0172678	-5.88305
RASD1	0.0926913	8.71046	12.7973	5.22407e-37	4.70981e-35	69.8483
CACNA2D1	0.0925083	9.15429	2.67493	0.00749495	0.069882	-7.36393
PMM2	0.0924265	9.31719	2.16323	0.0305636	0.215435	-8.60076
STK39	0.0923969	9.41931	1.92569	0.0541903	0.334949	-9.08612
DNAJC12	0.0923706	8.90022	3.28075	0.0010413	0.0126693	-5.56233
CABLES1	0.0922375	8.74792	6.25711	4.1962e-10	1.22482e-08	8.57456
MPHOSPH8	0.091907	9.10799	2.57507	0.010046	0.0893219	-7.62581
COG3	0.0918827	8.99188	3.04815	0.00231272	0.0255818	-6.29727
GPD2	0.0917187	9.00665	2.70428	0.0068648	0.0649651	-7.28508
TBL1XR1	0.0914002	9.55103	1.90685	0.0565878	0.34525	-9.12221
FFAR1	0.0913745	8.71751	10.4861	1.67166e-25	1.07816e-23	43.5442
TNFRSF21	0.0913601	8.83133	3.79183	0.000151025	0.00224714	-3.75851
NAPG	0.0912719	8.85262	3.92789	8.66661e-05	0.00136268	-3.23457
MAPKAPK2	0.0910573	8.91886	3.35978	0.000784964	0.00986366	-5.30037
STAMBPL1	0.090911	8.77352	5.29448	1.23649e-07	2.85601e-06	3.04506
AL022068.1	0.0909064	9.10947	2.36285	0.0181669	0.143226	-8.14931
RPS6KA2	0.0905716	9.04025	2.3996	0.0164438	0.132348	-8.06189
MMS22L	0.090537	8.79735	4.39354	1.13464e-05	0.000205472	-1.30249
CCNH	0.0905207	9.15423	2.26228	0.0237164	0.176834	-8.38174
ANKRD36	0.0905173	9.06674	2.68811	0.00720596	0.0676388	-7.32865
SEC61A1	0.0904029	8.98855	3.04931	0.00230383	0.0255171	-6.29374
DIP2A	0.0902475	9.11911	2.51195	0.012033	0.103187	-7.78621
NFE2L2	0.0902276	9.20436	2.26123	0.0237814	0.17724	-8.38411
TRIM66	0.0902057	8.92493	3.24042	0.00120011	0.0143799	-5.6936
ACVR1B	0.0900988	8.99273	2.90429	0.00369443	0.0385393	-6.72484
RASGRP1	0.0900584	8.80101	4.36552	1.28979e-05	0.000231817	-1.42484
STAT2	0.090046	8.83416	4.22275	2.4495e-05	0.000420857	-2.03609
CASD1	0.0900153	8.96244	3.00799	0.00264088	0.0288314	-6.41871
TTC37	0.0898929	9.11951	2.45377	0.0141653	0.117302	-7.93053
SPRY4-AS1	0.0898579	8.73467	6.69001	2.43634e-11	7.83413e-10	11.3577
DNAJC1	0.089705	9.47914	1.87296	0.0611228	0.364838	-9.18624
DEPP1	0.0896251	8.85767	3.3175	0.000913746	0.011304	-5.4413
DENND2A	0.0896129	8.804	4.23739	2.29566e-05	0.000397274	-1.97436
VLDLR-AS1	0.0895651	8.87683	3.27075	0.00107877	0.0130565	-5.59504
CCM2	0.0894684	8.98213	2.75335	0.00591694	0.0575195	-7.15134
SCN1B	0.0894423	8.72172	9.08884	1.34048e-19	6.84277e-18	30.0852
INPP5B	0.0892312	8.86965	3.60462	0.000315179	0.00436076	-4.4494
C20orf194	0.0892107	9.10004	2.43116	0.0150802	0.123416	-7.98573
ARL16	0.0891755	8.75128	6.54128	6.61007e-11	2.04888e-09	10.3809
CDH6	0.089128	8.71927	7.70685	1.50248e-14	5.83895e-13	18.6148
USP48	0.0890227	9.04593	2.75545	0.00587902	0.0572172	-7.14554
EMP2	0.0889105	8.82393	4.12347	3.78301e-05	0.000633107	-2.44925
NPTX2	0.0887837	8.71465	10.7142	1.52662e-26	1.00787e-24	45.9172
AL133325.3	0.0885935	8.76188	5.92545	3.28962e-09	8.88303e-08	6.56657
EHBP1	0.088554	9.83533	1.64322	0.10039	0.509283	-9.58999
CDCP1	0.0884194	8.847	3.67785	0.000237291	0.00336502	-4.1833
GLRA3	0.0879725	8.73952	6.43996	1.28898e-10	3.93e-09	9.72775
SRGAP2B	0.0879021	8.7479	6.34921	2.32481e-10	6.91831e-09	9.15134
WDR45B	0.0878357	9.0323	2.76438	0.00572071	0.0560506	-7.12093
FBXO34	0.0877084	9.07271	2.3376	0.019441	0.151069	-8.20861
CDKL5	0.0876153	8.84299	3.62311	0.000293522	0.00408641	-4.38272
EVL	0.0874265	9.69964	1.41815	0.1562	0.670673	-9.93443
NT5DC1	0.08742	9.0093	2.45481	0.0141244	0.117051	-7.92798
NORAD	0.0874169	8.78882	5.04254	4.73045e-07	1.02421e-05	1.74853
TENT5C	0.0874059	8.82575	3.91295	9.21968e-05	0.00144154	-3.29302
HSD17B4	0.0873739	9.04961	2.55326	0.0106967	0.0941347	-7.68168
CEP350	0.0872843	9.25232	2.21497	0.0268002	0.195014	-8.48757
OFD1	0.0872387	8.91285	3.25673	0.00113337	0.0136289	-5.64071
C3orf67	0.0871882	8.7468	6.01248	1.93596e-09	5.3545e-08	7.08306
SECISBP2L	0.0871651	8.96617	2.9227	0.00348326	0.0366017	-6.67129
TBC1D10A	0.08646	8.75515	5.9034	3.75812e-09	1.01074e-07	6.43692
IBTK	0.0863058	9.01792	2.66345	0.00775523	0.0719289	-7.39454
TMEM165	0.0861976	9.31636	2.05508	0.0399147	0.26372	-8.82872
DCP2	0.0861423	8.81653	4.12625	3.73784e-05	0.000625859	-2.43784
WWC3	0.0858254	8.86201	3.5587	0.000375615	0.00510428	-4.61354
TBCA	0.0857149	9.08649	2.36608	0.0180097	0.142254	-8.1417
EXOC2	0.085596	9.07421	2.49575	0.0125961	0.106976	-7.82673
SCIN	0.0853433	8.73185	7.21071	6.26137e-13	2.20814e-11	14.9481
AC005838.2	0.0852839	8.72771	8.26907	1.65128e-16	7.16439e-15	23.0587
B4GALT6	0.0849597	8.79095	4.50087	6.89688e-06	0.00012866	-0.82666
VEGFA	0.0849592	8.80361	4.54406	5.6275e-06	0.00010663	-0.631978
UBE2E2	0.0849439	9.39174	1.54145	0.123261	0.574395	-9.75201
RSPRY1	0.0848817	8.97277	2.86804	0.00414485	0.0425238	-6.82935
ABCA7	0.0844994	8.81282	4.2447	2.22231e-05	0.000385775	-1.94345
ABHD2	0.0844731	9.32346	1.8079	0.0706724	0.401121	-9.30593
FAM222A	0.0844339	8.76523	5.56189	2.78533e-08	6.82355e-07	4.48965
GGT7	0.0842939	8.81349	4.33524	1.4801e-05	0.000263759	-1.55615
VEZT	0.0842761	9.13994	2.30999	0.020923	0.159917	-8.27274
PIKFYVE	0.084241	9.03965	2.6046	0.00922113	0.083067	-7.54941
USP9X	0.0842104	9.2455	2.10432	0.0353921	0.241158	-8.72637
RAI1	0.0841643	8.98542	2.75782	0.00583672	0.0569046	-7.13903
MARK1	0.0841573	8.87156	3.41237	0.000648318	0.00829264	-5.12262
RNF152	0.0840255	8.73747	5.86392	4.76443e-09	1.26316e-07	6.20595
NKX6-1	0.0839786	8.71387	10.335	7.94053e-25	4.94999e-23	41.9998
SCFD2	0.0838473	9.50303	1.62682	0.103828	0.511809	-9.6168
PTBP3	0.0837918	9.02753	2.51107	0.0120631	0.103339	-7.78843
MGAT4A	0.0837115	9.27223	1.81211	0.0700192	0.400666	-9.29831
ALKBH1	0.0835883	8.82168	3.86882	0.000110537	0.0017029	-3.46432
FAM171A1	0.0835734	8.91211	2.89255	0.00383521	0.0397482	-6.75884
STYXL1	0.0835268	9.00789	2.45753	0.0140181	0.116342	-7.92132
CNNM2	0.0835031	8.99337	2.35476	0.0185669	0.145865	-8.16838
IGFBP7	0.0834966	8.85682	3.13767	0.00171134	0.0196625	-6.0208
EEF2K	0.0833649	8.97598	2.79021	0.00528421	0.0522778	-7.04927
LARP1	0.0831807	9.52569	1.81768	0.0691639	0.397536	-9.28821
NAPA	0.0830918	8.84201	3.80553	0.000142927	0.00213995	-3.70661
DGUOK	0.0830301	8.84548	3.67543	0.000239544	0.00339124	-4.19216
PLEKHH1	0.0829145	8.88496	3.29777	0.000980316	0.0120255	-5.50645
YEATS2	0.0829064	8.9195	3.06282	0.00220245	0.0245973	-6.2525
FBXL17	0.0828551	9.86406	1.46238	0.14369	0.634422	-9.87074
SAFB	0.0826566	9.04668	2.60893	0.00910542	0.0822323	-7.53814
FRAS1	0.0826443	8.88228	3.01407	0.00258855	0.0283294	-6.40041
MORF4L2	0.0826163	8.94247	2.97886	0.00290498	0.0312216	-6.50579
UBXN4	0.0825936	9.21219	2.1847	0.0289496	0.206182	-8.5541
BRSK1	0.0825854	8.73199	7.534	5.65887e-14	2.13724e-12	17.3103
CCDC30	0.0824912	8.87083	3.1452	0.00166792	0.0192583	-5.99715
PHKA1	0.082294	8.83441	3.69631	0.000220731	0.00315688	-4.11538
SFXN5	0.0822009	8.84757	3.58017	0.000346113	0.00473794	-4.53703
TNIK	0.0820782	9.15587	2.07061	0.0384387	0.256855	-8.79671
BICD1	0.0820596	9.06526	2.42039	0.0155336	0.126509	-8.01181
TMC3-AS1	0.0819398	8.81471	3.70713	0.000211537	0.00303573	-4.07542
TBC1D32	0.0819168	8.91289	2.86116	0.00423576	0.0433503	-6.84904
CCDC149	0.0816872	8.98543	2.57317	0.0101013	0.0896882	-7.63071
NEO1	0.0815137	9.18294	2.02568	0.0428419	0.278834	-8.88867
REL	0.0814918	8.82658	3.80013	0.000146067	0.00218209	-3.72708
DHX15	0.0814448	9.09184	2.44475	0.0145242	0.119742	-7.95261
SLC25A27	0.0813134	8.85358	3.60842	0.000310609	0.00430285	-4.43572
MARCH8	0.0812569	9.03216	2.39985	0.0164326	0.132289	-8.06129
ANTXR1	0.081188	8.71816	8.23232	2.23801e-16	9.62287e-15	22.7589
KCNH2	0.0810589	8.73217	7.3995	1.5571e-13	5.72612e-12	16.3151
XPC	0.0810398	8.94671	2.85747	0.00428527	0.0437103	-6.85958
PIK3C2A	0.0808386	9.17355	2.18978	0.0285791	0.204237	-8.54301
CAPN7	0.0808304	9.04544	2.46995	0.0135413	0.113172	-7.89075
PACSIN2	0.0808153	9.50828	1.65946	0.0970761	0.497186	-9.56319
FOXJ3	0.0806936	9.23322	2.07877	0.0376813	0.253207	-8.77979
CYP27A1	0.0806828	8.74204	6.03029	1.73538e-09	4.83398e-08	7.18965
LRP2BP	0.080433	8.75821	5.28402	1.30893e-07	3.01295e-06	2.98997
MEG9	0.0803623	8.76542	4.58241	4.69075e-06	8.99495e-05	-0.457588
ABHD17C	0.0802186	8.76306	4.8269	1.4215e-06	2.89637e-05	0.688584
RNF19A	0.0799572	9.04194	2.38718	0.0170093	0.136115	-8.09158
TFDP2	0.0799418	9.07811	1.98324	0.0473867	0.301167	-8.97371
BMPER	0.0798589	8.73603	5.60422	2.18624e-08	5.41123e-07	4.72475
AC006978.2	0.0798297	8.93593	2.87134	0.00410181	0.0421079	-6.81988
TET3	0.0797297	8.89672	2.7973	0.00516971	0.0513572	-7.02948
IGF2BP3	0.0793769	8.84929	2.54135	0.0110677	0.0966386	-7.71199
FBXO21	0.0793515	8.87267	3.27306	0.00107001	0.0129692	-5.5875
RAP1GAP2	0.0789938	9.62728	1.61776	0.105767	0.517085	-9.63149
MRPL33	0.0789648	8.88234	2.80454	0.00505528	0.0504145	-7.00924
ANXA2	0.0789243	8.81483	3.62797	0.000288067	0.00401713	-4.36514
AC011287.1	0.0788419	8.73326	3.87606	0.000107307	0.00166076	-3.43633
COG5	0.078792	9.57606	1.63748	0.101582	0.511809	-9.5994
GALNT11	0.0787904	8.96597	2.56617	0.0103073	0.0912099	-7.64868
HNRNPH1	0.0787387	9.21495	2.15073	0.0315379	0.220976	-8.6277
DMXL2	0.0786715	8.92716	2.86363	0.00420282	0.0430526	-6.84196
TMCO4	0.0785206	9.01537	2.37443	0.0176075	0.139735	-8.12191
FBXL4	0.0784422	9.06832	2.26812	0.0233574	0.174897	-8.3685
DEUP1	0.0782655	8.71717	8.13374	5.02703e-16	2.12606e-14	21.9611
TNKS	0.0781871	9.34921	1.81635	0.0693667	0.398093	-9.29062
ERC1	0.0781337	9.84251	1.51784	0.129109	0.592105	-9.78812
KLHL32	0.0779682	8.79874	3.71706	0.000203413	0.00293549	-4.03863
TBCD	0.0778478	8.91484	2.87592	0.00404284	0.04163	-6.80673
XRCC4	0.0778408	8.82402	3.21345	0.00131851	0.0156255	-5.7805
TMEM39A	0.0776014	8.91345	2.95256	0.00316388	0.0336644	-6.58368
CCS	0.0775547	8.76099	5.23759	1.68297e-07	3.82928e-06	2.74681
LSS	0.0775143	8.84395	3.46624	0.000531531	0.00693908	-4.93767
PRKX	0.0775057	8.73917	5.74585	9.60091e-09	2.47118e-07	5.52433
AC016831.5	0.0772391	8.79223	4.28265	1.87599e-05	0.000329235	-1.7821
PAK4	0.0772197	8.83218	3.59749	0.000323916	0.00447058	-4.475
ANKRD10	0.0771841	9.41265	1.81351	0.0698039	0.399842	-9.29578
ANKRD36B	0.0769912	9.02065	2.39849	0.0164935	0.132639	-8.06454
PITPNM2	0.0767355	8.89918	2.74396	0.00608847	0.0589648	-7.1771
ZNF273	0.0767286	8.76779	4.87479	1.11765e-06	2.3081e-05	0.919979
TMEM241	0.0767064	8.82863	3.09953	0.00194736	0.0220793	-6.13955
RPS6KC1	0.0766134	9.05183	2.19705	0.0280556	0.201268	-8.52707
SUGP2	0.0765925	8.93539	2.88095	0.00397897	0.04101	-6.79227
AC116337.3	0.076464	8.71119	8.75536	2.61789e-18	1.25069e-16	27.1488
LINC02343	0.0764529	8.72442	6.01243	1.93661e-09	5.3545e-08	7.08272
AC090796.1	0.0763991	8.74461	5.20956	1.95681e-07	4.41342e-06	2.60104
AC100793.2	0.0762188	8.75725	4.99914	5.92414e-07	1.26792e-05	1.53151
PIGA	0.0761711	8.72644	7.17298	8.23493e-13	2.89197e-11	14.6791
VCP	0.0760996	8.84548	3.48573	0.000494346	0.00650708	-4.87005
MACO1	0.0760971	9.15292	2.02979	0.0424221	0.2768	-8.88034
PPP2R1B	0.0759261	8.9255	2.65916	0.00785467	0.0726609	-7.40596
RNF13	0.0758798	9.08149	2.19037	0.028536	0.204016	-8.54171
HDX	0.0757477	8.74889	5.04979	4.55525e-07	9.88099e-06	1.78494
AC010967.1	0.0755696	9.09951	1.58324	0.113421	0.541637	-9.68674
AC006504.5	0.0755271	8.77609	4.23699	2.29972e-05	0.000397772	-1.97604
RAB26	0.0754826	8.80336	4.21003	2.59112e-05	0.000443825	-2.08957
TRAPPC12	0.0753683	8.99559	2.46994	0.0135416	0.113172	-7.89077
UBE3D	0.0752724	8.964	2.26628	0.0234703	0.175389	-8.37268
ZNF720	0.0750959	8.81958	3.61544	0.000302327	0.00419531	-4.41041
PCA3	0.0750604	8.70776	11.0017	6.96964e-28	4.76065e-26	48.9789
ACADSB	0.0750216	8.82187	3.30659	0.000950019	0.011701	-5.47737
LINC02050	0.0749538	8.73024	6.44011	1.28774e-10	3.92977e-09	9.72869
ACAT1	0.0747961	8.87248	2.98857	0.00281434	0.0304476	-6.47684
HPN	0.074753	9.26449	1.70865	0.0875674	0.462207	-9.48037
ZBED3-AS1	0.0747298	8.71833	8.04253	1.0542e-15	4.37569e-14	21.2313
LARGE2	0.0747188	8.72244	7.66309	2.10758e-14	8.1527e-13	18.2818
MIA3	0.0746957	8.91464	2.76797	0.00565825	0.0555522	-7.11102
NDUFAF2	0.0745049	9.06229	1.99802	0.0457601	0.293106	-8.9443
AL096711.2	0.0744703	8.71286	9.08306	1.41267e-19	7.20034e-18	30.0333
ZNF608	0.0744659	8.99869	2.15271	0.0313818	0.219995	-8.62345
DSE	0.074423	8.82829	3.08972	0.00201271	0.0226975	-6.16986
KIAA1257	0.0743619	8.77641	4.18997	2.8304e-05	0.000481613	-2.17358
ZNF385D-AS2	0.0740077	8.70422	12.654	3.11665e-36	2.74347e-34	68.0728
CCDC84	0.0739163	8.97825	2.54383	0.0109898	0.0961332	-7.70571
UVRAG	0.0738082	9.14103	2.01565	0.0438817	0.284152	-8.90894
FAM118A	0.0737791	8.80888	3.81459	0.000137798	0.00206962	-3.67218
GALNT7	0.0737706	9.08726	1.90671	0.0566065	0.345298	-9.12249
RAB11FIP1	0.0735968	9.21279	1.59991	0.109673	0.529814	-9.66021
SEC24D	0.0735837	9.19681	1.82842	0.0675361	0.391331	-9.26863
STXBP1	0.0734395	8.93442	2.62865	0.0085945	0.0783054	-7.48653
TESC	0.0734368	8.84806	3.05475	0.00226247	0.0251754	-6.27714
MTSS1L	0.0733067	8.73695	6.34247	2.4282e-10	7.20042e-09	9.10883
MYRFL	0.0732115	8.77856	3.90289	9.61059e-05	0.00149847	-3.33225
BOD1L1	0.073138	8.98609	2.43485	0.0149274	0.122345	-7.97675
SEPT2	0.0731274	9.39	1.71438	0.0865105	0.45836	-9.47057
AGO4	0.073127	8.93711	2.53421	0.0112956	0.0981683	-7.73009
KLHL24	0.0729591	8.9478	2.45804	0.0139982	0.116206	-7.92006
TOB2	0.0729255	8.79915	3.87751	0.000106672	0.00165322	-3.43073
PPA2	0.0728304	9.08996	2.07567	0.0379679	0.254368	-8.78623
AL390816.2	0.0727194	8.70407	11.4797	3.47305e-30	2.55437e-28	54.2404
STX5	0.0725336	8.89836	2.79219	0.00525197	0.0520202	-7.04374
KRT8	0.0724466	8.81667	3.44607	0.000572747	0.0074108	-5.00725
AKT3	0.0724445	9.4136	1.59876	0.109927	0.530542	-9.66205
PDIA5	0.0724352	9.02399	2.10379	0.0354386	0.241335	-8.72749
KDM1A	0.0724304	8.91564	2.69912	0.00697196	0.0658664	-7.299
TCP11L2	0.0723695	8.80254	3.58942	0.000334099	0.00459756	-4.50397
TMEM87B	0.0723214	8.88813	2.84691	0.00442975	0.0449516	-6.88965
OSGEP	0.0722185	8.81219	3.73161	0.000192036	0.00278931	-3.98454
PTCH1	0.0721881	8.80076	3.61272	0.000305507	0.00423568	-4.42021
SCD	0.0720695	8.72781	6.61082	4.15613e-11	1.31004e-09	10.8349
DLC1	0.0720695	8.91701	2.10596	0.03525	0.240336	-8.72294
MAU2	0.0720638	8.95154	2.62328	0.00873106	0.0793127	-7.50063
RETREG1	0.0720558	8.825	3.04575	0.0023312	0.0257437	-6.30456
MMS19	0.0720403	8.83072	3.35535	0.000797618	0.00999646	-5.31521
CLTC	0.0720093	9.05901	2.21262	0.0269621	0.195684	-8.49277
HELB	0.0719722	8.80037	3.54985	0.00038844	0.00526577	-4.64493
EPS15L1	0.0719606	8.91373	2.74867	0.00600195	0.058256	-7.1642
KIAA1614	0.0719473	8.71588	8.11786	5.72236e-16	2.40799e-14	21.8334
AC093152.1	0.0719009	8.76477	4.56395	5.12133e-06	9.7535e-05	-0.541719
UROS	0.0718382	8.77302	4.4114	1.04523e-05	0.000190205	-1.22411
NYAP2	0.0717012	8.78349	3.64524	0.00026943	0.0037824	-4.30245
NPL	0.0716038	8.73562	5.86111	4.84542e-09	1.28362e-07	6.18955
P2RX4	0.071511	8.83113	3.30896	0.000942033	0.0116111	-5.46955
TMEM51	0.0714494	9.40995	1.35503	0.17546	0.721985	-10.0219
SUN1	0.0712935	8.91313	2.73913	0.00617869	0.0596834	-7.19035
AC008467.1	0.0712871	8.74429	5.02464	5.19173e-07	1.11719e-05	1.65877
ST8SIA5	0.0711952	8.71058	8.48796	2.62863e-17	1.18493e-15	24.8715
FAM208B	0.071021	9.23301	1.73264	0.0832119	0.446165	-9.43911
NCOA3	0.0709358	9.17557	1.78972	0.0735501	0.409562	-9.33862
ARMC9	0.0708921	9.08652	1.84049	0.0657464	0.38388	-9.2465
PNMA2	0.0708534	8.73488	6.16405	7.55794e-10	2.17019e-08	8.00024
LDLR	0.0706822	8.90663	2.38113	0.017291	0.137811	-8.106
ANAPC16	0.0706546	9.18597	1.86944	0.0616114	0.366396	-9.19283
AL359220.1	0.0706414	8.72518	6.41074	1.55984e-10	4.70026e-09	9.54131
SSH2	0.0705925	9.61223	1.33429	0.182159	0.739889	-10.0498
NBPF12	0.0705553	9.00258	2.28539	0.022325	0.168672	-8.32921
SYTL3	0.0704765	8.71598	7.71237	1.43942e-14	5.61995e-13	18.657
RFX7	0.0704261	9.12096	1.81061	0.0702511	0.401121	-9.30102
IGF2BP2	0.0703625	8.87625	2.57706	0.00998852	0.0889525	-7.6207
KRIT1	0.0703562	9.00961	2.27212	0.0231147	0.173505	-8.35942
AHDC1	0.0702677	8.93466	2.49311	0.0126901	0.107556	-7.83332
PPL	0.0702241	8.85262	3.00694	0.00265002	0.0289123	-6.42187
RORC	0.0702232	8.75919	4.55972	5.22522e-06	9.94571e-05	-0.560954
TPM1	0.0700172	8.98731	2.2949	0.0217738	0.165215	-8.30746
OCIAD2	0.0698068	8.73462	5.93554	3.09454e-09	8.40363e-08	6.6261
LIPH	0.0697982	8.7394	5.43265	5.7735e-08	1.36553e-06	3.78267
HIBADH	0.0697829	8.99404	1.96601	0.0493439	0.311246	-9.00771
USO1	0.0696069	9.16685	1.87516	0.0608196	0.363595	-9.18212
LINC00665	0.0695946	8.76545	4.58543	4.62356e-06	8.88625e-05	-0.443766
FOXN3	0.0695392	9.94699	1.20212	0.229366	0.815102	-10.2174
NELFCD	0.0694087	8.79417	3.87286	0.000108723	0.00167842	-3.44871
GPR135	0.0694061	8.76982	4.08696	4.42827e-05	0.000731602	-2.59872
LMAN1	0.0693423	8.94089	2.4962	0.0125801	0.106867	-7.82561
WDR70	0.069135	9.41181	1.55985	0.118849	0.560059	-9.72349
RASGEF1A	0.0691313	8.72589	6.51525	7.85467e-11	2.41901e-09	10.2121
TTC7B	0.0691143	9.39641	1.53373	0.125149	0.580196	-9.76387
E2F3	0.0690808	8.77652	3.73513	0.000189378	0.00275547	-3.97144
SENP5	0.0690118	9.08058	2.02373	0.0430428	0.279924	-8.89263
CLTRN	0.0689427	8.70909	9.25036	3.05958e-20	1.61087e-18	31.5458
RAP2C-AS1	0.0688976	8.94914	1.96012	0.050028	0.314615	-9.01926
CLMN	0.0687941	9.14084	1.74003	0.0819059	0.440925	-9.42629
SLIT1	0.0686987	8.74425	4.88961	1.037e-06	2.15617e-05	0.99207
EPDR1	0.0686216	8.7897	3.69206	0.00022444	0.00320011	-4.13103
DHX57	0.0685933	8.82529	3.06438	0.00219104	0.0244862	-6.24774
ZNF254	0.06849	9.00284	2.17559	0.0296254	0.209881	-8.57396
ZNF493	0.0684108	8.82595	3.32251	0.000897533	0.011124	-5.4247
USP40	0.068391	8.98502	2.24233	0.0249771	0.184066	-8.42664
EPRS	0.0683271	8.88231	2.76474	0.00571439	0.0560214	-7.11993
KRAS	0.0683102	8.85718	2.83412	0.00461068	0.0465061	-6.92592
ADAMTS6	0.0683049	8.74212	4.49511	7.08568e-06	0.000132095	-0.852498
DOCK11	0.0683042	8.7159	7.12087	1.19967e-12	4.1824e-11	14.3097
ZNF483	0.0682681	8.9094	2.73053	0.00634192	0.0610492	-7.21383
MED14	0.0682163	8.88751	2.69971	0.00695971	0.0657804	-7.29742
C1QL1	0.0681482	8.70689	10.4939	1.5416e-25	9.9619e-24	43.6245
BACE2	0.0680424	9.12316	1.58878	0.112164	0.537166	-9.67796
TMEM45A	0.0680196	8.75443	4.30992	1.65958e-05	0.000293096	-1.66529
NR3C2	0.0680073	9.64153	1.13767	0.255302	0.868743	-10.2928
CEP192	0.0679559	9.03886	2.00403	0.0451126	0.29021	-8.93229
TMEM120B	0.0679116	8.95028	2.2765	0.0228516	0.171915	-8.34948
DAP	0.067848	9.31288	1.58291	0.113495	0.541736	-9.68726
FLG-AS1	0.0678129	8.95573	2.14996	0.0315984	0.221295	-8.62935
UGP2	0.0677326	8.8771	2.62388	0.00871563	0.0792154	-7.49905
KAT6B	0.067695	9.44737	1.44801	0.147666	0.645761	-9.89164
ATP2A2	0.0675077	9.10915	1.86327	0.0624731	0.369658	-9.20433
ADAMTSL2	0.0674665	8.73723	5.28819	1.27957e-07	2.94741e-06	3.01191
SYT5	0.067426	8.715	8.14249	4.68045e-16	1.99204e-14	22.0315
NEGR1	0.0674155	9.03454	1.84938	0.0644526	0.3785	-9.23011
MANSC4	0.0673084	8.70556	10.3985	4.13883e-25	2.61902e-23	42.6456
PCCA	0.0672914	9.8038	1.32437	0.185431	0.748536	-10.063
ANAPC5	0.0672619	9.16261	1.89726	0.0578418	0.350415	-9.14045
PEX3	0.0672356	8.77584	3.95892	7.6169e-05	0.00120669	-3.1125
FOXN2	0.0672298	8.91434	2.4116	0.0159128	0.129127	-8.03303
DLG3	0.0671704	8.92618	2.35362	0.0186239	0.146107	-8.17106
ZNRF2	0.0671534	9.01094	2.00837	0.0446493	0.288081	-8.92358
TMEM229B	0.0670397	8.74421	4.92993	8.44986e-07	1.7723e-05	1.18927
ETFDH	0.0669844	8.8776	2.69654	0.00702625	0.0662673	-7.30597
SPRED1	0.0668918	8.86368	2.56657	0.0102954	0.0911285	-7.64765
ALDH18A1	0.0667989	8.95753	2.23283	0.0255971	0.187768	-8.44786
ZNF780B	0.0667228	8.86165	2.88626	0.00391255	0.0404	-6.77698
B3GLCT	0.0666791	8.76783	4.04251	5.35525e-05	0.000872713	-2.77896
CRADD	0.0666728	9.57144	1.14053	0.25411	0.866525	-10.2896
MFHAS1	0.0665969	8.90611	2.26712	0.0234187	0.17507	-8.37077
GUCY1B1	0.0665948	8.73542	5.61887	2.00963e-08	4.98514e-07	4.80655
SPTBN2	0.0665566	8.78489	3.77525	0.000161411	0.00238476	-3.82113
FIRRE	0.0663719	8.91063	2.1902	0.0285488	0.204064	-8.54209
NIN	0.0663135	8.85037	2.80143	0.00510411	0.050841	-7.01793
PHYKPL	0.0662889	9.0589	2.02267	0.0431524	0.280528	-8.89478
AC105180.1	0.0662181	8.72655	5.05606	4.40858e-07	9.5761e-06	1.81652
UNC5D	0.0661471	8.74804	3.28919	0.00101063	0.0123567	-5.53466
SH3D19	0.0661384	9.12175	1.60995	0.107461	0.523081	-9.64409
BAALC	0.0661305	8.72969	4.78749	1.72984e-06	3.4949e-05	0.499812
GRAMD2B	0.0660815	9.04407	1.82351	0.0682771	0.394331	-9.27761
BMP2K	0.0660036	8.89994	2.39481	0.01666	0.133702	-8.07336
TRAM1	0.0659907	8.92423	2.41682	0.0156866	0.127477	-8.02044
ZC3H7A	0.0659665	8.94917	2.32506	0.0201024	0.155059	-8.23784
EPAS1	0.0659085	9.28318	1.28606	0.198473	0.751705	-10.113
ZNF235	0.0658876	8.76977	3.77441	0.000161953	0.00239172	-3.82428
UHRF1BP1L	0.0658678	8.80756	3.32775	0.000880831	0.0109534	-5.40728
SLC43A2	0.0657636	8.77627	3.84648	0.000121085	0.00184756	-3.5503
LINC00894	0.065756	8.96798	2.00919	0.0445623	0.287687	-8.92193
UGGT1	0.0656064	8.95995	2.25287	0.0243035	0.18041	-8.40295
CAP2	0.0655728	8.88518	2.35546	0.0185321	0.145625	-8.16674
MROH1	0.0655626	9.02197	2.08532	0.0370831	0.249888	-8.76616
ATP10D	0.06539	8.83985	2.90905	0.00363874	0.0379938	-6.71103
AARS	0.0653662	8.85426	2.9234	0.00347545	0.0365505	-6.66925
INTS6	0.0653457	9.40056	1.2898	0.19717	0.751705	-10.1082
CERK	0.0650318	8.78379	3.75218	0.000176981	0.00259763	-3.90777
FBH1	0.0650293	8.94645	2.31504	0.0206445	0.158293	-8.26105
WDR41	0.0649874	8.86968	2.61705	0.00889192	0.080621	-7.51694
PSMA1	0.0648063	9.01112	1.83231	0.0669554	0.388907	-9.26152
PKD1	0.0647224	8.82779	3.21508	0.00131109	0.0155595	-5.77528
KCNMB3	0.0646226	8.80053	3.35913	0.000786828	0.00988338	-5.30257
NECTIN3-AS1	0.06455	8.71849	5.90158	3.79954e-09	1.02107e-07	6.42625
VEGFD	0.0645222	8.7069	9.13426	8.87034e-20	4.56979e-18	30.4933
MAST2	0.0644749	8.86878	2.46211	0.0138405	0.115182	-7.91006
FAM222B	0.0644527	9.11817	1.6903	0.0910235	0.474692	-9.51156
CDYL	0.0644526	9.02813	1.86866	0.0617192	0.366686	-9.19428
TBC1D8B	0.064427	8.78908	3.50431	0.00046117	0.00613028	-4.80523
ASCC1	0.0643811	9.0303	1.77699	0.0756213	0.416519	-9.36131
SRP54	0.0643725	9.13309	1.81805	0.0691068	0.397355	-9.28753
TM7SF3	0.0642569	8.975	2.02138	0.0432855	0.28123	-8.89738
PLEKHA1	0.0641989	9.03411	1.88413	0.0595968	0.35788	-9.16527
PRDM5	0.0641878	8.96546	1.99255	0.046357	0.295743	-8.95522
MAN1A2	0.0640794	9.44382	1.38075	0.167408	0.700592	-9.98676
TBC1D30	0.0639203	9.27769	1.55454	0.12011	0.563865	-9.73176
HMGN5	0.0638633	8.754	4.06068	4.95616e-05	0.000812016	-2.70554
RIMKLA	0.0638467	8.72732	5.57871	2.53034e-08	6.21705e-07	4.58284
NOCT	0.0637935	8.75039	4.42988	9.59818e-06	0.000175233	-1.14267
CDV3	0.0636827	8.83063	3.05295	0.00227611	0.0252936	-6.28265
SYTL1	0.0636437	8.77144	3.97157	7.22455e-05	0.00114833	-3.06248
KCNK16	0.0635939	8.72614	6.08173	1.26316e-09	3.56899e-08	7.49928
SEC61B	0.0635783	8.87754	2.68165	0.00734629	0.0687443	-7.34596
ANKRD39	0.0634604	8.72358	6.43705	1.31372e-10	4.00179e-09	9.70916
HFM1	0.063437	8.84955	2.55647	0.0105987	0.0934682	-7.67349
RAB12	0.0634225	8.86495	2.66881	0.00763288	0.0709511	-7.38029
TSTD2	0.0633769	8.8431	2.82523	0.0047404	0.0476284	-6.95105
TUBA1A	0.0632752	8.72077	6.43416	1.33884e-10	4.07459e-09	9.69065
HSPA9	0.0632499	8.8867	2.51805	0.0118266	0.101808	-7.77087
CACNA1H	0.0632155	8.75829	4.31167	1.64651e-05	0.000291094	-1.65775
ULK1	0.0631644	9.02913	2.00876	0.0446079	0.287922	-8.9228
SFXN1	0.0631621	8.86592	2.62182	0.00876856	0.0796102	-7.50446
LINC00467	0.0631307	8.7985	3.13064	0.00175276	0.020104	-6.0428
USP14	0.0631056	8.8915	2.48894	0.0128398	0.108574	-7.8437
AC012354.1	0.0630708	8.70236	10.8027	5.95114e-27	3.98382e-25	46.8515
RBBP8	0.0629366	8.80593	3.10233	0.00192908	0.0219239	-6.13089
VPS37B	0.0629101	8.88624	2.43869	0.0147699	0.121262	-7.96741
KIAA1147	0.0628104	8.86053	2.66156	0.00779892	0.072248	-7.39958
RNFT2	0.0627325	8.72592	5.69369	1.30289e-08	3.2805e-07	5.22755
NPLOC4	0.0627141	9.01452	2.00492	0.0450167	0.289839	-8.93049
SBF2-AS1	0.0626758	8.77337	3.47824	0.000508344	0.00667013	-4.89609
C21orf91	0.0626419	8.73067	5.50379	3.87303e-08	9.35833e-07	4.16978
COPG1	0.0625766	8.83994	2.90157	0.00372668	0.0388153	-6.73274
DRC3	0.0625204	8.7211	6.41426	1.52451e-10	4.60622e-09	9.5637
ATR	0.0624794	9.16704	1.58299	0.113478	0.541736	-9.68713
SAR1B	0.0624778	8.82584	3.01302	0.00259754	0.0284136	-6.40357
OCIAD1	0.0624773	8.93239	2.26985	0.0232521	0.174342	-8.36457
STK40	0.062445	8.91813	2.29598	0.021712	0.164783	-8.30498
BAIAP3	0.0623172	8.74136	5.19741	2.08847e-07	4.68203e-06	2.53809
PTEN	0.0622296	9.3309	1.43267	0.152006	0.659247	-9.91374
LYPLAL1	0.0619439	9.00329	1.94174	0.0522154	0.325926	-9.0551
RANBP3L	0.0618585	8.70512	8.59253	1.07524e-17	4.9399e-16	25.7538
PGM3	0.0616984	8.90595	2.37049	0.0177964	0.140967	-8.13126
KDM1B	0.0616792	8.80918	2.98139	0.00288107	0.0310493	-6.49824
UTY	0.0616752	9.59004	1.32788	0.184268	0.745926	-10.0584
ATRN	0.0616334	9.12822	1.63877	0.101315	0.511809	-9.5973
AL008721.1	0.0614513	8.70214	10.8101	5.4983e-27	3.68804e-25	46.93
G3BP1	0.061392	8.96578	2.05693	0.0397369	0.262963	-8.82493
LINC00513	0.061359	8.77047	3.69053	0.000225796	0.00321539	-4.13668
GCGR	0.0612466	8.70493	10.174	4.08433e-24	2.47257e-22	40.3769
OSTF1	0.061245	8.79016	3.20813	0.00134313	0.0158892	-5.79757
EPS15	0.0609605	9.41404	1.41636	0.156723	0.672233	-9.93697
CTBP1	0.0608818	8.86391	2.6429	0.00824163	0.0755832	-7.44903
ADAMTS17	0.0608794	9.02619	1.5719	0.116027	0.5504	-9.70462
KANTR	0.0608034	8.89042	2.3546	0.0185749	0.145893	-8.16876
ANKRD26	0.0607747	8.89334	2.25206	0.0243549	0.180712	-8.40478
RIC3	0.0607561	8.97108	2.05902	0.039536	0.262068	-8.82063
POLR3H	0.0606011	8.73749	4.89677	1.0001e-06	2.08331e-05	1.02696
ABCA9	0.0605717	8.80469	2.86049	0.00424462	0.0434145	-6.85094
EXPH5	0.0603324	8.7893	2.96913	0.0029984	0.0320869	-6.53468
AGO2	0.0602327	9.02772	1.88792	0.059085	0.35557	-9.15811
EIF4E1B	0.0601525	8.70228	10.7596	9.42332e-27	6.27062e-25	46.3957
ZNF91	0.0601058	9.13925	1.67376	0.0942299	0.485896	-9.53936
EDA	0.06001	9.03279	1.41504	0.157109	0.673544	-9.93884
RAB3IP	0.059997	8.95884	2.03391	0.0420054	0.274492	-8.87199
SELENOW	0.0599359	8.7491	4.393	1.13745e-05	0.000205871	-1.30486
VMP1	0.059894	9.41576	1.33336	0.182466	0.740774	-10.0511
DAZAP1	0.059889	8.85772	2.69424	0.00707483	0.066613	-7.31216
BRD2	0.0598797	8.86518	2.59294	0.0095394	0.0855663	-7.57969
IP6K2	0.0598635	8.87583	2.49763	0.0125297	0.106574	-7.82206
CREBRF	0.0598386	8.90588	2.25262	0.0243194	0.180488	-8.40351
EXOC1	0.059838	8.89279	2.37529	0.0175669	0.139545	-8.11988
SH3TC1	0.0598236	8.73606	5.00542	5.73495e-07	1.22979e-05	1.5628
TATDN1	0.0597383	8.86862	2.4712	0.0134939	0.112886	-7.88765
NRSN2-AS1	0.0596082	8.76723	3.71381	0.000206034	0.00296948	-4.05066
ZCCHC2	0.0595378	8.8692	2.33566	0.019542	0.151611	-8.21314
PDE8A	0.0594632	9.3334	1.30804	0.190912	0.751705	-10.0845
ZC2HC1A	0.0593882	8.76697	3.72224	0.000199297	0.0028798	-4.01942
DDX39B	0.0593651	8.86985	2.58099	0.00987569	0.0880178	-7.61058
UBE2Q2	0.0593038	8.84988	2.47819	0.0132326	0.111144	-7.87036
JAKMIP3	0.0592901	8.7331	5.11033	3.31675e-07	7.30382e-06	2.0912
YME1L1	0.0592872	8.9653	2.02324	0.0430931	0.280197	-8.89362
OLFM2	0.059113	8.79005	2.99479	0.00275765	0.0299457	-6.45825
AKR1A1	0.0590543	8.82289	2.85798	0.00427832	0.0436998	-6.85811
MICAL1	0.0590315	8.72405	6.03352	1.70128e-09	4.74292e-08	7.209
SLC25A45	0.0589193	8.82943	2.71321	0.0066828	0.0635643	-7.26093
PRIM2	0.0588111	8.93742	1.8715	0.0613249	0.365508	-9.18897
CECR3	0.0588106	8.70521	8.80456	1.69986e-18	8.16762e-17	27.5752
STARD3NL	0.058755	8.77057	3.60797	0.000311143	0.00430847	-4.43733
WDPCP	0.0587547	9.07241	1.51365	0.130169	0.595093	-9.79447
SRRM3	0.0587393	8.86442	2.69757	0.00700448	0.0661177	-7.30318
B3GNT5	0.0586668	8.73809	4.67739	2.97003e-06	5.85526e-05	-0.0193601
ANKRD36C	0.0585321	9.02262	1.70889	0.0875241	0.462119	-9.47997
SCG3	0.0585016	8.75409	4.11282	3.96136e-05	0.000659991	-2.49298
CHD1L	0.058401	8.8518	2.55571	0.0106217	0.0936023	-7.67542
PGRMC2	0.0583176	8.79385	3.20774	0.00134493	0.0159049	-5.7988
VAMP2	0.0581785	8.77329	3.60275	0.000317452	0.00438891	-4.45613
METTL15	0.0581211	9.24123	1.33982	0.180356	0.734876	-10.0424
NDRG4	0.058073	8.70465	8.93788	5.21454e-19	2.59089e-17	28.7427
AC108866.1	0.0580347	8.81039	2.32537	0.0200859	0.154983	-8.23712
SGPP1	0.0580243	9.01392	1.73983	0.0819409	0.441042	-9.42663
PNKP	0.0579795	8.81313	2.97643	0.00292805	0.0314343	-6.51301
PEPD	0.0579619	8.78971	3.18172	0.00147158	0.0172506	-5.88181
CALM1	0.0578564	8.8808	2.33528	0.0195622	0.151659	-8.21404
TBC1D12	0.0578537	9.01284	1.76339	0.0778858	0.425637	-9.38537
FGGY	0.0578409	9.09072	1.51213	0.130555	0.596253	-9.79677
CORO1C	0.0578147	8.7828	3.23552	0.0012209	0.0146133	-5.70947
GLG1	0.0578085	9.548	1.27759	0.201443	0.751822	-10.1239
ZC3H12C	0.0577973	8.89184	2.12174	0.0339013	0.233995	-8.6896
ABL2	0.0577315	9.42285	1.28147	0.200078	0.751705	-10.1189
PREPL	0.0577208	8.94092	2.05666	0.0397624	0.26308	-8.82548
WRN	0.0576228	9.1815	1.45868	0.144706	0.637157	-9.87614
PSME4	0.0576157	9.18776	1.52555	0.127176	0.586516	-9.77639
TMC4	0.0576061	8.88651	2.31412	0.0206953	0.158531	-8.2632
MRPL3	0.0574872	8.88483	2.27741	0.0227972	0.17166	-8.34741
FKBP2	0.057449	8.87573	2.29259	0.0219066	0.165998	-8.31275
PERP	0.0573774	8.73106	4.9526	7.5257e-07	1.5894e-05	1.30086
CCNL2	0.0573719	8.9746	2.00752	0.0447393	0.288496	-8.92528
MTX2	0.057353	8.99101	1.89909	0.0576006	0.349649	-9.13697
RCBTB2	0.0572436	8.76226	3.67706	0.00023803	0.00337264	-4.18621
TMEM268	0.0572192	8.7417	4.36948	1.2667e-05	0.000227911	-1.4076
GNAI3	0.0572088	8.89556	2.17708	0.0295139	0.209268	-8.57072
PRPF3	0.057206	8.86072	2.48725	0.0129007	0.108929	-7.84789
NEDD9	0.0571605	8.75822	3.48761	0.000490901	0.00647297	-4.86353
LINC01238	0.0570958	8.83918	2.63552	0.00842267	0.0769909	-7.46847
OPRD1	0.0570828	8.73549	4.52452	6.17132e-06	0.000116017	-0.720289
CD81	0.0570772	8.74985	4.12079	3.82729e-05	0.00063956	-2.4603
DTWD1	0.0570365	9.0012	1.81419	0.0696984	0.399559	-9.29454
AFF4	0.0570359	9.36858	1.36623	0.171918	0.713136	-10.0067
FAM13C	0.0569901	8.72206	5.42479	6.03205e-08	1.42467e-06	3.74021
LINC00698	0.0569488	8.70357	8.39721	5.66278e-17	2.50552e-15	24.1143
BCL2L1	0.0569448	8.99864	1.71052	0.0872218	0.460832	-9.47718
SFMBT1	0.0568294	8.90099	2.1359	0.0327285	0.227351	-8.65947
USP20	0.0567205	8.80118	2.97324	0.00295859	0.0316912	-6.52248
DCAF10	0.0567061	9.08932	1.56753	0.117045	0.553878	-9.71148
KCNC3	0.0566869	8.76384	3.84082	0.000123902	0.00188625	-3.57198
S100Z	0.0566539	8.77328	3.03101	0.00244792	0.0268998	-6.34929
YARS	0.056509	8.89436	2.20545	0.0274609	0.198189	-8.5086
GNG2	0.0565036	8.84269	2.54545	0.0109387	0.0957926	-7.70157
ZNF438	0.0564905	8.8913	1.94194	0.052192	0.325901	-9.05473
WARS	0.0564823	8.77137	3.43233	0.000602513	0.00774812	-5.05443
DCAF7	0.0564445	9.01822	1.67479	0.0940277	0.485079	-9.53764
UBTD1	0.0563904	8.75571	3.52097	0.000433213	0.00578197	-4.74685
TMEM53	0.0563751	8.75027	4.05404	5.09855e-05	0.000832499	-2.7324
ARNTL	0.0563158	8.88963	2.1223	0.0338541	0.233717	-8.68841
EIF2B3	0.0562557	9.05246	1.61273	0.106857	0.520973	-9.63963
PSMD4	0.056146	8.77728	3.37864	0.000733149	0.00928563	-5.23694
ORC4	0.0561451	8.90893	2.08764	0.0368729	0.248771	-8.76132
SLC35E2B	0.0561223	8.81251	2.89845	0.0037639	0.0391301	-6.74178
C5AR1	0.0561116	8.77367	3.25088	0.00115692	0.0138971	-5.65973
PCSK6	0.0561112	8.80028	2.406	0.0161589	0.130491	-8.04653
ANXA7	0.0559543	8.95681	1.93006	0.0536466	0.332508	-9.07771
SLC9A8	0.0559278	8.87346	2.27582	0.0228926	0.172069	-8.35104
RXRA	0.0558779	8.84238	2.56818	0.0102477	0.0907548	-7.64352
SYT9	0.0558399	8.75002	3.7086	0.000210317	0.00302212	-4.06999
DNAH7	0.0558374	8.97949	1.71944	0.0855868	0.454826	-9.46189
DHDDS	0.0558198	8.79085	3.05774	0.00224011	0.0249763	-6.26804
ACLY	0.0557777	8.92985	2.06506	0.0389608	0.259362	-8.80818
MTMR2	0.0557385	8.8327	2.48865	0.0128501	0.10861	-7.84441
KCNQ3	0.0556695	8.97043	1.13823	0.25507	0.868481	-10.2922
DNM1	0.0556604	8.84343	2.54578	0.0109286	0.095748	-7.70075
XBP1	0.0556568	9.30011	1.26163	0.207132	0.765319	-10.1441
WASF2	0.0556393	9.08733	1.59422	0.110941	0.533438	-9.6693
FILIP1	0.0556086	9.07396	1.29661	0.194814	0.751705	-10.0994
ARF4	0.055587	8.87674	2.26795	0.0233683	0.174904	-8.3689
TRNT1	0.0554885	8.81107	2.83726	0.00456576	0.0460808	-6.91706
CAPS2	0.0554152	8.80949	2.67105	0.0075821	0.0705965	-7.3743
DHRS7B	0.0553676	8.86258	2.09635	0.0360938	0.245142	-8.74312
EXOSC1	0.0552991	8.77122	3.41204	0.000649107	0.00829957	-5.12375
AL591368.1	0.0552344	8.71676	5.43575	5.67461e-08	1.34308e-06	3.79941
QTRT1	0.0551933	8.83635	2.6288	0.00859085	0.0783054	-7.48615
ARFGAP1	0.055171	8.78654	3.19862	0.00138815	0.0163641	-5.82799
NDRG1	0.0551387	8.88683	2.05493	0.0399293	0.26372	-8.82903
LINC00886	0.0551225	9.03701	1.46228	0.143718	0.634462	-9.87089
TMEM37	0.0550952	8.71306	6.82033	9.98506e-12	3.27991e-10	12.2315
BEND6	0.0550718	8.70519	8.19533	3.03545e-16	1.30183e-14	22.4584
GOLGA7B	0.0550181	8.731	4.96736	6.97727e-07	1.47916e-05	1.37377
TP53BP1	0.0550113	8.99512	1.8604	0.0628787	0.371714	-9.20968
RAB6A	0.0549842	9.26297	1.36946	0.170909	0.710883	-10.0023
RIN2	0.0548803	9.05184	1.50587	0.132155	0.601478	-9.80621
ADGRG5	0.0548791	8.71517	6.49188	9.16529e-11	2.82005e-09	10.0612
HECTD2	0.0548765	9.00597	1.6753	0.0939276	0.484637	-9.53678
ESR2	0.0548701	8.74514	3.89222	0.00010042	0.00155993	-3.37371
SLC7A1	0.0548357	9.08305	1.50195	0.133165	0.604667	-9.81211
HIVEP1	0.0548117	9.02519	1.57735	0.114769	0.546051	-9.69604
PGM1	0.0547443	9.35219	0.988888	0.322758	0.990453	-10.451
TTC14	0.0547207	8.87528	2.29429	0.0218086	0.165442	-8.30885
ZBED3	0.0547102	8.74726	4.1216	3.81386e-05	0.000637633	-2.45696
CNKSR1	0.0546849	8.75995	3.76523	0.000168009	0.0024757	-3.85883
ENTPD4	0.0546829	8.87158	2.33954	0.0193407	0.150463	-8.20409
COQ8A	0.0545648	9.16251	1.42437	0.154392	0.665915	-9.92559
TRMT11	0.0545126	8.9102	2.05765	0.0396672	0.262709	-8.82344
CDC42EP3	0.0544463	8.801	2.79246	0.0052477	0.0519934	-7.04301
PYGO1	0.0543299	8.74849	3.66548	0.000249034	0.00351224	-4.22862
C6orf62	0.0542488	8.89111	2.19744	0.0280278	0.201112	-8.52622
NR1D2	0.0541882	8.86018	2.16354	0.0305394	0.21531	-8.60008
USP22	0.0541248	8.95683	1.90995	0.056188	0.343463	-9.11631
DAB1	0.0540537	9.07613	1.23948	0.215217	0.784303	-10.1718
TTYH1	0.0540383	8.71054	6.68002	2.60688e-11	8.35049e-10	11.2915
TRMU	0.053997	8.78559	3.15982	0.00158658	0.0184696	-5.95113
MTA3	0.053993	9.0965	1.53158	0.125679	0.581946	-9.76717
SPATA13	0.0539366	8.84942	2.43096	0.0150885	0.123454	-7.98621
ATP2C1	0.0539226	8.99063	1.72226	0.0850738	0.45307	-9.45703
BCAS3	0.053796	9.68313	0.876085	0.381019	1	-10.5562
FAM117A	0.0536788	8.7761	3.12124	0.00180955	0.0206705	-6.07211
MINPP1	0.0536782	8.75169	3.72424	0.000197721	0.00285826	-4.01196
PITPNM3	0.0536217	8.73183	4.54195	5.68408e-06	0.00010758	-0.641557
TMEM132C	0.053606	8.76036	2.95298	0.00315959	0.0336401	-6.58244
DNER	0.0535623	8.71449	5.10636	3.38683e-07	7.44348e-06	2.07101
TRPS1	0.0535035	9.08202	1.289	0.197448	0.751705	-10.1092
PEX5L	0.0534512	9.23907	0.999434	0.317625	0.980359	-10.4405
XPO7	0.0533565	8.94421	1.85069	0.0642638	0.377523	-9.22768
OPA1	0.0532514	9.02256	1.64751	0.0995066	0.505874	-9.58294
CANX	0.0532341	8.98418	1.7598	0.0784927	0.42761	-9.39169
ZNF365	0.0531745	8.70881	6.59665	4.56982e-11	1.43639e-09	10.742
AL121917.1	0.0530395	8.70949	7.20355	6.59633e-13	2.32382e-11	14.8969
SRRT	0.053029	8.81152	2.74141	0.00613597	0.0593563	-7.1841
PELI1	0.052947	8.97793	1.55422	0.120185	0.564086	-9.73224
AC123788.1	0.0529458	8.7038	9.22803	3.75831e-20	1.97255e-18	31.3424
CEMIP2	0.0529085	8.93278	1.72731	0.0841641	0.450406	-9.44833
SETBP1	0.0528917	9.94937	0.871578	0.383474	1	-10.5601
MNT	0.0528357	8.74084	4.22374	2.43882e-05	0.000419237	-2.03194
RSU1	0.0527982	9.04965	1.42447	0.154364	0.665915	-9.92545
RRAGD	0.0526991	8.73111	4.625	3.82549e-06	7.40758e-05	-0.262153
MGA	0.0526121	9.0503	1.5279	0.126591	0.584859	-9.7728
NAMPT	0.0525738	8.89191	1.85966	0.0629832	0.371955	-9.21105
DYNC1H1	0.0525733	9.01923	1.70035	0.0891182	0.467547	-9.49453
UBQLN1	0.0524752	8.97107	1.79349	0.0729459	0.407537	-9.33187
PIGN	0.0524653	9.03816	1.4938	0.13528	0.610224	-9.8243
AATK	0.0524624	8.83729	2.35994	0.0183101	0.144185	-8.15619
STX6	0.0524008	8.79659	2.71289	0.00668909	0.0636017	-7.26178
GPSM1	0.0523279	8.7324	4.58342	4.66819e-06	8.96174e-05	-0.45297
CASC4	0.0523201	9.2143	1.32376	0.185635	0.748732	-10.0638
ZNF236	0.0522492	8.91124	1.89131	0.0586318	0.3536	-9.15172
RBMS1	0.0522306	8.92099	1.68536	0.0919708	0.477997	-9.51988
PDE1B	0.0522162	8.70674	7.72573	1.29761e-14	5.08401e-13	18.7591
SLC35B3	0.0521625	8.79201	2.87582	0.00404421	0.0416313	-6.80704
PHF8	0.052151	8.86928	2.17899	0.0293719	0.208438	-8.56657
AP000462.1	0.0520944	8.70887	7.34747	2.29278e-13	8.34004e-12	15.9349
DHTKD1	0.0520095	8.89159	1.99652	0.0459229	0.293868	-8.94729
GPD1	0.0519354	8.7059	7.97926	1.75373e-15	7.19908e-14	20.7298
MLLT6	0.0519115	8.94799	1.88876	0.0589723	0.355147	-9.15653
AP001825.1	0.0518789	8.71765	5.4625	4.88578e-08	1.16377e-06	3.94451
SLC7A8	0.0518569	8.84625	2.15682	0.0310597	0.218336	-8.61459
CCPG1	0.0518531	9.32723	1.2764	0.201864	0.752487	-10.1254
TMEM9B-AS1	0.0518465	8.78203	3.01736	0.00256071	0.0280565	-6.39051
LINC00473	0.0518344	8.71214	6.59075	4.75379e-11	1.49142e-09	10.7034
KTN1	0.0517586	9.18116	1.38966	0.164685	0.693217	-9.97443
LINC01505	0.051733	8.73128	3.27695	0.00105541	0.0128201	-5.57478
DARS	0.0516121	9.01248	1.62124	0.10502	0.515008	-9.62587
RPN1	0.0516	8.82017	2.52269	0.0116721	0.100788	-7.7592
LARS2	0.0514894	8.86685	2.0894	0.0367139	0.247948	-8.75764
PPA1	0.0514221	8.91997	1.83646	0.0663398	0.386537	-9.25391
ZNF26	0.0513835	8.88533	2.04404	0.0409936	0.269366	-8.85134
CHIC1	0.0513523	8.87983	2.02762	0.0426439	0.277869	-8.88476
CFAP61	0.0513413	8.72256	4.66064	3.22122e-06	6.30299e-05	-0.0972604
XPO6	0.0513285	8.92673	1.84489	0.0651036	0.381188	-9.2384
NME9	0.0513199	8.73145	4.3092	1.66495e-05	0.00029389	-1.66837
AL034347.1	0.0512371	8.73386	4.31329	1.63454e-05	0.000289283	-1.65079
RALGDS	0.0511329	8.75911	3.46857	0.000526963	0.00688596	-4.92962
SEC23A	0.0510944	8.9211	1.8654	0.0621748	0.368423	-9.20037
EXTL3	0.051052	8.89204	1.89832	0.0577024	0.349887	-9.13844
PSD4	0.0510348	8.82696	2.34398	0.019112	0.149065	-8.1937
LINC00839	0.0510015	8.70137	9.83201	1.2203e-22	6.98405e-21	37.0122
RPTOR	0.0509753	9.1337	1.4285	0.153199	0.662934	-9.9197
FBXO16	0.0509464	8.86072	2.06612	0.0388601	0.259	-8.80598
IQCH-AS1	0.050906	8.82329	2.2494	0.0245238	0.181588	-8.41077
AASS	0.0508887	9.018	1.43711	0.15074	0.655284	-9.90737
LINC00662	0.0508129	8.85612	2.01566	0.0438804	0.284152	-8.90892
ATF1	0.0507725	8.8519	2.09303	0.0363893	0.246401	-8.75007
DDX24	0.0506867	8.9992	1.66586	0.0957943	0.492375	-9.55255
ATM	0.0506824	9.26715	1.23217	0.217933	0.790888	-10.1808
ICA1	0.0505599	9.54052	1.07827	0.280957	0.9175	-10.3586
GNA13	0.0505115	8.85214	2.14384	0.0320859	0.223974	-8.64248
ATL1	0.0505113	8.77267	2.93428	0.00335601	0.0354277	-6.6374
TXNRD3	0.0504451	8.77903	2.85559	0.00431059	0.0439552	-6.86492
AL589843.1	0.0504145	8.75096	3.4224	0.000624905	0.00802195	-5.0884
SFXN2	0.0503891	8.78244	2.92137	0.00349807	0.0367309	-6.67515
RPH3A	0.0503808	8.70198	8.088	7.29502e-16	3.05444e-14	21.5941
ARIH1	0.0502791	9.60239	1.08214	0.279234	0.914387	-10.3544
ST3GAL5	0.0502412	8.75589	3.2988	0.000976735	0.011986	-5.50306
CCNI	0.0502082	8.98812	1.64879	0.0992439	0.504692	-9.58084
TVP23B	0.0501903	8.82898	2.34835	0.0188893	0.147706	-8.18345
RAB3D	0.0501874	8.83684	2.33062	0.0198066	0.153059	-8.22489
NUMBL	0.0501569	8.73833	4.07542	4.65319e-05	0.000766121	-2.64572
C3orf67-AS1	0.0501409	8.71607	4.78018	1.79367e-06	3.61732e-05	0.464983
LRRC23	0.0501268	8.75372	3.34503	0.000827838	0.0103404	-5.34973
SLC1A4	0.0499269	8.79387	2.5639	0.0103747	0.0917095	-7.65448
ANKRD27	0.0499256	8.80797	2.53352	0.011318	0.0983124	-7.73186
LRRC37B	0.0498223	8.79192	2.72982	0.00635561	0.0611634	-7.21577
AKAP8L	0.0497538	9.06732	1.50792	0.131628	0.59964	-9.80312
ELOVL6	0.0496597	8.84539	2.03455	0.0419406	0.274196	-8.87068
ENO1	0.0495911	8.7682	3.20621	0.0013521	0.0159784	-5.80371
VDAC3	0.0495539	8.76286	3.23454	0.00122506	0.0146475	-5.71262
PER1	0.04946	8.74815	3.65989	0.000254519	0.00358507	-4.24906
HERC6	0.0493965	8.7625	3.09095	0.00200444	0.0226194	-6.16608
P2RX6	0.0493833	8.70297	8.83033	1.35447e-18	6.5645e-17	27.7996
AC245060.5	0.04937	8.80866	2.44094	0.0146781	0.120715	-7.96191
AC098829.1	0.049358	8.74475	2.93675	0.00332945	0.0352027	-6.63016
CDKN1C	0.0493497	8.70603	7.49474	7.61763e-14	2.84816e-12	17.018
MPC1	0.0492687	8.80011	2.6516	0.00803254	0.0739798	-7.42602
SEC23IP	0.0492396	8.89881	1.91561	0.0554623	0.340615	-9.10548
SPRY4	0.0492363	8.71228	6.2564	4.21525e-10	1.22931e-08	8.57014
RPAP2	0.0492074	9.13059	1.3459	0.178387	0.729869	-10.0343
MINK1	0.0491895	8.89528	1.86336	0.0624611	0.369653	-9.20417
ARPP19	0.0490371	8.85997	2.1117	0.0347537	0.238017	-8.71083
ARL6IP4	0.0490076	8.78102	2.93441	0.00335464	0.0354244	-6.63703
CXXC4-AS1	0.0489717	8.73807	3.37076	0.000754404	0.00952965	-5.26349
PDK4	0.0489456	8.81477	1.82647	0.0678304	0.392562	-9.27221
FBXO7	0.0488693	8.80877	2.51054	0.0120812	0.103467	-7.78975
FBXW11	0.0488478	9.87706	0.883773	0.376854	1	-10.5494
NPHS1	0.04884	8.91621	1.73681	0.0824719	0.443331	-9.43187
ANKUB1	0.0488367	8.7959	2.49103	0.0127644	0.108078	-7.83849
SERP1	0.0488125	8.90163	1.79962	0.0719719	0.40432	-9.32086
GPRIN3	0.0487951	8.82809	2.10631	0.0352193	0.240191	-8.72219
MOSMO	0.048776	9.01881	1.42215	0.155034	0.667719	-9.92874
GAP43	0.0486646	8.70263	7.90338	3.21283e-15	1.29821e-13	20.1335
PTCH2	0.0486358	8.71953	5.1783	2.31304e-07	5.15104e-06	2.43938
LRSAM1	0.0486296	8.79524	2.59372	0.0095178	0.0854182	-7.57767
SARS	0.0486083	8.84821	2.17564	0.0296213	0.209881	-8.57384
RAD52	0.0485997	8.81342	2.40879	0.0160358	0.129843	-8.03981
DHX9	0.0485878	8.93266	1.77148	0.0765328	0.419885	-9.37109
UVSSA	0.0485246	8.88103	1.99605	0.0459739	0.29397	-8.94823
MCEE	0.0484461	8.90468	1.83373	0.0667441	0.388098	-9.25892
FAM177A1	0.0483939	8.91768	1.72671	0.0842711	0.450691	-9.44936
LRRC8B	0.0483081	8.96801	1.55832	0.119211	0.561135	-9.72587
BTBD2	0.0482593	8.81904	2.33134	0.019769	0.152872	-8.22323
SFSWAP	0.0481235	9.0576	1.47359	0.140645	0.625615	-9.85429
LINC01376	0.0481166	9.09748	1.13701	0.25558	0.869247	-10.2936
NMRK1	0.0481102	8.84824	2.09469	0.036241	0.24568	-8.74659
SNX30	0.0481084	8.78188	2.65028	0.00806379	0.0741668	-7.4295
COPB2	0.0480985	8.90342	1.86746	0.0618869	0.367421	-9.19652
AMMECR1	0.0480866	8.81665	2.20747	0.0273193	0.19755	-8.50413
PPIB	0.048083	8.82905	2.26996	0.023246	0.174335	-8.36434
ZNF697	0.0480318	8.73666	3.83769	0.000125488	0.00190953	-3.58397
ZNF25	0.0480184	8.76175	3.16585	0.00155413	0.0181044	-5.9321
ZNF331	0.0480143	8.78942	2.60503	0.00920949	0.0830067	-7.54828
YTHDF2	0.0479436	8.90901	1.82667	0.0677994	0.39245	-9.27183
NF2	0.0478621	8.86442	1.96402	0.0495744	0.312465	-9.01162
SERINC1	0.0478364	8.80637	2.48846	0.0128569	0.108641	-7.84488
ETS1	0.0478236	8.80566	2.36845	0.0178948	0.141613	-8.13609
KIF26B-AS1	0.0476811	8.70607	7.24772	4.77917e-13	1.69972e-11	15.2134
EFHC1	0.0476714	8.77828	2.67379	0.00752047	0.0700616	-7.36698
SPEN	0.0476454	9.14411	1.31952	0.187045	0.751705	-10.0694
AKAP7	0.047582	8.9209	1.61727	0.105874	0.517534	-9.6323
SERPINB6	0.0474215	8.89637	1.83596	0.0664133	0.386696	-9.25482
MAGT1	0.0473771	8.84774	2.05211	0.040203	0.265158	-8.83483
WASF3	0.047349	8.82513	2.14582	0.0319282	0.223178	-8.63825
CFC1	0.0473409	8.70754	6.96823	3.55762e-12	1.2101e-10	13.2432
PPARGC1A	0.0472111	8.72863	3.72975	0.000193459	0.00280875	-3.99148
OSTC	0.0470973	8.8051	2.42466	0.0153526	0.125157	-8.00149
TBC1D15	0.0469892	9.16343	1.30728	0.191169	0.751705	-10.0855
ABCA2	0.046885	8.71564	5.52098	3.51419e-08	8.52815e-07	4.2641
RBM4	0.0468573	8.88458	1.91344	0.0557399	0.341506	-9.10964
ELF2	0.0468295	9.76244	0.885897	0.375709	1	-10.5476
RAB2A	0.0468005	9.27201	1.16959	0.242214	0.840842	-10.256
ZMAT3	0.0467401	8.77416	2.81561	0.0048846	0.0488431	-6.97817
CDIP1	0.0466968	8.77218	2.88611	0.00391439	0.0404065	-6.77741
KCNJ6	0.0466889	9.08756	1.48148	0.138532	0.6189	-9.84263
MARCH10	0.0466511	8.71035	6.12104	9.89172e-10	2.81143e-08	7.73773
LINC01687	0.0466077	8.72714	3.96882	7.3084e-05	0.00116055	-3.07339
TTC39A	0.0465614	8.80797	2.40969	0.0159963	0.129586	-8.03764
RCOR1	0.0464905	9.06475	1.29728	0.194584	0.751705	-10.0985
WNT9A	0.0464727	8.7313	3.85007	0.000119329	0.00182493	-3.53652
SLC2A1-AS1	0.0464618	8.70857	6.61487	4.04457e-11	1.27607e-09	10.8615
TNS3	0.0464304	10.1953	0.834451	0.40406	1	-10.5918
PHF20	0.0463616	8.98623	1.44052	0.149772	0.652686	-9.90246
ANGEL1	0.0463226	8.87893	1.84268	0.0654253	0.382404	-9.24247
KIAA0895L	0.0463075	8.72117	4.91925	8.92198e-07	1.86666e-05	1.1369
SNRNP70	0.0462914	9.28137	1.22907	0.219095	0.79375	-10.1847
ATXN2L	0.0462779	8.82014	2.31653	0.0205635	0.157925	-8.25762
TAMM41	0.0462658	8.86664	1.93073	0.0535645	0.332306	-9.07643
ME3	0.0462598	8.95302	1.52788	0.126597	0.584859	-9.77283
MORF4L1	0.0462135	9.00258	1.52208	0.128044	0.588723	-9.78168
DGCR8	0.0461572	8.84549	2.11026	0.0348779	0.238478	-8.71387
RTCB	0.0461486	8.80748	2.31958	0.0203975	0.156866	-8.25056
ADCY9	0.0461428	9.2612	1.0235	0.306111	0.96217	-10.4162
ZNF439	0.0461404	8.77058	2.81458	0.00490018	0.0489551	-6.98105
DUSP5	0.0460675	8.70713	6.48365	9.676e-11	2.97446e-09	10.0082
TIMM23B	0.046041	9.31102	1.06057	0.28893	0.93336	-10.3776
TOM1	0.0460047	8.77019	2.86526	0.00418137	0.042846	-6.83731
PDX1	0.0459975	8.71034	6.46527	1.09192e-10	3.34132e-09	9.88996
GRIN2D	0.0459783	8.70184	8.46061	3.31547e-17	1.48855e-15	24.6425
PUM3	0.0459712	9.13814	1.21823	0.223186	0.801415	-10.1979
MAPK8IP3	0.0459329	8.96041	1.63674	0.101739	0.511809	-9.60063
APLF	0.0458544	8.78338	2.37751	0.0174617	0.138874	-8.11461
NUMA1	0.0458337	8.92882	1.67588	0.0938138	0.484379	-9.53581
COPZ1	0.0458221	8.89802	1.77901	0.0752896	0.415443	-9.35773
ARFGAP3	0.0457843	9.17488	1.22801	0.219493	0.794277	-10.186
ESRP1	0.0457169	9.053	1.35862	0.174319	0.718928	-10.0171
GOLT1B	0.0456081	8.77212	2.82723	0.00471096	0.0473752	-6.94541
MGST3	0.0455846	8.89215	1.71074	0.0871811	0.460832	-9.4768
NCR3LG1	0.0455638	8.71207	5.77045	8.30589e-09	2.16612e-07	5.66522
FAM167A	0.0455488	8.72937	4.10892	4.02881e-05	0.000670229	-2.50901
AC015923.1	0.04551	8.71937	4.92979	8.45577e-07	1.77243e-05	1.18859
CCDC66	0.0454567	8.94787	1.5618	0.118389	0.558756	-9.72044
SEC24A	0.0454373	8.94727	1.59493	0.110781	0.532974	-9.66816
ATG10	0.045437	9.02269	1.2583	0.208334	0.767967	-10.1483
ZNF804A	0.0452261	8.70822	4.42317	9.9004e-06	0.000180555	-1.17229
PRKCQ	0.0451454	8.83863	1.83816	0.0660895	0.385547	-9.2508
METTL16	0.0450043	8.98958	1.4591	0.14459	0.636979	-9.87553
ZC4H2	0.0449989	8.78285	2.36642	0.017993	0.142189	-8.14089
SCFD1	0.0448932	9.31797	1.06272	0.287951	0.932014	-10.3753
ZNF573	0.0448698	8.81222	2.22344	0.0262236	0.191484	-8.46878
KLHL8	0.044789	8.87092	1.70357	0.0885145	0.465444	-9.48905
AVL9	0.044771	9.12354	1.20886	0.226764	0.809323	-10.2093
POLR2J3.1	0.0447455	9.17662	1.26545	0.205759	0.761589	-10.1393
TXNRD1	0.0447393	8.81947	2.08551	0.0370656	0.249888	-8.76576
USP33	0.0447312	9.07538	1.31092	0.189935	0.751705	-10.0807
TRPM5	0.0447283	8.70131	8.94159	5.04465e-19	2.51393e-17	28.7754
RANBP3	0.044722	8.84482	2.0424	0.0411562	0.27005	-8.85469
RABEPK	0.0446828	8.76201	2.73773	0.00620486	0.059913	-7.19415
MED9	0.0445803	8.73859	3.52095	0.000433243	0.00578197	-4.74692
KMT2A	0.0445175	9.32816	1.04294	0.297019	0.946813	-10.3961
RUSC1	0.0445146	8.71997	4.72673	2.33434e-06	4.649e-05	0.211848
AP001605.1	0.0444823	8.70168	7.22664	5.57492e-13	1.97227e-11	15.0621
IFT172	0.0444463	8.78331	2.56186	0.010436	0.0922027	-7.65972
HIPK2	0.0444335	9.63159	0.857275	0.391327	1	-10.5725
BDH1	0.0444121	8.76143	2.89314	0.00382796	0.0397009	-6.75712
PPME1	0.0443914	8.8398	1.94151	0.0522435	0.32598	-9.05555
CYP2U1	0.0443796	8.71054	5.71656	1.13998e-08	2.89641e-07	5.35737
NPM2	0.0443631	8.73435	3.8716	0.000109286	0.00168594	-3.45358
PIP4P2	0.04436	8.7637	2.86321	0.00420839	0.0430965	-6.84316
CHST11	0.0442714	9.88444	0.620489	0.53496	1	-10.7475
ZNF280D	0.0442706	8.99663	1.38722	0.165428	0.695253	-9.97781
PDGFRL	0.0442516	8.82176	1.79122	0.0733095	0.408686	-9.33594
ARF1	0.0442419	8.90756	1.71185	0.0869763	0.460024	-9.4749
AC022414.1	0.0442165	8.70482	6.6518	3.1548e-11	1.00385e-09	11.1047
ZNF37A	0.0441959	8.88238	1.80596	0.070976	0.401416	-9.30944
PSMD11	0.0441848	8.87997	1.81888	0.0689796	0.396952	-9.28602
SREBF1	0.0441756	8.78706	2.53712	0.0112023	0.0976355	-7.72272
ZNF821	0.0441646	8.7954	2.31165	0.0208309	0.159395	-8.26889
BTF3L4	0.0441317	8.9122	1.64776	0.099455	0.505689	-9.58253
BTN2A1	0.0441201	8.74036	3.53219	0.000415274	0.00557767	-4.70735
LENG9	0.0441051	8.72597	4.16669	3.13453e-05	0.000530671	-2.27061
USP6NL	0.0441016	8.96213	1.39482	0.163122	0.689275	-9.96723
CPLX2	0.0440835	8.79495	2.39881	0.0164792	0.132595	-8.06378
AKT1	0.0440647	8.74026	3.64153	0.000273334	0.00383239	-4.31593
AL035078.4	0.0440459	8.85255	1.54361	0.122737	0.572597	-9.74868
ZNF395	0.0440209	8.75828	3.05621	0.00225152	0.0250785	-6.27269
E2F6	0.0439856	8.76254	2.87647	0.00403583	0.0415706	-6.80516
TRMT1L	0.0439668	8.7542	3.01234	0.00260335	0.028468	-6.40562
PRKAR2B	0.0439407	8.72486	3.73224	0.000191563	0.00278365	-3.98222
TAF1D	0.0438972	8.95825	1.51929	0.128743	0.591235	-9.78592
LINC01135	0.0438195	8.79576	2.045	0.040899	0.268797	-8.84938
UAP1	0.0437902	8.90691	1.62308	0.104626	0.513831	-9.62289
TIGAR	0.0437701	8.75158	2.95266	0.00316285	0.0336642	-6.58338
ADCY1	0.0437088	8.7862	2.33386	0.0196361	0.152129	-8.21734
EPM2AIP1	0.0437002	8.75054	3.21821	0.00129689	0.0154129	-5.76523
KRTAP5-AS1	0.0436498	8.77039	2.63067	0.00854379	0.0779069	-7.48124
MANBA	0.0435978	8.82947	1.89868	0.0576553	0.349854	-9.13776
C2CD5	0.0435578	8.95985	1.503	0.132891	0.603916	-9.81052
ABHD10	0.0435366	8.73279	3.78597	0.000154624	0.00229358	-3.78069
FSIP1	0.0435035	8.72478	3.85755	0.000115743	0.00177413	-3.50774
MSI1	0.0434617	8.76661	2.79742	0.00516793	0.0513547	-7.02917
SMAP1	0.0433985	9.2448	1.06395	0.287393	0.931173	-10.374
AC092164.1	0.043398	8.70886	5.7542	9.14077e-09	2.36363e-07	5.57208
LRRN3	0.0433923	8.70499	6.8186	1.01047e-11	3.31595e-10	12.2198
LIN7A	0.043383	8.71431	4.58501	4.63288e-06	8.89905e-05	-0.445694
BEX1	0.043362	8.71674	5.04465	4.67874e-07	1.01367e-05	1.75913
GIT2	0.0433063	9.0172	1.32629	0.184795	0.747247	-10.0605
SYP	0.0432559	8.79581	2.33557	0.0195469	0.151611	-8.21336
DNAI1	0.0432523	8.7865	2.38825	0.0169598	0.135816	-8.08902
GCLM	0.0432449	8.79674	2.26822	0.0233519	0.174894	-8.36829
RPL13A	0.0432428	9.04585	1.20167	0.229541	0.815503	-10.218
TRIM13	0.0432319	8.83273	1.99398	0.0462004	0.295081	-8.95237
TNRC6C	0.0431763	8.98851	1.3473	0.177937	0.728383	-10.0324
SLC17A6	0.043166	8.70886	5.51725	3.58924e-08	8.69769e-07	4.2436
ATG2B	0.0431191	9.03186	1.34213	0.179605	0.732976	-10.0393
PACS2	0.0431155	8.8885	1.73647	0.0825323	0.443513	-9.43247
GPR137B	0.0430888	8.7579	2.94438	0.00324859	0.0344782	-6.60776
CPA1	0.0430761	10.9968	0.426913	0.669458	1	-10.8489
HSP90B1	0.0430244	9.09166	1.24065	0.214786	0.783072	-10.1704
ATN1	0.0429922	8.82308	2.12231	0.033853	0.233717	-8.68838
SPDYE2	0.0429888	8.74478	3.32699	0.000883237	0.0109792	-5.40981
RPL41	0.042978	8.9588	1.2268	0.219945	0.794946	-10.1874
ACER2	0.042959	8.84205	1.75896	0.0786361	0.428063	-9.39318
RPLP1	0.0428891	8.97604	1.24708	0.212417	0.777226	-10.1624
NIM1K	0.042859	8.72815	3.46351	0.000536957	0.00699629	-4.94714
LMO2	0.0428143	8.71168	5.27948	1.34161e-07	3.08183e-06	2.96611
ZNF503-AS1	0.0427394	8.76503	2.36776	0.017928	0.141775	-8.13771
RUNDC3B	0.0427385	8.73072	3.35412	0.000801185	0.0100299	-5.31935
ATL2	0.0427152	8.94176	1.51288	0.130363	0.595736	-9.79563
SEM1	0.0426718	8.86745	1.75088	0.0800184	0.43282	-9.40735
OTUD3	0.042667	8.75645	2.90283	0.00371169	0.0386833	-6.72908
LINC01470	0.0426607	8.70383	6.45203	1.191e-10	3.64119e-09	9.80504
SLC35G2	0.042612	8.84775	1.79046	0.0734312	0.40916	-9.3373
RPS26	0.0425893	8.89265	1.51993	0.128581	0.590652	-9.78494
RPAIN	0.0425665	8.78792	2.45826	0.0139894	0.11619	-7.91951
CCDC122	0.0425382	8.84641	1.77582	0.0758146	0.417173	-9.3634
PILRB	0.0425082	8.84742	1.92743	0.0539737	0.333918	-9.08278
CCND1	0.0425028	8.72431	3.92649	8.71712e-05	0.00136934	-3.24006
CPNE3	0.0424572	8.83441	1.9522	0.0509614	0.319347	-9.03475
ARID3B	0.0424244	8.77333	2.44147	0.0146566	0.120568	-7.96062
GANAB	0.042407	8.82308	2.09142	0.0365333	0.247077	-8.75344
RERGL	0.0424012	8.70528	5.6733	1.46694e-08	3.677e-07	5.11231
SZT2	0.0423824	8.86386	1.80754	0.0707291	0.401121	-9.30658
RMND5B	0.042381	8.83526	1.97991	0.0477593	0.30319	-8.98029
CDK18	0.0423755	8.74743	3.0673	0.00216973	0.0242966	-6.23877
CCDC171	0.0423043	8.94992	1.32564	0.185009	0.747751	-10.0613
PPFIA3	0.0422915	8.76248	2.85243	0.00435367	0.0443136	-6.87394
UBA6-AS1	0.04229	8.89663	1.39919	0.161808	0.685184	-9.96113
SSH1	0.042269	8.88378	1.63168	0.102799	0.511809	-9.60888
FAM169A	0.0422252	8.77194	2.42746	0.0152348	0.124378	-7.99471
DCTN1	0.0421731	8.77109	2.66171	0.0077954	0.0722416	-7.39917
MYO5B	0.0420798	9.18856	1.00149	0.316629	0.978449	-10.4385
RAP1GDS1	0.0420369	9.16234	1.08181	0.27938	0.914488	-10.3548
PSMC6	0.042027	8.83977	1.91068	0.0560934	0.343052	-9.1149
AASDH	0.0419907	8.77468	2.50006	0.0124442	0.10598	-7.81599
RGN	0.041922	8.81795	2.00302	0.0452201	0.290453	-8.93429
FNBP1L	0.0419164	9.20683	1.02403	0.305864	0.961754	-10.4156
RAB5A	0.0418394	8.99634	1.36778	0.171432	0.711747	-10.0046
PIBF1	0.0418204	9.25086	1.00852	0.313246	0.973465	-10.4314
ZYG11B	0.0417848	8.96835	1.41097	0.158307	0.676517	-9.94459
SLC27A1	0.0417559	8.765	2.67424	0.00751052	0.0699883	-7.3658
TRPM6	0.0416987	8.75556	2.65594	0.00793005	0.0732465	-7.41452
LNP1	0.0416833	8.72918	3.65713	0.000257268	0.00361923	-4.25913
IQSEC3	0.0416833	8.81785	2.116	0.0343863	0.236224	-8.70175
MPP3	0.0416669	8.72426	3.98434	6.8478e-05	0.00109467	-3.0118
CCDC110	0.0416653	8.73622	3.48009	0.000504859	0.00662699	-4.88967
AC107067.1	0.0416413	8.70675	5.91106	3.58842e-09	9.66654e-08	6.48191
PGPEP1	0.0416352	8.86272	1.75975	0.0785018	0.42761	-9.39179
DGKZ	0.041616	8.84755	1.90512	0.0568128	0.346182	-9.12551
BTRC	0.0415555	9.17576	1.07071	0.284343	0.924417	-10.3668
PPP1R12C	0.0415505	8.77517	2.55599	0.0106134	0.0935735	-7.67473
SLC39A7	0.0414794	8.75178	3.05458	0.00226377	0.0251815	-6.27767
EXTL2	0.0414691	8.73652	3.40029	0.000677597	0.00863093	-5.1637
SLC25A36	0.0414484	9.01197	1.31857	0.187365	0.751705	-10.0707
SKP2	0.0414393	8.7181	4.62862	3.75953e-06	7.28826e-05	-0.245475
GRAMD1A	0.041422	8.97087	1.3898	0.164643	0.693217	-9.97423
EAF2	0.0414129	8.73418	3.3396	0.000844169	0.0105326	-5.36785
RC3H1	0.0413092	9.26565	1.05268	0.292529	0.939178	-10.3859
CHD2	0.0412718	9.24788	0.975375	0.329414	1	-10.4643
RNMT	0.0412524	8.86822	1.71695	0.0860412	0.45659	-9.46617
ZNF157	0.0412397	8.70995	5.22422	1.80862e-07	4.10125e-06	2.67718
CLTA	0.0412072	8.87599	1.6271	0.10377	0.511809	-9.61635
AL357060.1	0.0412064	8.72038	4.13374	3.61828e-05	0.000606144	-2.40697
MAGED2	0.0411999	8.70893	5.92849	3.22968e-09	8.74935e-08	6.58448
MAP1LC3B	0.0411417	8.74867	2.98043	0.00289009	0.0311065	-6.5011
HNRNPK	0.0411074	8.83741	1.9534	0.0508187	0.318631	-9.03241
BTBD8	0.0410933	8.79184	2.1301	0.0332044	0.230275	-8.67183
IL17RA	0.0410869	8.77665	2.44257	0.0146119	0.120288	-7.95792
CYP46A1	0.0410691	8.76008	2.66655	0.00768413	0.0714077	-7.38629
HIF1A	0.0410453	9.00949	1.22508	0.220593	0.796625	-10.1896
THAP4	0.0410429	8.76549	2.58206	0.00984508	0.0878617	-7.60781
COG6	0.0409366	8.99416	1.26333	0.206519	0.763726	-10.142
ANKRD28	0.0409301	9.59697	0.85565	0.392226	1	-10.5739
DRG2	0.0408551	8.73249	3.61829	0.00029903	0.0041579	-4.40014
PAXBP1-AS1	0.0408012	8.73706	3.41118	0.000651154	0.00832256	-5.12668
TMEM33	0.040764	8.78102	2.3873	0.0170038	0.136104	-8.0913
CPEB1	0.0407616	8.73714	3.15853	0.00159362	0.0185257	-5.9552
COBL	0.0406751	9.12645	1.04726	0.295022	0.94332	-10.3916
HERPUD1	0.0406505	8.91786	1.4124	0.157886	0.675749	-9.94257
ELOVL5	0.0406128	8.79715	2.06543	0.0389253	0.259281	-8.80741
ERP44	0.0405601	9.03038	1.2452	0.213107	0.779071	-10.1647
IFT81	0.0405432	8.78938	2.23972	0.0251463	0.184985	-8.43248
MT2A	0.0404583	8.75809	2.21488	0.0268058	0.195014	-8.48775
IQCH	0.0404325	8.82706	1.75188	0.079846	0.432323	-9.4056
HNRNPA3	0.0404321	9.09753	1.20274	0.229125	0.81463	-10.2167
TMEM179	0.0404166	8.71953	4.50972	6.61641e-06	0.000123691	-0.786936
ARCN1	0.0404159	8.86018	1.77455	0.0760235	0.417774	-9.36564
SOCS2	0.0403134	8.72203	3.91651	9.08504e-05	0.00142115	-3.27913
AC107214.1	0.0403096	8.78096	2.28586	0.0222977	0.168504	-8.32814
UBTF	0.0402579	8.8219	1.97492	0.0483241	0.30608	-8.99017
SH2B1	0.040251	8.79102	2.24426	0.0248526	0.18339	-8.42231
CLYBL	0.0402255	8.91728	1.28276	0.199628	0.751705	-10.1172
CA5B	0.04021	8.88516	1.54755	0.121785	0.569574	-9.74259
CHDH	0.0402092	8.80355	2.1103	0.0348743	0.238478	-8.71379
MID1	0.040189	8.99593	1.05313	0.292323	0.938828	-10.3854
LINC01336	0.0401793	8.705	6.6035	4.36506e-11	1.3746e-09	10.7869
ECHDC1	0.0401017	8.91261	1.48321	0.138073	0.617903	-9.84007
GPAT3	0.0400991	8.7107	4.75685	2.01296e-06	4.03773e-05	0.354136
SLC25A34	0.0400945	8.70608	6.29048	3.39113e-10	9.95029e-09	8.78257
CYB561	0.0400655	8.75597	2.81762	0.0048541	0.0485815	-6.9725
WIPF1	0.0400554	8.91684	1.27447	0.202547	0.754444	-10.1278
WFS1	0.0400404	8.73222	3.54644	0.000393486	0.00532341	-4.65699
TSSC4	0.0400379	8.7108	5.30911	1.14173e-07	2.64625e-06	3.12223
ASAH2B	0.0399737	8.74209	3.08058	0.00207544	0.0233421	-6.19802
GFM2	0.0399382	8.7677	2.51838	0.0118156	0.101739	-7.77004
SLCO1A2	0.0398838	8.69976	7.5112	6.72656e-14	2.52626e-12	17.1403
CUL7	0.0398828	8.74642	2.99999	0.0027111	0.0294923	-6.44269
P3H3	0.0398377	8.71878	4.35513	1.35228e-05	0.000242399	-1.46999
BMP8B	0.03979	8.71159	5.19139	2.1569e-07	4.82898e-06	2.50693
SH3GLB1	0.0397893	9.04725	1.20208	0.22938	0.815102	-10.2175
MBD6	0.0397741	8.73211	3.61798	0.00029938	0.00416105	-4.40123
TKT	0.0397522	8.87149	1.67584	0.0938228	0.484379	-9.53589
AC120193.1	0.0397352	8.78901	1.83446	0.0666363	0.3878	-9.25758
C21orf58	0.0396804	8.75198	2.85804	0.00427751	0.0436998	-6.85794
ADGRA1	0.0396724	8.70263	7.15676	9.26065e-13	3.24878e-11	14.5638
DAP3	0.0395666	8.9966	1.25177	0.210703	0.773062	-10.1565
SETD5	0.0394758	9.50697	0.89085	0.373046	1	-10.5432
ZC3H12B	0.0394489	8.74677	2.61303	0.00899693	0.0813532	-7.52743
DHX16	0.0393772	8.76198	2.63442	0.00845013	0.0771938	-7.47138
NBPF1	0.0393484	8.74476	3.07586	0.00210855	0.0236669	-6.21254
AC010531.1	0.0393474	8.7171	4.46391	8.19687e-06	0.00015138	-0.99182
ADSS	0.0393367	8.84709	1.73521	0.0827556	0.444286	-9.43466
SNAPC4	0.0393224	8.75877	2.71628	0.00662118	0.0631214	-7.2526
TRIM46	0.0392315	8.70844	5.68521	1.36884e-08	3.44139e-07	5.17956
EBNA1BP2	0.0392181	8.73793	3.07823	0.00209185	0.0235108	-6.20525
AC022182.1	0.0392069	8.75047	2.71841	0.00657877	0.0627885	-7.24682
AC092683.1	0.039186	8.72071	4.26418	2.03754e-05	0.000356282	-1.86079
SULT1A1	0.0391828	8.78885	2.14799	0.0317549	0.222152	-8.63359
AL355512.1	0.0390306	8.70125	7.43595	1.1856e-13	4.39365e-12	16.5831
IKBIP	0.039007	8.70923	4.98144	6.49012e-07	1.38113e-05	1.44354
KIAA0825	0.0389682	9.0676	0.914435	0.360525	1	-10.5219
AC108472.1	0.0389529	8.70191	7.36591	1.99954e-13	7.31305e-12	16.0694
ZDHHC11	0.0389101	8.7275	3.63002	0.000285785	0.00398862	-4.35769
NR2C1	0.038907	8.87776	1.56091	0.118599	0.559197	-9.72183
STK10	0.0388781	8.79673	2.04084	0.0413113	0.270764	-8.85788
MBTPS2	0.0388527	8.80567	1.92022	0.0548774	0.337889	-9.09664
AGPAT4	0.0388021	8.87119	1.45709	0.145143	0.638738	-9.87845
TNKS1BP1	0.0387543	8.84967	1.71982	0.0855177	0.454603	-9.46124
ZNF532	0.0387264	8.82788	1.75853	0.0787087	0.428389	-9.39393
LRRC42	0.0387197	8.74245	3.0537	0.00227044	0.0252397	-6.28036
SETD7	0.0386762	8.86421	1.55875	0.119108	0.56081	-9.72519
MAST1	0.0386659	8.73193	3.3728	0.000748848	0.00946659	-5.25662
EVA1C	0.0386624	8.94944	1.17952	0.23824	0.832213	-10.2443
CLIP1	0.0386403	9.31876	0.893107	0.371836	1	-10.5411
KIZ	0.0386281	8.89553	1.44605	0.148215	0.647497	-9.89448
KLRD1	0.0386207	8.77642	1.98426	0.0472727	0.300613	-8.97168
EWSR1	0.0386072	9.09779	1.13685	0.255647	0.869385	-10.2937
CAPS	0.0385822	8.71862	4.19388	2.78227e-05	0.000474145	-2.15727
WIPI1	0.0385571	8.81887	1.8139	0.069743	0.39965	-9.29506
RAB11FIP5	0.038551	8.75642	2.61723	0.00888724	0.0806004	-7.51647
SMC5	0.038517	9.22009	0.97844	0.327897	1	-10.4613
APCDD1L	0.0384707	8.70467	5.77858	7.91674e-09	2.06785e-07	5.71189
SLC29A1	0.0384573	8.74215	3.03524	0.00241388	0.0265859	-6.33648
NUDT3	0.0384458	8.75967	2.63661	0.00839586	0.0767876	-7.46562
RBBP7	0.0383747	8.80716	1.97843	0.0479269	0.303909	-8.98324
SLC38A9	0.0383626	9.11951	1.04226	0.297335	0.94746	-10.3968
SNW1	0.0383303	8.8368	1.78611	0.0741328	0.411578	-9.34507
CDC42SE2	0.0383049	9.48404	0.819566	0.412497	1	-10.6041
TCHH	0.0382958	8.69938	8.39564	5.73791e-17	2.53542e-15	24.1013
FOXK1	0.0382681	8.97191	1.23838	0.215623	0.785102	-10.1732
BAALC-AS1	0.0382574	8.766	2.17796	0.0294484	0.208936	-8.5688
C21orf62	0.0382367	8.71581	4.07888	4.58457e-05	0.000755192	-2.63163
TUBA1C	0.0382229	8.73729	2.93682	0.00332876	0.0352027	-6.62998
GSK3B	0.0381845	9.48308	0.830837	0.406099	1	-10.5948
TMEM64	0.0381276	8.75597	2.54541	0.01094	0.0957926	-7.70167
ARRDC3-AS1	0.0381223	8.75033	2.47852	0.0132206	0.11107	-7.86956
PSMD5	0.0381086	8.83162	1.72374	0.0848061	0.452398	-9.45448
TAF7	0.0380888	8.81814	1.74801	0.0805139	0.434687	-9.41237
C17orf51	0.0380826	8.72188	3.85797	0.000115547	0.00177319	-3.50614
MEF2D	0.0380733	8.83472	1.77928	0.0752443	0.415309	-9.35723
NOD1	0.0380649	8.72892	3.27084	0.00107841	0.0130565	-5.59474
OXNAD1	0.0380369	8.78763	2.02535	0.0428761	0.279003	-8.88935
ALKBH5	0.0380274	8.81086	1.87065	0.0614435	0.365915	-9.19057
CDKAL1	0.0380258	9.85866	0.73344	0.463319	1	-10.671
PCGF5	0.0379796	9.15728	0.964929	0.33462	1	-10.4744
ANKRD20A1	0.0379481	8.74836	2.8479	0.00441605	0.0448397	-6.88684
LINC00630	0.0379209	8.86479	1.5253	0.127238	0.586516	-9.77677
FAM131C	0.0378134	8.71753	4.2241	2.43488e-05	0.000418989	-2.0304
MIDN	0.0378099	8.81419	1.886	0.0593441	0.356681	-9.16175
JAKMIP2	0.0377877	8.90317	1.44126	0.149565	0.651866	-9.9014
FAM217B	0.0377656	8.71307	4.5283	6.06255e-06	0.0001141	-0.703267
SRPK2	0.0377495	9.67121	0.714282	0.475081	1	-10.6849
ZNF844	0.0377343	8.73852	3.01669	0.00256635	0.0281	-6.39253
PARN	0.0377024	9.02422	1.15671	0.247437	0.852162	-10.271
MAPKBP1	0.0376928	8.82449	1.75272	0.0797024	0.431835	-9.40414
ZNF10	0.0376518	8.73278	3.40127	0.000675178	0.00860666	-5.16038
DSTYK	0.0376299	8.84856	1.58902	0.112109	0.537095	-9.67757
SAMD12-AS1	0.0376047	8.74052	2.5731	0.0101032	0.0896882	-7.63087
WDR25	0.0375407	8.82982	1.59603	0.110536	0.532178	-9.66641
AVEN	0.0374945	9.01624	1.03901	0.298841	0.949943	-10.4002
EEF2	0.0374348	8.99005	1.08206	0.279271	0.914398	-10.3545
POLD2	0.0374174	8.74952	2.75682	0.00585454	0.0570286	-7.14178
HERPUD2	0.0374139	8.9568	1.28625	0.198405	0.751705	-10.1128
AC020559.1	0.0373829	8.72531	3.52634	0.000424532	0.00567928	-4.72795
INS-IGF2	0.0373811	8.69894	9.13017	9.20732e-20	4.72887e-18	30.4565
IL17RE	0.0373548	8.72476	3.6134	0.000304714	0.00422643	-4.41778
MCL1	0.0372922	8.8462	1.65007	0.0989821	0.503895	-9.57873
UST	0.0372852	9.52885	0.606467	0.544228	1	-10.7561
DNAJB14	0.037277	8.92385	1.35055	0.176893	0.725885	-10.028
SENP2	0.0372694	8.86301	1.56981	0.116512	0.552167	-9.7079
SH3BGRL	0.0372601	8.89627	1.36138	0.173447	0.716739	-10.0133
AC025809.1	0.0372428	8.70796	5.2126	1.92513e-07	4.34913e-06	2.61682
LSM14A	0.037187	9.24472	0.947819	0.34326	1	-10.4908
PTPN1	0.0371433	8.88647	1.45941	0.144505	0.636898	-9.87508
UBA5	0.0371423	8.89572	1.48448	0.137734	0.617252	-9.83818
RNF157	0.0371295	8.74934	2.58488	0.00976506	0.0872636	-7.60054
DGCR2	0.0370462	9.00658	1.16473	0.244174	0.845023	-10.2617
ZNRF3	0.0370088	9.09578	0.944654	0.344874	1	-10.4938
TSEN15	0.0369971	8.81807	1.72708	0.0842063	0.450526	-9.44874
R3HDM4	0.036891	8.74491	2.8824	0.00396077	0.0408476	-6.78811
EPB41L4A	0.0368888	8.94171	1.16408	0.24444	0.845331	-10.2624
ADPRHL2	0.0368847	8.72427	3.6276	0.000288472	0.0040211	-4.36646
NUDCD3	0.0368847	9.0737	1.06617	0.286392	0.929367	-10.3716
AMD1	0.0368721	8.88337	1.4974	0.134341	0.608141	-9.81892
RAB1A	0.0368682	9.3794	0.88057	0.378586	1	-10.5523
AL445472.1	0.0368079	8.77285	1.92376	0.0544326	0.336029	-9.08985
TRNP1	0.0367812	8.74021	2.87262	0.00408531	0.0419513	-6.81622
CUL4B	0.0367655	8.76083	2.43895	0.0147592	0.121203	-7.96676
COPE	0.0367419	8.74953	2.73413	0.00627318	0.0604917	-7.20401
CBX4	0.0367347	8.72635	3.52727	0.000423044	0.00566389	-4.72467
KLHL7	0.0367062	8.78935	1.92324	0.0544974	0.336352	-9.09084
MIB2	0.0366748	8.72837	3.50251	0.0004643	0.00616701	-4.81155
GOLGA5	0.0366497	8.82599	1.72595	0.0844093	0.451214	-9.45068
CAMK2N1	0.0365529	8.73534	3.19481	0.00140658	0.016558	-5.84015
ENTR1	0.0365465	8.74499	2.84927	0.00439702	0.0446871	-6.88293
FTCDNL1	0.0364172	8.82221	1.5141	0.130055	0.594924	-9.79379
DGKI	0.0363801	8.73011	2.53731	0.0111963	0.0976092	-7.72225
[truncated: 31,539 more rows]

## Sheet: Sheet3
	logFC	AveExpr	t	P.Value	adj.P.Val	B
SST	4.00368	8.86033	123.185	0	0	3753.2
ERBB4	3.2468	9.17607	53.4808	0	0	1156.45
EYS	3.14044	8.8382	118.542	0	0	3591.21
TRPM3	2.61677	9.38284	59.3467	0	0	1371.69
LRFN5	1.89199	8.76749	98.7966	0	0	2874.42
ADARB2	1.8917	8.79145	80.8827	0	0	2193.75
KCTD8	1.55433	8.91259	43.8438	0	0	821.884
RALYL	1.47913	8.95842	31.0706	1.69575e-196	1.57978e-193	436.544
PACRG	1.43703	9.27286	22.7125	1.42871e-109	6.3888e-107	236.637
DPP10	1.39522	9.73924	19.1317	3.22627e-79	1.05051e-76	166.892
ADGRB3	1.37341	8.76108	68.3559	0	0	1712.26
PPY	-0.640093	8.70763	-49.7383	0	0	1023.2
NTNG1	0.801514	8.72569	48.8374	0	0	991.694
LINC01035	0.813422	8.72675	48.2385	0	0	970.892
GRM7	0.989436	8.75227	48.0746	0	0	965.216
KIAA2012	0.514465	8.71344	46.2107	0	0	901.301
BRINP3	0.7589	8.72117	45.9686	0	0	893.086
AUTS2	1.34187	9.26557	25.2863	4.64632e-134	2.73383e-131	292.934
ZBTB7C	0.890218	8.76275	43.5833	0	0	813.271
KHDRBS2	0.75921	8.73134	42.9339	0	0	791.919
PTH2R	0.872925	8.75597	40.6652	4.23690935247619e-319	6.76654601231424e-316	718.671
KCNC2	0.674289	8.73517	40.025	2.70763882668912e-310	4.12767e-307	698.405
LRRC4C	0.86044	8.7408	38.3215	2.93667e-287	4.28218e-284	645.39
ASIC2	1.28838	8.75787	53.7138	0	0	1164.86
SNTG1	-1.88587	9.20052	-36.6881	9.63431e-266	1.29246e-262	595.875
PPFIA2	0.386797	8.71073	36.2141	1.31068e-259	1.69068e-256	581.76
BCHE	0.377367	8.71076	36.2094	1.50751e-259	1.87255e-256	581.62
NPFFR2	-0.150421	8.69611	-35.8258	1.27403e-254	1.52601e-251	570.282
ARMC4	0.306079	8.70618	35.6237	4.86414e-252	5.62529e-249	564.341
DCHS2	0.331494	8.70787	35.0663	5.75881e-245	6.43797e-242	548.064
PDE7B	0.706422	8.74744	34.4622	2.19962e-237	2.3797e-234	530.618
AL392023.2	0.414255	8.71133	34.3718	2.94409e-236	3.08559e-233	528.025
LEPR	0.714418	8.76152	34.195	4.65783e-234	4.73377e-231	522.965
ZNF385D	-1.31647	9.26321	-31.9746	4.1685e-207	4.11186e-204	460.952
PDZD2	-1.35444	9.14597	-31.2683	8.46943e-199	8.11565e-196	441.839
TSHZ2	1.27438	8.98118	27.5416	3.09743e-157	2.1642e-154	346.231
HDAC9	1.2657	9.0985	29.7601	1.65152e-181	1.49699e-178	402.063
RBP4	0.283458	8.70861	29.4828	2.13494e-178	1.88426e-175	394.906
SLC44A5	0.923469	8.80908	29.3658	4.31768e-177	3.71298e-174	391.902
EPHA6	1.25705	8.76848	55.7149	0	0	1237.62
DOCK3	-1.13866	9.08121	-29.2371	1.16843e-175	9.55772e-173	388.607
SLC4A10	-0.978429	8.94618	-29.123	2.15241e-174	1.71875e-171	385.696
KCNT2	1.2562	8.77463	63.2878	0	0	1519.56
GREB1L	0.392984	8.71887	27.9473	1.44216e-161	1.09926e-158	356.195
KCNH5	0.238255	8.70253	27.9319	2.10701e-161	1.57033e-158	355.816
CHST9	-1.20622	9.17155	-27.7851	7.87368e-160	5.74059e-157	352.199
ST6GALNAC5	1.25224	8.97543	27.6789	1.07265e-158	7.65415e-156	349.59
CADM2	1.22577	8.79865	37.6523	2.24987e-278	3.144e-275	624.944
AL133346.1	0.574555	8.75549	27.3442	3.81094e-155	2.6084e-152	341.424
TOX2	0.243873	8.70758	27.3173	7.33207e-155	4.91806e-152	340.771
DPYSL3	0.360888	8.72062	27.1421	5.12175e-153	3.3681e-150	336.529
FHOD3	0.718304	8.79436	26.5599	5.89732e-147	3.80355e-144	322.59
ABI3BP	0.406401	8.72656	26.0221	1.89502e-141	1.19915e-138	309.926
CNTN4	-1.24335	9.22737	-26.0031	2.95264e-141	1.83381e-138	309.483
GHR	0.951638	8.86909	25.9492	1.04019e-140	6.34288e-138	308.225
ERICH3	0.284443	8.71445	25.5077	2.89262e-136	1.73237e-133	298.006
SYT1	1.17716	8.73937	56.1374	0	0	1253.09
DSCAM	0.945446	9.11172	25.2357	1.4767e-133	8.53887e-131	291.779
PREX2	0.407617	8.73459	25.1299	1.646e-132	9.35652e-130	289.371
SLC9A9	0.570258	8.77145	25.081	5.00296e-132	2.79649e-129	288.261
LINC02388	-0.85544	8.89596	-25.0691	6.54964e-132	3.60101e-129	287.992
FFAR4	0.280261	8.71561	24.7364	1.19875e-128	6.48448e-126	280.491
GABRB3	0.943357	8.97872	24.6766	4.58133e-128	2.43887e-125	279.152
ST8SIA4	0.319466	8.71987	24.5852	3.54714e-127	1.85881e-124	277.108
NDST4	-0.0585856	8.69478	-24.4719	4.43505e-126	2.28835e-123	274.586
SLC4A4	0.948067	9.04632	24.4109	1.72352e-125	8.7581e-123	273.231
CRHR2	0.206792	8.70617	24.1521	5.28682e-123	2.64641e-120	267.513
ROBO2	-1.06064	9.13181	-23.779	1.85845e-119	9.166e-117	259.361
PDE2A	0.275827	8.71685	23.7504	3.46348e-119	1.68345e-116	258.74
CACNA2D3	0.615466	8.79069	23.3969	7.1401e-116	3.38559e-113	251.121
GRIA3	-0.818826	8.9958	-23.3968	7.1673e-116	3.38559e-113	251.117
RGS7	-1.07449	9.23994	-23.0952	4.46973e-113	2.08202e-110	244.692
TENM2	0.941734	8.94317	22.8414	9.54817e-111	4.38667e-108	239.337
DGKB	1.15569	8.80352	29.3346	9.61132e-177	8.05862e-174	391.102
TENM3	1.10928	8.918	28.4164	1.22951e-166	9.58963e-164	367.854
LINC01239	0.430865	8.74014	22.6917	2.20363e-109	9.72441e-107	236.204
SLC5A8	0.156286	8.70251	22.6273	8.46293e-109	3.6861e-106	234.861
OPCML	0.594675	8.76296	22.5223	7.54811e-108	3.24549e-105	232.676
KLHL1	-0.345571	8.72263	-22.3607	2.1509e-106	9.13125e-104	229.333
SEMA3A	0.400195	8.73644	22.1753	9.77552e-105	4.09814e-102	225.523
DACH2	-0.794244	8.98974	-22.0082	2.97993e-103	1.23384e-100	222.112
CNGA3	0.170264	8.70571	21.919	1.83229e-102	7.49407e-100	220.3
MTUS2	-0.984057	9.26406	-21.6148	8.53075e-100	3.44704e-97	214.168
AL445250.1	-0.946638	9.06779	-20.598	4.15791e-91	1.66009e-88	194.205
DPP6	-1.07969	9.78195	-20.411	1.50696e-89	5.94595e-87	190.623
MLIP	-0.739087	8.88206	-20.26	2.67735e-88	1.0441e-85	187.752
SYN3	0.292099	8.71303	20.1101	4.56639e-87	1.76032e-84	184.922
AGTR1	0.234513	8.71304	19.9466	9.88321e-86	3.76663e-83	181.854
NEGR1	0.904795	9.03454	19.9192	1.65363e-85	6.23142e-83	181.341
KLHL14	0.0930689	8.69714	19.9152	1.78045e-85	6.63475e-83	181.267
SGCZ	0.415886	8.71736	19.8085	1.30663e-84	4.81559e-82	179.278
CADM1	0.950534	9.25654	19.6368	3.15815e-83	1.15128e-80	176.101
KCNIP4	-0.191182	8.70367	-19.5652	1.18406e-82	4.26999e-80	174.783
MIR99AHG	0.496054	8.79071	19.538	1.95236e-82	6.96578e-80	174.284
CASR	0.722557	8.96751	19.3918	2.85707e-81	1.00864e-78	171.607
LINC02484	0.227406	8.70691	19.3117	1.2304e-80	4.29845e-78	170.15
OPRD1	0.303551	8.73549	19.3087	1.29986e-80	4.4943e-78	170.096
NLGN4X	0.304578	8.72168	19.2613	3.08284e-80	1.05469e-77	169.234
GABBR2	0.150414	8.70257	19.2607	3.11332e-80	1.05469e-77	169.224
NEK10	0.325602	8.73643	19.2028	8.9028e-80	2.98582e-77	168.176
AL022068.1	-0.918833	9.10947	-19.1661	1.73295e-79	5.75442e-77	167.512
POU6F2	-0.628889	8.96203	-19.1361	2.97807e-79	9.79201e-77	166.972
AC092691.1	1.04984	8.89169	22.8016	2.20428e-110	9.99015e-108	238.502
ADCY2	0.322836	8.73131	19.098	5.93318e-79	1.91334e-76	166.284
PTPRT	-0.957189	9.20167	-18.9963	3.69416e-78	1.17995e-75	164.46
NRG1	-1.16574	9.15029	-18.9573	7.44333e-78	2.35504e-75	163.762
FYB2	-0.658372	8.90891	-18.6247	2.75967e-75	8.64989e-73	157.862
AC087564.1	0.267359	8.71638	18.5318	1.4149e-74	4.3938e-72	156.232
MIR4300HG	0.18229	8.70268	18.4969	2.61073e-74	8.03292e-72	155.621
F5	0.138253	8.70236	18.4186	1.02805e-73	3.13442e-71	154.254
HAP1	0.175909	8.71198	18.3269	5.09073e-73	1.53813e-70	152.658
AL121821.1	0.0591675	8.69591	18.2832	1.08737e-72	3.2561e-70	151.902
GLI3	-0.577808	8.86758	-18.2174	3.39885e-72	1.00877e-69	150.765
UNC5D	0.453016	8.74804	18.0778	3.77567e-71	1.11078e-68	148.364
RGS20	0.215622	8.71196	18.0736	4.0612e-71	1.18439e-68	148.292
PPM1E	-0.637947	8.96175	-17.9576	2.96005e-70	8.55813e-68	146.311
STXBP5L	0.680397	9.10573	17.7917	4.98107e-69	1.42782e-66	143.496
GPC5-AS1	0.101038	8.69961	17.7378	1.23925e-68	3.5222e-66	142.588
KIAA1549L	-0.46251	8.82629	-17.6084	1.09605e-67	3.08902e-65	140.414
RYR1	0.11524	8.69944	17.5762	1.88062e-67	5.25602e-65	139.876
PDE4D	-0.946935	9.65763	-17.5672	2.18692e-67	6.06157e-65	139.726
CHD5	0.29393	8.74844	17.4446	1.69445e-66	4.65806e-64	137.684
GLIS3	-1.13196	9.63661	-17.299	1.89621e-65	5.17033e-63	135.277
UNC5B	0.161509	8.70969	17.2952	2.01851e-65	5.45941e-63	135.215
LY6H	0.0781242	8.69771	17.1103	4.21532e-64	1.13099e-61	132.185
CFAP47	0.147594	8.70533	17.0735	7.69278e-64	2.04762e-61	131.586
ARX	-0.260703	8.74033	-17.072	7.88429e-64	2.08207e-61	131.561
KIF26B	-0.839899	9.03383	-16.8456	3.11118e-62	8.15178e-60	127.898
COL22A1	0.0993109	8.69961	16.8117	5.37022e-62	1.39617e-59	127.354
CBLN4	0.0643303	8.69664	16.6439	7.90688e-61	2.03985e-58	124.674
CNTN5	0.855251	9.00311	16.6138	1.27957e-60	3.27588e-58	124.194
AC024610.2	0.100099	8.70019	16.5708	2.5327e-60	6.43499e-58	123.513
PDE3B	-1.11886	9.58423	-16.516	6.05169e-60	1.52603e-57	122.645
KCNG2	0.0700712	8.69709	16.3085	1.59049e-58	3.98073e-56	119.388
VAT1L	0.506691	8.86933	16.2464	4.20312e-58	1.04418e-55	118.42
GNG4	-0.417443	8.81708	-16.2279	5.60329e-58	1.38179e-55	118.133
CDH4	0.400453	8.75441	16.1761	1.25621e-57	3.07524e-55	117.329
EHF	0.345187	8.78105	16.0447	9.61741e-57	2.33731e-54	115.301
FGF14	-0.885968	9.29364	-16.0395	1.04221e-56	2.51465e-54	115.221
CDH18	-0.692994	8.88816	-16.0275	1.25526e-56	3.00708e-54	115.035
AFF3	-0.298392	8.72973	-16.0245	1.3146e-56	3.12688e-54	114.989
ANO4	0.0953449	8.69873	16.0148	1.52529e-56	3.60247e-54	114.841
LCORL	0.800945	9.1806	16.0101	1.63965e-56	3.84551e-54	114.769
CPNE4	-0.709719	8.98746	-15.9467	4.34561e-56	1.01211e-53	113.798
HS6ST3	-1.28564	10.0306	-15.8899	1.0384e-55	2.40178e-53	112.93
ABCC8	-0.670926	9.16266	-15.8848	1.12294e-55	2.57953e-53	112.852
GABRA3	0.0774305	8.69716	15.8309	2.55832e-55	5.83681e-53	112.032
SFXN5	0.451676	8.84757	15.7873	4.96535e-55	1.12519e-52	111.371
PLXNA4	0.185277	8.70869	15.7432	9.70318e-55	2.18406e-52	110.704
AC021594.2	0.0614989	8.69658	15.7049	1.73573e-54	3.88086e-52	110.125
PPP2R2B	0.520434	8.83733	15.6429	4.42994e-54	9.83917e-52	109.191
ARHGAP44	0.67908	9.0351	15.5844	1.0677e-53	2.35583e-51	108.315
MYO16	0.396918	8.80958	15.5423	2.00849e-53	4.40265e-51	107.685
SALL1	0.0478666	8.6958	15.4542	7.50438e-53	1.6343e-50	106.373
LUZP2	0.170559	8.70705	15.3235	5.23526e-52	1.13278e-49	104.438
DNAH12	0.339822	8.77536	15.2973	7.71777e-52	1.65922e-49	104.051
RGS6	0.183041	8.70826	15.1883	3.84315e-51	8.20966e-49	102.453
SLC38A11	0.191448	8.72039	15.0871	1.68902e-50	3.58521e-48	100.978
OGDHL	0.156916	8.71444	15.05	2.9023e-50	6.12185e-48	100.439
MCC	0.516012	8.90489	15.0243	4.21686e-50	8.83907e-48	100.067
GHSR	0.0409571	8.69518	15.0009	5.92212e-50	1.23364e-47	99.7289
LINC00511	-0.657726	9.02799	-14.9753	8.58852e-50	1.77804e-47	99.3588
RORB	0.271506	8.73886	14.8824	3.28973e-49	6.76877e-47	98.0215
NTM	-0.217105	8.71745	-14.8507	5.18936e-49	1.06122e-46	97.5677
EXOC6	0.693284	9.125	14.7555	2.03377e-48	4.13386e-46	96.2078
PDK3	-0.425027	8.84767	-14.7322	2.83385e-48	5.7254e-46	95.8775
FGB	-0.0323112	8.69453	-14.6582	8.13981e-48	1.63469e-45	94.827
INS	-1.4458	10.0421	-14.5736	2.69878e-47	5.3876e-45	93.6337
CA10	-0.153343	8.70739	-14.5482	3.86443e-47	7.66896e-45	93.2763
TMEM132E	0.0487637	8.69568	14.541	4.27545e-47	8.4347e-45	93.1757
FAM135B	-0.488369	8.89477	-14.3859	3.77161e-46	7.39721e-44	91.0084
PKDCC	0.164514	8.71999	14.2904	1.42632e-45	2.78116e-43	89.6844
GRIK2	-0.644052	9.14967	-14.2619	2.11583e-45	4.10178e-43	89.2918
SLC4A8	0.471631	8.89297	14.2494	2.51775e-45	4.85288e-43	89.1187
FAP	-0.477901	8.87681	-14.2168	3.95109e-45	7.5721e-43	88.6702
PAPSS2	-0.865021	9.3539	-14.1255	1.38862e-44	2.64611e-42	87.4193
CHRM3	-0.985728	10.8043	-14.1236	1.42562e-44	2.70127e-42	87.3931
PCAT1	0.765482	9.02394	14.0627	3.28726e-44	6.19372e-42	86.5617
LINC01435	0.435511	8.79793	14.0332	4.9195e-44	9.21733e-42	86.1605
AL021408.1	0.0711757	8.69883	13.9924	8.57949e-44	1.59855e-41	85.607
ANK1	0.183029	8.72149	13.9367	1.82737e-43	3.38599e-41	84.8546
AC138356.3	0.0679628	8.69734	13.8569	5.38189e-43	9.91746e-41	83.7798
CAPSL	0.0504359	8.69605	13.8182	9.06078e-43	1.66055e-40	83.2615
TMPRSS6	0.0905307	8.70236	13.7502	2.25659e-42	4.11313e-40	82.3536
MGAT5B	0.0803848	8.69959	13.7438	2.45985e-42	4.45938e-40	82.2677
PHACTR1	0.947077	9.49048	13.7372	2.68752e-42	4.84592e-40	82.1797
SH3PXD2A	-0.399136	8.86824	-13.7279	3.04484e-42	5.45747e-40	82.0555
STK32B	-0.383421	8.85077	-13.7275	3.05923e-42	5.45747e-40	82.0508
MARCH1	-0.415472	8.79962	-13.609	1.48342e-41	2.63232e-39	80.4801
SIPA1L3	-0.821041	9.76973	-13.601	1.64895e-41	2.91066e-39	80.3748
PRSS23	0.241058	8.74007	13.5025	6.06289e-41	1.06459e-38	79.0795
PDE1C	0.169382	8.7118	13.4964	6.56921e-41	1.14749e-38	78.9998
AGBL4	0.710732	9.55993	13.4604	1.0549e-40	1.83313e-38	78.5286
XYLT1	0.478333	8.87147	13.4089	2.0715e-40	3.58114e-38	77.8573
HIF3A	0.355713	8.82253	13.4079	2.09832e-40	3.6089e-38	77.8445
RASGRF1	-0.336502	8.82688	-13.2992	8.65259e-40	1.48056e-37	76.4354
SORCS1	0.227008	8.73395	13.2871	1.01273e-39	1.72411e-37	76.2789
LINC02197	-0.50164	8.97628	-13.1926	3.44006e-39	5.82691e-37	75.0627
PRKCH	-0.637472	9.09714	-13.1886	3.61969e-39	6.10036e-37	75.0121
G6PC2	-0.396562	8.83647	-13.1382	6.9232e-39	1.16095e-36	74.3672
NOL4	0.564144	9.22141	13.1189	8.8642e-39	1.47904e-36	74.1214
AK5	0.10963	8.70238	13.079	1.47734e-38	2.45282e-36	73.6134
TTR	-0.671925	9.06991	-13.0617	1.84457e-38	3.04745e-36	73.3927
PRICKLE1	0.29128	8.74943	13.0503	2.13321e-38	3.50704e-36	73.2481
GALNT13	0.482745	8.91533	13.0359	2.56105e-38	4.18988e-36	73.0663
HADH	0.377401	8.87837	12.9376	8.92936e-38	1.45375e-35	71.8245
COL27A1	-0.439735	8.94602	-12.917	1.15853e-37	1.87704e-35	71.5656
GLRA1	-0.261854	8.77167	-12.8727	2.02656e-37	3.26764e-35	71.0096
SLC5A1	-0.221779	8.74658	-12.8192	3.9696e-37	6.36997e-35	70.3412
CHRM2	-0.0430613	8.69459	-12.7912	5.63718e-37	9.00284e-35	69.9925
WDR66	0.169463	8.72299	12.7616	8.17095e-37	1.29875e-34	69.6235
GCG	-0.577712	8.94618	-12.7485	9.61816e-37	1.52157e-34	69.4613
AC055758.2	0.105739	8.70485	12.7194	1.38324e-36	2.17799e-34	69.1001
SRRM4	0.0533752	8.69658	12.7169	1.42715e-36	2.23662e-34	69.0691
PRG4	0.0577058	8.69761	12.665	2.71851e-36	4.24063e-34	68.4285
SSTR1	0.0504389	8.69705	12.6192	4.79821e-36	7.45011e-34	67.8637
AC093305.1	0.0435216	8.69569	12.6128	5.19033e-36	8.02182e-34	67.7856
SHISAL2B	0.323683	8.77878	12.5759	8.18533e-36	1.25926e-33	67.3328
LINC01933	-0.362848	8.81507	-12.5069	1.91091e-35	2.9264e-33	66.4902
AC115622.1	-0.0245275	8.69438	-12.5019	2.03292e-35	3.09909e-33	66.4286
DIP2C	-0.727569	9.52641	-12.4674	3.09922e-35	4.70324e-33	66.0096
LRRC4B	0.111527	8.70715	12.4152	5.86391e-35	8.85873e-33	65.3758
ELFN2	0.046587	8.69644	12.4148	5.89363e-35	8.8637e-33	65.3708
ATRNL1	-0.632551	9.22224	-12.4103	6.22416e-35	9.31902e-33	65.3166
CALB1	0.0246293	8.6946	12.4023	6.85945e-35	1.02246e-32	65.22
HMGCLL1	0.454174	9.01534	12.3878	8.1769e-35	1.21344e-32	65.0454
CNTN1	-0.512272	9.05837	-12.3307	1.63507e-34	2.41572e-32	64.3568
JPH4	0.0429462	8.6961	12.3108	2.08102e-34	3.06111e-32	64.1171
CFAP54	0.132251	8.71249	12.2893	2.69618e-34	3.94866e-32	63.8598
RNF182	0.0864395	8.70143	12.2868	2.77869e-34	4.05181e-32	63.8298
AL138694.1	0.33112	8.83357	12.254	4.1253e-34	5.98936e-32	63.4372
STAT4	-0.228282	8.74773	-12.2462	4.53013e-34	6.54877e-32	63.3442
TMEM132D	0.62403	9.29622	12.2154	6.55806e-34	9.43966e-32	62.9766
TENM4	-0.453257	8.90825	-12.2111	6.90727e-34	9.89984e-32	62.925
LINC01146	-0.42946	8.91085	-12.21	6.99601e-34	9.98435e-32	62.9123
AC090531.1	-0.358194	8.83862	-12.2024	7.66223e-34	1.08888e-31	62.822
AC007656.1	0.189388	8.72161	12.1865	9.27577e-34	1.31262e-31	62.6321
GLS	-0.740478	9.57257	-12.171	1.11587e-33	1.57244e-31	62.4485
PAM	-0.814098	9.60884	-12.1395	1.62589e-33	2.28155e-31	62.0745
GRM7-AS3	0.229642	8.73685	12.1354	1.70749e-33	2.38608e-31	62.0258
MED12L	0.339784	8.80874	12.129	1.84322e-33	2.56506e-31	61.9498
TMEM132C	0.272455	8.76036	12.0447	5.0136e-33	6.94819e-31	60.9558
OSBPL10	-0.453988	8.91334	-12.0215	6.59633e-33	9.10402e-31	60.6832
LINC01705	0.0587074	8.69795	12.0203	6.68765e-33	9.19224e-31	60.6695
DOCK4	-0.800478	9.37418	-12.0175	6.91893e-33	9.47131e-31	60.6358
AC112493.1	0.150633	8.71091	12.006	7.91915e-33	1.07964e-30	60.5016
ADGRL2	0.414879	8.88778	11.9781	1.10046e-32	1.49423e-30	60.1748
CARD11	0.22918	8.74314	11.9764	1.12333e-32	1.51913e-30	60.1544
LRCH2	0.146227	8.72012	11.9733	1.16403e-32	1.56784e-30	60.119
GREM2	-0.0811577	8.69935	-11.9668	1.25676e-32	1.68597e-30	60.0429
NAV3	0.52611	9.00041	11.9217	2.1341e-32	2.85153e-30	59.5169
KIF5C	-0.399153	8.93703	-11.912	2.39187e-32	3.18327e-30	59.4037
PSIP1	0.246771	8.77734	11.9089	2.48021e-32	3.2878e-30	59.3676
PRR16	0.149822	8.7151	11.8946	2.93357e-32	3.87347e-30	59.2009
AC004014.1	0.0384777	8.69509	11.8548	4.66766e-32	6.13898e-30	58.7396
ULK4	-0.639609	9.30372	-11.8482	5.04196e-32	6.60536e-30	58.663
PEG10	0.146271	8.71859	11.8403	5.52713e-32	7.2128e-30	58.5717
AKAP12	0.191854	8.72869	11.792	9.69218e-32	1.25991e-29	58.0139
PCLO	0.625809	9.32352	11.7844	1.0587e-31	1.37091e-29	57.9262
AC016205.1	0.173211	8.71593	11.7007	2.78631e-31	3.59413e-29	56.9653
LINC02257	0.0495526	8.6965	11.6585	4.52616e-31	5.81604e-29	56.4835
PER3	0.407034	8.87021	11.6478	5.11624e-31	6.54918e-29	56.3618
EFHC2	0.108669	8.70759	11.6014	8.70309e-31	1.10983e-28	55.8343
MRAP2	0.335429	8.86057	11.5886	1.00734e-30	1.2797e-28	55.6892
C12orf75	-0.327287	8.84411	-11.5776	1.14191e-30	1.44518e-28	55.5647
MEST	0.27003	8.78935	11.576	1.16327e-30	1.46668e-28	55.5463
PTPRD	-0.877754	9.22973	-11.5672	1.28547e-30	1.61468e-28	55.4471
SMPD3	0.190338	8.73797	11.5526	1.51746e-30	1.89898e-28	55.2824
S100B	0.0330641	8.69519	11.5402	1.74761e-30	2.17886e-28	55.1422
SPAG16	0.630496	9.63757	11.4617	4.25433e-30	5.28451e-28	54.2589
AL356108.1	0.24163	8.74324	11.4076	7.83117e-30	9.69158e-28	53.6532
AL390957.1	0.246753	8.76049	11.4018	8.35875e-30	1.03065e-27	53.5885
TENM1	0.128961	8.70953	11.3872	9.85133e-30	1.21023e-27	53.4254
MOB1B	-0.447975	9.03405	-11.382	1.04427e-29	1.2782e-27	53.3675
FAM81B	0.0451045	8.69627	11.3807	1.05973e-29	1.29241e-27	53.3529
RUNX1T1	0.430655	8.90841	11.373	1.15443e-29	1.4028e-27	53.268
PRKG2	-0.0907042	8.70266	-11.3073	2.4073e-29	2.91466e-27	52.5385
PREX1	-0.219736	8.76903	-11.2467	4.72566e-29	5.70105e-27	51.8691
LINC02378	0.028383	8.69473	11.2326	5.52454e-29	6.64093e-27	51.7141
TIAM1	-0.419067	9.01002	-11.2098	7.11209e-29	8.51876e-27	51.4634
KLHL2	0.394036	8.91739	11.1953	8.35119e-29	9.96733e-27	51.304
HECW2	-0.327687	8.85461	-11.1797	9.92404e-29	1.18026e-26	51.1328
PTPRM	0.76131	9.71193	11.1725	1.07374e-28	1.27247e-26	51.0546
RIPPLY3	-0.0430374	8.6967	-11.1672	1.13849e-28	1.34446e-26	50.9965
ZDHHC14	-0.530761	9.09092	-11.1243	1.82478e-28	2.14735e-26	50.5284
ENOX1	-0.325253	8.81589	-11.1197	1.92008e-28	2.25159e-26	50.4779
CTNND2	0.886793	10.7666	11.1032	2.30156e-28	2.68954e-26	50.2981
TMEM164	-0.488666	9.03721	-11.0752	3.12692e-28	3.64134e-26	49.994
EDIL3	-0.316656	8.81893	-11.0685	3.36621e-28	3.90643e-26	49.9208
VIPR1	-0.125632	8.71822	-11.0321	5.00769e-28	5.79131e-26	49.5267
CORO2A	0.135345	8.71971	10.996	7.41573e-28	8.54669e-26	49.1372
BAIAP3	0.163852	8.74136	10.967	1.0159e-27	1.16682e-25	48.825
AP002759.1	0.0203911	8.69445	10.9011	2.06944e-27	2.36877e-25	48.1191
RORA	0.977167	10.4035	10.8812	2.56433e-27	2.92526e-25	47.9065
MTMR7	-0.344675	8.92324	-10.8798	2.6041e-27	2.96055e-25	47.8912
AC104035.1	0.204173	8.74272	10.8681	2.95111e-27	3.34373e-25	47.7671
HHEX	0.0716545	8.70245	10.7921	6.66333e-27	7.5244e-25	46.9593
VWC2L	0.340763	8.86571	10.7831	7.33268e-27	8.25247e-25	46.8644
DSCAML1	0.418577	8.95151	10.7568	9.70637e-27	1.08874e-24	46.5862
AC096759.1	0.269823	8.81308	10.7458	1.09146e-26	1.22018e-24	46.4699
MALAT1	-0.849087	14.1449	-10.71	1.59551e-26	1.77775e-24	46.0934
ADGRV1	0.467922	9.05518	10.6802	2.18582e-26	2.42742e-24	45.7812
LRMDA	1.0113	10.5192	10.6777	2.24578e-26	2.48577e-24	45.7544
AC025244.1	0.258207	8.79609	10.6617	2.65822e-26	2.93262e-24	45.5872
PLAC8	0.104346	8.71163	10.6297	3.72534e-26	4.09641e-24	45.2525
PCDH10	-0.0400746	8.69524	-10.6216	4.05704e-26	4.44657e-24	45.1679
SCTR	0.313254	8.87142	10.6085	4.65251e-26	5.08261e-24	45.0322
FRMPD3	-0.172463	8.73663	-10.5883	5.75293e-26	6.26434e-24	44.8217
OTOGL	-0.288571	8.80815	-10.5477	8.80203e-26	9.55348e-24	44.4
SORL1	0.290748	8.86144	10.5262	1.10086e-25	1.19099e-23	44.1783
RBFOX3	-0.287741	8.80886	-10.5225	1.14494e-25	1.23469e-23	44.1393
ACOXL	-0.277486	8.80108	-10.5034	1.39557e-25	1.50015e-23	43.9431
KCNH6	-0.157624	8.73673	-10.4995	1.45405e-25	1.55802e-23	43.9024
PRKN	0.693749	9.33574	10.4849	1.69201e-25	1.80721e-23	43.7522
MARCH3	0.274298	8.78844	10.4428	2.61943e-25	2.7889e-23	43.3189
AC012123.1	0.0181449	8.69437	10.4313	2.94852e-25	3.12935e-23	43.2016
CAMK4	0.0442921	8.69639	10.4187	3.35867e-25	3.55341e-23	43.0725
AL391117.1	-0.0667937	8.69916	-10.4133	3.55124e-25	3.74533e-23	43.0173
PRKACB	0.421495	8.99316	10.2895	1.26527e-24	1.33024e-22	41.758
AL033504.1	0.342906	8.84186	10.2052	2.97854e-24	3.1217e-22	40.9097
VAV3	-0.341013	8.88589	-10.1568	4.85667e-24	5.07423e-22	40.4253
NRXN3	0.379997	8.84801	10.1138	7.48383e-24	7.7948e-22	39.9969
CACNG2	0.0810177	8.70194	10.1053	8.15312e-24	8.46561e-22	39.912
PXK	-0.288679	8.83038	-10.0926	9.25553e-24	9.58062e-22	39.7864
DACH1	0.491931	9.25801	10.0735	1.12123e-23	1.15705e-21	39.5964
NCAPG	0.0318519	8.69546	10.0654	1.21583e-23	1.25082e-21	39.5162
SPC25	-0.172134	8.73815	-10.0072	2.17084e-23	2.22648e-21	38.942
MAML3	-0.813018	9.99429	-9.97641	2.94669e-23	3.013e-21	38.6393
CACNA1C	-0.44326	9.61678	-9.96329	3.35565e-23	3.42072e-21	38.5106
MDFIC	0.235685	8.77696	9.91248	5.54102e-23	5.63136e-21	38.0139
SAMD5	0.400258	8.93913	9.90807	5.7874e-23	5.86398e-21	37.9708
CD99	-0.50336	9.26253	-9.87025	8.39218e-23	8.47762e-21	37.6029
LINC00616	0.237479	8.78433	9.8607	9.21585e-23	9.28172e-21	37.5102
FMN1	-0.345151	8.89701	-9.8229	1.33389e-22	1.3394e-20	37.144
TSHR	0.104077	8.70854	9.81689	1.41445e-22	1.41605e-20	37.086
KCNB1	0.184971	8.74731	9.79164	1.80905e-22	1.80571e-20	36.8424
AC006369.1	-0.266837	8.83003	-9.72958	3.30379e-22	3.28791e-20	36.2461
ACVR1C	-0.219385	8.77957	-9.72818	3.34902e-22	3.32306e-20	36.2327
TPD52	0.556167	9.3496	9.71795	3.69703e-22	3.65755e-20	36.1348
LRRC42	0.153507	8.74245	9.71575	3.77672e-22	3.7254e-20	36.1137
GAS2	0.398373	8.97865	9.65784	6.59842e-22	6.48393e-20	35.5614
ENTPD3	0.271377	8.82985	9.65763	6.61191e-22	6.48393e-20	35.5594
ZNF831	0.097825	8.70754	9.65371	6.86565e-22	6.71312e-20	35.5221
TVP23A	0.0402348	8.69668	9.6416	7.7113e-22	7.51807e-20	35.4071
RAB3C	-0.419003	8.99149	-9.63931	7.88265e-22	7.66285e-20	35.3854
AC105180.1	0.156972	8.72655	9.61862	9.61102e-22	9.31602e-20	35.1892
DAPK2	-0.28787	8.86253	-9.61271	1.01705e-21	9.82989e-20	35.1332
CNTN3	0.402546	8.97116	9.60763	1.06764e-21	1.02892e-19	35.0851
MCF2L2	-0.296008	8.89341	-9.60689	1.07519e-21	1.03323e-19	35.0782
SNCAIP	0.0480996	8.69686	9.58404	1.33741e-21	1.28154e-19	34.8622
MEGF11	0.109782	8.71207	9.57527	1.45408e-21	1.38937e-19	34.7794
DRD2	0.0355888	8.6958	9.57037	1.52359e-21	1.45165e-19	34.7332
PTPRJ	-0.560439	9.4084	-9.51473	2.58453e-21	2.45552e-19	34.2103
SORBS1	-0.488849	9.12955	-9.4998	2.97699e-21	2.8204e-19	34.0704
CMTM8	-0.651856	9.59869	-9.46327	4.20303e-21	3.97074e-19	33.7291
DAPL1	0.100027	8.71215	9.44337	5.06921e-21	4.77559e-19	33.5438
LDLRAD4	0.564804	9.26542	9.44048	5.20858e-21	4.89315e-19	33.5169
RAPGEF4	0.323935	8.88104	9.42512	6.0173e-21	5.6371e-19	33.3741
CORO2B	-0.203728	8.76992	-9.41386	6.6876e-21	6.2476e-19	33.2697
DRC1	0.0431798	8.69711	9.41096	6.8722e-21	6.40222e-19	33.2427
NCOA7	0.404299	9.00967	9.38676	8.62022e-21	8.00844e-19	33.0185
AL713851.1	0.0696823	8.7	9.37587	9.54335e-21	8.84157e-19	32.9179
AC124657.1	0.0204422	8.69455	9.36819	1.02529e-20	9.47279e-19	32.847
UCP2	0.0519264	8.69924	9.36614	1.04514e-20	9.62968e-19	32.828
ARMC2	0.249221	8.82669	9.35416	1.16865e-20	1.07381e-18	32.7175
LRFN2	-0.24019	8.81341	-9.35128	1.20052e-20	1.10008e-18	32.6909
PLCH2	-0.202787	8.7877	-9.33243	1.43068e-20	1.30741e-18	32.5174
HPGD	0.0806916	8.70539	9.32304	1.56121e-20	1.42282e-18	32.4311
IFNA13	-0.00877765	8.69386	-9.31288	1.71576e-20	1.52233e-18	32.3377
PCDH9-AS4	-0.00861963	8.69385	-9.31288	1.71576e-20	1.52233e-18	32.3377
LINC01859	-0.00834978	8.69385	-9.31288	1.71576e-20	1.52233e-18	32.3377
TAB3-AS2	-0.00624409	8.69382	-9.31288	1.71577e-20	1.52233e-18	32.3377
SMCP	-0.0054017	8.69381	-9.31288	1.71578e-20	1.52233e-18	32.3377
FOXD4L4	-0.0054017	8.69381	-9.31288	1.71578e-20	1.52233e-18	32.3377
LINC00402	-0.0054017	8.69381	-9.31288	1.71578e-20	1.52233e-18	32.3377
DLL3	-0.00518888	8.6938	-9.31288	1.71579e-20	1.52233e-18	32.3377
DWORF	-0.00509397	8.6938	-9.31288	1.71579e-20	1.52233e-18	32.3377
AKR1C4	-0.00491742	8.6938	-9.31288	1.71579e-20	1.52233e-18	32.3377
PSMA1	-0.409941	9.01112	-9.30159	1.90521e-20	1.68593e-18	32.2341
TCERG1L	-0.226565	8.78805	-9.28682	2.18462e-20	1.9281e-18	32.0988
P3H2	0.0999896	8.70745	9.26575	2.65446e-20	2.33662e-18	31.9062
DST	-0.426711	9.21283	-9.26442	2.6872e-20	2.35925e-18	31.894
SCD5	0.380118	8.96212	9.25679	2.88341e-20	2.52491e-18	31.8243
TMEM45B	-0.120579	8.71922	-9.22993	3.69344e-20	3.2258e-18	31.5795
AC124947.1	0.125966	8.72329	9.2067	4.57245e-20	3.98314e-18	31.3684
IAPP	-0.40928	8.89059	-9.19306	5.18236e-20	4.50275e-18	31.2446
RAB3B	-0.25616	8.8494	-9.17276	6.24092e-20	5.40848e-18	31.0608
RBM24	0.0303929	8.6959	9.16965	6.42133e-20	5.55048e-18	31.0327
SPOCK1	-0.16297	8.73279	-9.15978	7.02723e-20	6.05859e-18	30.9435
TM4SF4	-0.238464	8.8116	-9.15154	7.57644e-20	6.51535e-18	30.8691
ST6GAL1	0.232177	8.77263	9.08105	1.43863e-19	1.23399e-17	30.2352
HLF	0.200055	8.77417	9.07986	1.45415e-19	1.24411e-17	30.2246
AC020637.1	-0.0751007	8.70599	-9.06972	1.59407e-19	1.36036e-17	30.1338
CALCR	0.0260631	8.69472	9.06105	1.72412e-19	1.4676e-17	30.0563
AMPH	0.229043	8.79353	9.02922	2.29813e-19	1.94691e-17	29.7723
LRRC36	0.171607	8.75656	9.02919	2.29881e-19	1.94691e-17	29.772
PLXNC1	0.196771	8.77361	9.02784	2.32698e-19	1.96498e-17	29.76
KCNAB1	-0.285543	8.83241	-9.0276	2.33187e-19	1.96498e-17	29.7579
DOCK10	-0.247166	8.83024	-9.01429	2.62893e-19	2.20975e-17	29.6394
PTK7	0.233283	8.81	9.00776	2.78795e-19	2.33755e-17	29.5813
AL357375.1	0.016497	8.69439	9.00715	2.8033e-19	2.33923e-17	29.5759
AL035078.4	0.320258	8.85255	9.00713	2.80389e-19	2.33923e-17	29.5757
AC024614.4	0.0197842	8.69465	8.98313	3.47831e-19	2.89468e-17	29.3627
KCNMA1	-0.566311	9.76756	-8.97486	3.74613e-19	3.10984e-17	29.2894
TFCP2L1	-0.244652	8.84596	-8.95639	4.41962e-19	3.65988e-17	29.126
NCAM1	0.335375	9.00035	8.93266	5.46315e-19	4.50638e-17	28.9166
BMP5	0.242106	8.82176	8.93255	5.46871e-19	4.50638e-17	28.9156
ADCY1	-0.207669	8.7862	-8.89879	7.3863e-19	6.07161e-17	28.6186
NOL4L-DT	0.0469923	8.69832	8.89229	7.82597e-19	6.41729e-17	28.5614
LINC01099	-0.408961	8.85684	-8.89112	7.90773e-19	6.46852e-17	28.5512
NBEAL1	0.409243	9.11021	8.87398	9.2063e-19	7.51243e-17	28.401
ITGA1	-0.193631	8.77051	-8.87189	9.37884e-19	7.63465e-17	28.3826
ST3GAL6	-0.252519	8.83064	-8.85963	1.04551e-18	8.49014e-17	28.2753
KCNG1	-0.0235084	8.69526	-8.85012	1.1372e-18	9.21245e-17	28.1923
PPP4R4	0.183438	8.76485	8.84373	1.20336e-18	9.7249e-17	28.1364
CLVS1	0.154773	8.73577	8.7542	2.64468e-18	2.13214e-16	27.3586
AC004147.2	0.0153094	8.69427	8.7533	2.6655e-18	2.14378e-16	27.3509
NEURL1	-0.284345	8.91624	-8.74998	2.7441e-18	2.20172e-16	27.3222
LINC01571	0.0127249	8.69418	8.74795	2.79334e-18	2.23588e-16	27.3046
AC009227.1	-0.0124312	8.69398	-8.73937	3.01083e-18	2.40422e-16	27.2306
ABCA3	-0.284093	8.91849	-8.73289	3.18626e-18	2.53826e-16	27.1747
DAB1	0.47369	9.07613	8.71691	3.66274e-18	2.91092e-16	27.037
DPP10-AS3	0.0144703	8.69424	8.71495	3.72591e-18	2.95413e-16	27.0201
CCSER1	0.700337	10.0473	8.71004	3.8889e-18	3.07608e-16	26.9779
SGSM1	0.284499	8.90124	8.68382	4.88513e-18	3.855e-16	26.7527
RGS17	0.286822	8.89561	8.66064	5.97297e-18	4.70238e-16	26.5541
AC107419.1	0.0659359	8.7017	8.65535	6.25292e-18	4.91125e-16	26.5089
LGR5	0.0349367	8.69604	8.65138	6.47173e-18	5.07123e-16	26.475
ENTPD2	-0.0384079	8.69778	-8.64714	6.71366e-18	5.24855e-16	26.4387
LAMA1	0.230123	8.77213	8.62885	7.86297e-18	6.13275e-16	26.2827
C9orf135	0.0657868	8.70285	8.62347	8.2366e-18	6.40926e-16	26.2369
LRP5L	-0.240923	8.85037	-8.61802	8.63298e-18	6.70215e-16	26.1905
B3GALT5	-0.199685	8.79411	-8.5736	1.26503e-17	9.79831e-16	25.8133
RGS7BP	0.0872866	8.70884	8.56626	1.34731e-17	1.04116e-15	25.7511
SCN8A	0.25266	8.87912	8.55207	1.52143e-17	1.17301e-15	25.6311
BMPER	0.151604	8.73603	8.538	1.71601e-17	1.31999e-15	25.5124
AC090458.1	0.0183124	8.69437	8.50855	2.20621e-17	1.69318e-15	25.2644
TAPT1-AS1	0.372309	9.04896	8.50199	2.33298e-17	1.78638e-15	25.2092
PLCH1	-0.347665	8.96598	-8.50138	2.3451e-17	1.79157e-15	25.2041
EYA4	0.0729546	8.70209	8.49503	2.47533e-17	1.88677e-15	25.1508
SNTG2	-0.362892	8.98828	-8.48409	2.71651e-17	2.06591e-15	25.059
PGR	-0.186855	8.77678	-8.48173	2.77158e-17	2.10302e-15	25.0392
COL24A1	0.0471112	8.69908	8.46303	3.24832e-17	2.45919e-15	24.8826
AL354994.1	-0.013812	8.69403	-8.40613	5.25322e-17	3.96807e-15	24.4083
AC138123.1	0.140583	8.72663	8.39248	5.89256e-17	4.441e-15	24.295
NRG3	-0.346676	8.85492	-8.387	6.17013e-17	4.63977e-15	24.2496
FAM227A	0.113884	8.72767	8.37812	6.64822e-17	4.9881e-15	24.176
HYDIN	0.186328	8.7911	8.36956	7.14297e-17	5.34735e-15	24.1052
ARID5B	-0.286636	8.88945	-8.36594	7.36306e-17	5.49983e-15	24.0752
AL391807.1	0.0150699	8.69443	8.35763	7.89433e-17	5.88355e-15	24.0065
KCNIP1	0.27324	8.90457	8.3563	7.98299e-17	5.93645e-15	23.9955
NTRK2	0.141595	8.73557	8.34987	8.42446e-17	6.25087e-15	23.9424
ATP8A2	-0.243503	8.77818	-8.34871	8.5062e-17	6.29759e-15	23.9329
DPYD	0.528401	9.49666	8.34541	8.74481e-17	6.45999e-15	23.9056
SLCO5A1	-0.288698	8.9042	-8.33984	9.16128e-17	6.75277e-15	23.8597
SPOCK3	-0.20505	8.77438	-8.33634	9.43299e-17	6.9378e-15	23.8309
AC011446.1	-0.0085394	8.69392	-8.3202	1.07941e-16	7.92152e-15	23.6979
SYT10	-0.0202733	8.69451	-8.29976	1.27978e-16	9.37143e-15	23.53
SLITRK1	-0.0170299	8.69462	-8.29716	1.30765e-16	9.55471e-15	23.5087
AC016687.3	0.0377129	8.69623	8.29051	1.38201e-16	1.00761e-14	23.4542
PURG	0.0196943	8.69476	8.27721	1.54341e-16	1.12284e-14	23.3453
TTTY14	-0.580113	9.46294	-8.26324	1.73297e-16	1.25802e-14	23.231
ESR1	0.179047	8.78134	8.24887	1.95194e-16	1.41391e-14	23.1137
FOXO1	0.612377	9.86013	8.21578	2.56522e-16	1.85414e-14	22.8443
DNAH9	0.116012	8.72537	8.20747	2.74696e-16	1.98124e-14	22.7768
CASC1	0.123961	8.72908	8.18985	3.17515e-16	2.28516e-14	22.634
CELF4	0.257566	8.92472	8.18411	3.32834e-16	2.39027e-14	22.5875
PDE9A	-0.186354	8.78239	-8.18075	3.42143e-16	2.45188e-14	22.5603
TMEM178B	-0.532911	9.63208	-8.15768	4.13354e-16	2.95588e-14	22.3739
ZNF541	0.024718	8.69546	8.15613	4.18648e-16	2.98736e-14	22.3614
PHACTR2	-0.398441	9.1094	-8.15014	4.39679e-16	3.13077e-14	22.3131
RPS6KA3	-0.377509	9.11453	-8.14174	4.70909e-16	3.34605e-14	22.2454
AC008805.2	-0.00853609	8.69393	-8.13572	4.94641e-16	3.50724e-14	22.197
RYR2	0.463617	9.17907	8.13259	5.07457e-16	3.59052e-14	22.1718
DDN-AS1	0.0399121	8.69842	8.12571	5.36745e-16	3.78976e-14	22.1165
STX1A	-0.157793	8.77377	-8.12283	5.49491e-16	3.8716e-14	22.0933
PCED1B	0.378743	8.94249	8.11929	5.65568e-16	3.97652e-14	22.0649
ROBO1	-0.34763	8.95617	-8.10432	6.38868e-16	4.4825e-14	21.9448
LINC00907	-0.40452	9.03335	-8.10392	6.40971e-16	4.48786e-14	21.9415
FOXN3	-0.58368	9.94699	-8.09739	6.75905e-16	4.72261e-14	21.8892
STXBP5	-0.596524	10.0059	-8.09713	6.77329e-16	4.72272e-14	21.8872
TMEM108	-0.232063	8.81355	-8.0945	6.9198e-16	4.81486e-14	21.8661
AP005328.1	-0.166634	8.75462	-8.06406	8.85744e-16	6.15033e-14	21.6228
PPM1L	-0.640515	9.68226	-8.04379	1.04349e-15	7.23067e-14	21.4613
FBXO16	0.246713	8.86072	8.02951	1.17093e-15	8.09703e-14	21.3477
CSGALNACT1	-0.54971	9.32088	-8.02465	1.21776e-15	8.40353e-14	21.3091
DMRTA1	0.054837	8.703	8.01081	1.36128e-15	9.37469e-14	21.1993
IGSF11	-0.242644	8.85672	-8.00933	1.37759e-15	9.46755e-14	21.1876
AL354771.1	0.0118333	8.69423	8.00345	1.44431e-15	9.90576e-14	21.141
BANK1	0.161847	8.75171	7.99197	1.58375e-15	1.084e-13	21.0502
AL445584.2	-0.0207478	8.69488	-7.98382	1.69078e-15	1.1549e-13	20.9858
AL354950.1	-0.00835761	8.69393	-7.96648	1.94277e-15	1.32432e-13	20.8489
GRM8	0.11468	8.71853	7.9659	1.9518e-15	1.32778e-13	20.8443
SLC20A2	0.484069	9.50444	7.94294	2.34482e-15	1.59191e-13	20.6636
SLIT1	0.139001	8.74425	7.93957	2.40888e-15	1.6321e-13	20.6371
AP000424.1	0.0485371	8.7008	7.91977	2.82046e-15	1.90711e-13	20.4817
GALNT14	-0.213712	8.79173	-7.91941	2.8284e-15	1.90863e-13	20.4789
DSCR8	-0.0165264	8.69426	-7.91438	2.94395e-15	1.98261e-13	20.4395
SLC30A8	-0.392058	9.3409	-7.90876	3.07853e-15	2.06909e-13	20.3955
AC113414.1	-0.421006	9.01304	-7.89125	3.53771e-15	2.37295e-13	20.2586
GPC5	0.082483	8.70634	7.88558	3.7002e-15	2.47699e-13	20.2143
PRICKLE2	0.523032	9.2828	7.86628	4.31114e-15	2.88022e-13	20.0638
RSAD2	0.0865125	8.71499	7.85532	4.70105e-15	3.12853e-13	19.9786
RASGEF1B	-0.258322	8.85062	-7.85531	4.70148e-15	3.12853e-13	19.9785
AC139722.1	-0.0146819	8.69445	-7.84902	4.94071e-15	3.28122e-13	19.9296
SLIT3	-0.124478	8.71551	-7.84797	4.98189e-15	3.30203e-13	19.9214
FAM153C	-0.229119	8.86262	-7.83463	5.53425e-15	3.6609e-13	19.8179
PARP9	-0.308436	9.00743	-7.82889	5.79041e-15	3.82281e-13	19.7734
ADARB2-AS1	0.00975097	8.69407	7.82048	6.18619e-15	4.07608e-13	19.7083
FMN2	0.301482	9.19025	7.81593	6.41147e-15	4.21623e-13	19.6731
DIRAS3	0.0541231	8.70322	7.80912	6.76367e-15	4.43914e-13	19.6204
TP53I13	-0.119118	8.73957	-7.80496	6.98847e-15	4.57772e-13	19.5882
MAMLD1	-0.227685	8.82546	-7.79288	7.68285e-15	5.02275e-13	19.495
AP000911.3	0.0104522	8.6941	7.78037	8.47368e-15	5.52899e-13	19.3985
OR2L3	0.0134875	8.6942	7.77787	8.641e-15	5.62722e-13	19.3793
RORB-AS1	0.0490722	8.70081	7.77143	9.08736e-15	5.89932e-13	19.3297
GHRHR	0.014049	8.69434	7.77134	9.09401e-15	5.89932e-13	19.329
CLIC6	0.077963	8.71032	7.7707	9.13963e-15	5.91747e-13	19.324
PRUNE2	-0.277259	8.99594	-7.75139	1.06259e-14	6.86648e-13	19.1757
LHX2	-0.00730308	8.69391	-7.74147	1.14807e-14	7.40461e-13	19.0996
ASAP1	-0.493211	9.62185	-7.73548	1.20286e-14	7.74308e-13	19.0537
AC055758.1	0.0259673	8.69601	7.73513	1.20613e-14	7.74925e-13	19.051
GC	-0.115816	8.73232	-7.73296	1.22662e-14	7.86582e-13	19.0344
LINC00284	0.0106015	8.6941	7.72103	1.34586e-14	8.61402e-13	18.9431
NAV2	-0.459193	9.27094	-7.72073	1.34898e-14	8.61753e-13	18.9408
LRRTM3	-0.299589	8.95711	-7.70068	1.57601e-14	1.00487e-12	18.7878
ZBBX	0.0320392	8.69684	7.69304	1.67216e-14	1.06303e-12	18.7295
RIMBP2	-0.302467	9.16865	-7.69293	1.67357e-14	1.06303e-12	18.7287
SLC7A14	-0.110488	8.73003	-7.68746	1.74591e-14	1.10689e-12	18.687
CCDC178	0.15793	8.74321	7.65531	2.23791e-14	1.41613e-12	18.4427
AC111198.1	0.0201633	8.69444	7.63501	2.61614e-14	1.65046e-12	18.2891
PTPRG	-0.517153	9.51991	-7.63492	2.61806e-14	1.65046e-12	18.2884
AL645608.5	-0.00697701	8.6939	-7.62914	2.73694e-14	1.72217e-12	18.2447
ABCC5	0.252828	8.90499	7.62629	2.79753e-14	1.75699e-12	18.2231
TPH2	-0.039179	8.69802	-7.61818	2.97722e-14	1.86636e-12	18.1619
NSG1	0.0362133	8.69786	7.61099	3.14577e-14	1.96834e-12	18.1077
C12orf42	-0.0085102	8.69398	-7.59383	3.58744e-14	2.24051e-12	17.9785
MGAT3	0.0516655	8.70198	7.58606	3.80701e-14	2.37322e-12	17.9201
IGFL4	0.0351285	8.69743	7.56819	4.36303e-14	2.71479e-12	17.786
BMP7	-0.0130519	8.69436	-7.56363	4.51734e-14	2.80561e-12	17.7518
TANC2	0.398217	9.29006	7.55093	4.97596e-14	3.08473e-12	17.6567
PLPPR1	-0.220277	8.84994	-7.54259	5.30173e-14	3.28062e-12	17.5943
FGF12	0.515616	9.44148	7.51615	6.47898e-14	4.00169e-12	17.3971
EYA1	-0.186725	8.76689	-7.49113	7.82798e-14	4.82601e-12	17.2111
AC027237.2	-0.0215401	8.69525	-7.48712	8.06847e-14	4.96515e-12	17.1814
LCNL1	-0.00710027	8.69391	-7.4864	8.11294e-14	4.98337e-12	17.176
SHANK2	0.351686	9.11959	7.48441	8.23516e-14	5.04919e-12	17.1613
TNFRSF11A	-0.11201	8.73333	-7.48358	8.28738e-14	5.07193e-12	17.1551
ZNF804B	0.035174	8.69568	7.47194	9.04716e-14	5.52684e-12	17.0688
AC090630.1	0.0342547	8.69676	7.46716	9.37806e-14	5.71857e-12	17.0335
FAM19A4	0.0645789	8.70343	7.45123	1.05713e-13	6.43448e-12	16.9158
ELL2	-0.568278	10.0044	-7.44373	1.11838e-13	6.79497e-12	16.8604
PLAGL1	-0.362401	9.1099	-7.4345	1.19857e-13	7.26901e-12	16.7923
IGFBP7	-0.245977	8.85682	-7.41798	1.35633e-13	8.21096e-12	16.6708
FGF5	-0.00535745	8.69387	-7.4032	1.51472e-13	9.15327e-12	16.5622
AL135902.2	-0.00642606	8.6939	-7.40168	1.532e-13	9.24102e-12	16.5511
MEG3	-0.733961	9.8768	-7.38541	1.72961e-13	1.04143e-11	16.4318
ACSL6	0.0546985	8.70404	7.37476	1.87217e-13	1.12525e-11	16.354
PLCB1	-0.592124	10.1085	-7.37425	1.87936e-13	1.12755e-11	16.3502
LINC01290	0.127922	8.74772	7.36616	1.99584e-13	1.19529e-11	16.2912
OXCT1	0.15864	8.77071	7.34839	2.27714e-13	1.36133e-11	16.1616
TMEM130	0.0618436	8.70524	7.34467	2.34078e-13	1.39689e-11	16.1345
ELOVL6	-0.223374	8.84539	-7.34431	2.34709e-13	1.39817e-11	16.1319
LINC01060	-0.166502	8.75881	-7.34315	2.36727e-13	1.40769e-11	16.1234
TTC8	0.264357	8.98521	7.33669	2.48332e-13	1.47408e-11	16.0764
AC119868.2	-0.0153776	8.69455	-7.3364	2.48854e-13	1.47457e-11	16.0744
CFAP43	0.101298	8.72638	7.33389	2.53534e-13	1.49965e-11	16.0561
CDKN2A	0.0557628	8.70316	7.31319	2.95412e-13	1.74429e-11	15.9059
MEP1B	-0.0272412	8.69622	-7.30752	3.08039e-13	1.81564e-11	15.8647
SNX29	-0.374597	9.47881	-7.29213	3.45022e-13	2.03006e-11	15.7534
GRM4	-0.17343	8.79058	-7.28506	3.63432e-13	2.13464e-11	15.7023
LMCD1-AS1	-0.394267	9.07933	-7.27884	3.80421e-13	2.23052e-11	15.6574
ASB4	0.0877146	8.717	7.26909	4.08653e-13	2.39187e-11	15.5871
IL1RAP	-0.154896	8.76274	-7.26091	4.33924e-13	2.53536e-11	15.5282
CHGA	-0.194947	8.81456	-7.25865	4.41163e-13	2.57317e-11	15.5119
KCNJ6	-0.284458	9.08756	-7.2436	4.92548e-13	2.86572e-11	15.4037
AL357052.1	-0.128898	8.74818	-7.24346	4.93029e-13	2.86572e-11	15.4027
PARM1	-0.322723	8.99022	-7.24125	5.01065e-13	2.90739e-11	15.3869
PWWP2A	0.270661	8.972	7.23359	5.2992e-13	3.06951e-11	15.3319
JAKMIP2	-0.236188	8.90317	-7.22943	5.46252e-13	3.15866e-11	15.3021
LMO1	-0.13297	8.75778	-7.21325	6.14659e-13	3.54486e-11	15.1862
BBOX1	0.021511	8.6952	7.21314	6.15156e-13	3.54486e-11	15.1854
LRTM1	-0.00929618	8.69403	-7.21257	6.17691e-13	3.55336e-11	15.1814
CTDSPL	0.267033	8.95525	7.20583	6.48776e-13	3.7258e-11	15.1332
GAB2	0.354454	9.04409	7.19824	6.85557e-13	3.93029e-11	15.079
SNAP25	-0.2607	9.01165	-7.19407	7.06687e-13	4.04452e-11	15.0492
AC007611.1	0.0439142	8.69891	7.19376	7.08281e-13	4.04674e-11	15.047
LONRF2	0.250881	8.90904	7.18459	7.57006e-13	4.31777e-11	14.9817
ATCAY	0.0640622	8.70801	7.18289	7.66436e-13	4.36413e-11	14.9695
CCDC30	0.234672	8.87083	7.18053	7.7964e-13	4.43179e-11	14.9527
LINC01122	0.0829916	8.70852	7.16691	8.60528e-13	4.88331e-11	14.8558
PLUT	0.142642	8.75076	7.15455	9.40945e-13	5.33064e-11	14.7681
APPL2	-0.258139	8.96127	-7.14473	1.0101e-12	5.71278e-11	14.6985
AC106869.1	0.1197	8.74247	7.14079	1.0393e-12	5.86801e-11	14.6705
PHF21B	-0.195468	8.83653	-7.13737	1.06524e-12	6.0044e-11	14.6463
PNMT	-0.0369048	8.69879	-7.13627	1.07372e-12	6.04201e-11	14.6386
CPNE7	0.0259947	8.69599	7.13158	1.11065e-12	6.23935e-11	14.6054
RASSF4	-0.187033	8.82589	-7.1258	1.15782e-12	6.49348e-11	14.5645
SEMA6D	-0.282201	8.90982	-7.12385	1.17419e-12	6.57427e-11	14.5508
FAM149A	0.218945	8.8625	7.11437	1.25706e-12	7.02654e-11	14.4838
LINC00842	-0.00834978	8.69396	-7.11412	1.25934e-12	7.02757e-11	14.482
PLXDC2	-0.264726	8.90585	-7.11213	1.27749e-12	7.11699e-11	14.468
RFX2	0.196859	8.83399	7.0818	1.58786e-12	8.81713e-11	14.2546
HCN1	0.273416	8.85021	7.08179	1.58791e-12	8.81713e-11	14.2545
LINC01249	-0.00754597	8.69393	-7.07783	1.63362e-12	9.05593e-11	14.2267
C2orf91	0.0109953	8.69419	7.0771	1.64215e-12	9.08819e-11	14.2216
PLEKHA6	-0.260951	9.00689	-7.06979	1.73023e-12	9.55985e-11	14.1703
AGT	-0.026402	8.69645	-7.06741	1.75997e-12	9.70822e-11	14.1536
LINC02082	-0.0880605	8.72173	-7.06489	1.79186e-12	9.86786e-11	14.136
AC097487.1	-0.0172159	8.69454	-7.06319	1.81372e-12	9.97191e-11	14.124
FOXO6	0.0445279	8.7011	7.04331	2.09006e-12	1.14724e-10	13.9849
ANKH	-0.377885	9.24835	-7.03163	2.27105e-12	1.24455e-10	13.9034
TMEM232	0.270285	8.90939	7.02902	2.31361e-12	1.26581e-10	13.8852
SNCA	0.143581	8.75447	7.02606	2.36275e-12	1.29059e-10	13.8646
LINC01091	0.366497	9.12055	7.0143	2.56844e-12	1.40066e-10	13.7827
KCNJ2	0.0368018	8.699	7.00441	2.7551e-12	1.50001e-10	13.7139
AL109930.1	0.0537079	8.70416	7.00122	2.81796e-12	1.53175e-10	13.6918
EPHA5	-0.0581325	8.70244	-7.00024	2.8375e-12	1.53987e-10	13.685
APOL6	0.0965742	8.72874	6.99666	2.91039e-12	1.57688e-10	13.6601
ATXN8OS	-0.0196799	8.69519	-6.99446	2.95602e-12	1.59902e-10	13.6448
LDLRAP1	-0.220377	8.90985	-6.99129	3.023e-12	1.63261e-10	13.6229
AC007001.1	0.0183077	8.69513	6.99086	3.03218e-12	1.63494e-10	13.6199
AL136097.2	-0.00835761	8.69401	-6.98963	3.0587e-12	1.64659e-10	13.6114
PDE5A	0.21727	8.8585	6.98451	3.17143e-12	1.70454e-10	13.5759
RAP1GAP2	-0.424606	9.62728	-6.9785	3.30897e-12	1.77562e-10	13.5342
LRRC9	0.0547427	8.70417	6.97732	3.33656e-12	1.78756e-10	13.5261
SAPCD2	-0.00708193	8.69392	-6.97561	3.377e-12	1.80634e-10	13.5143
OTULINL	-0.241203	8.9194	-6.97303	3.43906e-12	1.83661e-10	13.4964
GABRB1	0.0249447	8.69561	6.96919	3.53352e-12	1.88405e-10	13.4698
AC010478.1	0.116888	8.74757	6.94702	4.13035e-12	2.19879e-10	13.3168
DCDC1	0.237379	8.867	6.94572	4.16816e-12	2.2154e-10	13.3078
SEZ6L	-0.234073	8.8501	-6.944	4.21898e-12	2.23886e-10	13.2959
PCBP3	0.207501	8.8313	6.93018	4.64847e-12	2.46288e-10	13.2009
STXBP6	-0.530367	9.71671	-6.92263	4.90127e-12	2.59272e-10	13.149
SMOC1	-0.243873	8.8473	-6.90998	5.35488e-12	2.82822e-10	13.0622
CPT1C	0.0542238	8.70536	6.90813	5.42453e-12	2.8605e-10	13.0495
HGD	-0.147625	8.77476	-6.90276	5.63212e-12	2.96531e-10	13.0127
GCNT3	-0.0286362	8.69656	-6.90152	5.68117e-12	2.98645e-10	13.0042
MIMT1	0.010817	8.69421	6.89722	5.85425e-12	3.07261e-10	12.9748
AC068205.1	0.185096	8.80386	6.89521	5.93703e-12	3.11119e-10	12.961
KCNN3	0.123818	8.74572	6.88584	6.33808e-12	3.31617e-10	12.8969
GAD2	0.234193	8.91453	6.88035	6.58505e-12	3.44002e-10	12.8595
TMIE	0.0170988	8.69481	6.87429	6.86854e-12	3.58254e-10	12.8181
MEIS1	0.559931	9.81545	6.87346	6.90842e-12	3.59774e-10	12.8125
MYO1D	-0.41974	9.44946	-6.86742	7.20512e-12	3.74644e-10	12.7712
FBXO15	0.0528316	8.70293	6.86222	7.46991e-12	3.87811e-10	12.7359
NECTIN3	0.218163	8.8697	6.85446	7.88362e-12	4.08656e-10	12.683
DGKG	-0.185028	8.82142	-6.84529	8.40141e-12	4.34825e-10	12.6207
KLHL29	-0.294374	9.02608	-6.83459	9.04749e-12	4.67542e-10	12.5481
ITGA2B	0.0335891	8.69813	6.80389	1.11845e-11	5.77088e-10	12.3403
ERICH3-AS1	0.00596423	8.69394	6.78477	1.27571e-11	6.57214e-10	12.2114
ASPH	-0.395023	9.27848	-6.77263	1.38661e-11	7.13252e-10	12.1297
TMEM236	-0.152252	8.76942	-6.76543	1.45677e-11	7.48198e-10	12.0814
ABCC9	0.17944	8.80119	6.76158	1.49572e-11	7.67024e-10	12.0555
NPAS2	-0.393326	9.21134	-6.75276	1.58887e-11	8.13549e-10	11.9963
CACNA2D1	-0.290961	9.15429	-6.75181	1.5992e-11	8.16746e-10	11.99
TRAF3	0.27058	8.95531	6.75174	1.59998e-11	8.16746e-10	11.9895
WDR49	0.113312	8.72879	6.74882	1.63229e-11	8.31972e-10	11.9699
SIL1	-0.412361	9.54179	-6.73979	1.73617e-11	8.83576e-10	11.9095
CNTNAP5	-0.250452	8.82996	-6.73888	1.74701e-11	8.87744e-10	11.9034
C1orf21	-0.231372	8.8681	-6.72959	1.86134e-11	9.44411e-10	11.8413
GABRA5	0.00720315	8.69398	6.72708	1.89352e-11	9.59288e-10	11.8245
AQP4-AS1	-0.108142	8.74341	-6.72494	1.92133e-11	9.7191e-10	11.8103
LINC00543	0.0268943	8.69703	6.71961	1.99229e-11	1.00629e-09	11.7747
NEBL	0.452317	9.56257	6.7191	1.99927e-11	1.00829e-09	11.7713
AC004882.1	0.0330623	8.69871	6.70912	2.13983e-11	1.07756e-09	11.7048
CAMK2G	-0.207882	8.87296	-6.69872	2.2964e-11	1.15467e-09	11.6356
PPP2R2C	-0.133309	8.76371	-6.69833	2.3025e-11	1.156e-09	11.633
CMTM1	-0.00652503	8.69392	-6.69423	2.36749e-11	1.18686e-09	11.6058
CYYR1	-0.139251	8.76446	-6.68814	2.46733e-11	1.23507e-09	11.5653
C1orf127	-0.121607	8.76427	-6.68506	2.51942e-11	1.25926e-09	11.5449
ARL15	-0.476827	9.92294	-6.67548	2.68828e-11	1.34166e-09	11.4813
AC016717.2	-0.0264942	8.69691	-6.67142	2.76315e-11	1.37698e-09	11.4545
PDZRN3	0.42221	9.20102	6.665	2.8858e-11	1.43597e-09	11.4119
IQSEC3	-0.163557	8.81785	-6.66311	2.923e-11	1.45232e-09	11.3994
RPGRIP1L	0.0935986	8.7294	6.65393	3.10974e-11	1.54282e-09	11.3388
NCS1	0.085344	8.72181	6.65253	3.13926e-11	1.55516e-09	11.3295
GPR179	-0.0190454	8.69524	-6.64627	3.27464e-11	1.61984e-09	11.2882
SSX2IP	-0.156229	8.79756	-6.64003	3.41535e-11	1.68695e-09	11.247
PPP1R42	0.0688196	8.71024	6.6321	3.60241e-11	1.77673e-09	11.1948
TTLL6	0.0841249	8.72248	6.62531	3.77075e-11	1.85702e-09	11.1501
SLC18A2	-0.173338	8.76685	-6.62081	3.88647e-11	1.91121e-09	11.1205
RAD21L1	-0.0118273	8.6942	-6.62001	3.90747e-11	1.91872e-09	11.1152
LPAR1	-0.207925	8.83298	-6.61044	4.16669e-11	2.04302e-09	11.0524
FRMPD4	0.216648	8.82269	6.60446	4.33702e-11	2.12343e-09	11.0132
NAAA	0.0931197	8.72924	6.59455	4.63447e-11	2.26257e-09	10.9482
IRX2	-0.0901999	8.72971	-6.59455	4.6347e-11	2.26257e-09	10.9482
ZNF197-AS1	-0.00677654	8.69393	-6.59299	4.68327e-11	2.28296e-09	10.938
SERPINF2	0.0572922	8.70724	6.57576	5.25464e-11	2.55777e-09	10.8254
AC012368.1	0.029939	8.6973	6.56449	5.66444e-11	2.75325e-09	10.7519
CCDC148	0.0829171	8.71725	6.56128	5.78695e-11	2.80872e-09	10.7309
KCNG3	-0.129474	8.75559	-6.54196	6.58044e-11	3.18923e-09	10.6052
LINC01482	-0.114722	8.73065	-6.53129	7.06307e-11	3.4182e-09	10.536
IQGAP1	-0.280795	9.05667	-6.53106	7.07382e-11	3.41847e-09	10.5345
STX12	-0.267318	9.01478	-6.53017	7.11594e-11	3.43073e-09	10.5287
PFKFB2	-0.159352	8.81946	-6.53009	7.11965e-11	3.43073e-09	10.5282
AC084816.1	0.0696222	8.70844	6.52913	7.16493e-11	3.4476e-09	10.522
RGL1	0.196635	8.8662	6.52653	7.28931e-11	3.50242e-09	10.5051
AC116563.1	-0.00913214	8.69411	-6.52447	7.38973e-11	3.54559e-09	10.4918
NIN	0.192321	8.85037	6.52016	7.60341e-11	3.6429e-09	10.4639
LRRIQ1	0.0919095	8.7226	6.50968	8.14936e-11	3.8989e-09	10.3961
AC093879.1	-0.0124623	8.69426	-6.50091	8.63532e-11	4.12552e-09	10.3394
INPP4B	-0.345291	9.13281	-6.49709	8.85595e-11	4.22491e-09	10.3147
AC037486.1	0.0380988	8.69756	6.49615	8.91078e-11	4.24375e-09	10.3087
ST20-AS1	-0.00671598	8.69397	-6.49598	8.92076e-11	4.24375e-09	10.3076
PELI2	-0.463484	9.86591	-6.48256	9.74589e-11	4.62971e-09	10.2211
CLDN5	0.0282705	8.69712	6.47536	1.02188e-10	4.8475e-09	10.1748
AC006145.1	0.0145067	8.6948	6.45616	1.15917e-10	5.491e-09	10.0515
PHTF2	-0.262362	9.05255	-6.45249	1.18741e-10	5.61682e-09	10.028
RFX6	0.237663	8.97643	6.4465	1.23499e-10	5.83369e-09	9.98955
COL14A1	0.0768097	8.71379	6.43951	1.2928e-10	6.09816e-09	9.94483
NME5	0.117597	8.7541	6.42697	1.40321e-10	6.60965e-09	9.86471
FRAS1	0.219465	8.88228	6.42334	1.43684e-10	6.75861e-09	9.84156
SLC8A1-AS1	-0.0549604	8.70506	-6.41737	1.49395e-10	7.01737e-09	9.80346
TIMP2	0.164156	8.81518	6.40127	1.65903e-10	7.7819e-09	9.70102
TACR1	-0.0486303	8.7024	-6.40022	1.67049e-10	7.8247e-09	9.69429
TBL1Y	-0.219767	8.86424	-6.39395	1.73991e-10	8.13851e-09	9.65449
AL359881.2	-0.00632036	8.69396	-6.38793	1.80933e-10	8.45142e-09	9.61626
LINC00629	0.0135788	8.69461	6.384	1.85611e-10	8.65789e-09	9.59131
CADPS	0.302339	9.49844	6.37315	1.99143e-10	9.27621e-09	9.52255
AC122688.2	-0.00650904	8.69393	-6.35171	2.28762e-10	1.06411e-08	9.38706
KIAA1211	-0.197349	8.85802	-6.34989	2.31459e-10	1.07516e-08	9.37561
LRRC49	0.140973	8.77714	6.34822	2.33976e-10	1.08535e-08	9.36504
MLLT3	-0.223783	8.86122	-6.34374	2.40843e-10	1.11566e-08	9.33678
ITGA10	-0.122432	8.75389	-6.33459	2.55462e-10	1.18175e-08	9.27922
AL591368.1	0.0801419	8.71676	6.32941	2.64132e-10	1.22017e-08	9.24661
AL035409.1	0.0348864	8.69947	6.32776	2.66946e-10	1.23148e-08	9.23626
MOK	0.186624	8.84827	6.31409	2.91482e-10	1.34282e-08	9.15037
RSPH9	0.0459109	8.70258	6.3115	2.96358e-10	1.36341e-08	9.13416
SOX6	-0.370532	9.45318	-6.3051	3.08779e-10	1.4186e-08	9.09406
ECEL1	0.013108	8.69441	6.28056	3.61311e-10	1.65768e-08	8.94062
NTPCR	0.127248	8.76874	6.27573	3.72647e-10	1.70735e-08	8.91045
AC087241.3	-0.00743284	8.69401	-6.26781	3.91965e-10	1.79341e-08	8.8611
FAM222A	-0.118538	8.76523	-6.26639	3.95521e-10	1.80722e-08	8.85228
GABRG2	0.0426445	8.70181	6.26301	4.04124e-10	1.84402e-08	8.83127
F11	0.112664	8.7535	6.26168	4.07562e-10	1.85718e-08	8.823
MRC1	0.114599	8.74463	6.26102	4.09298e-10	1.86256e-08	8.81885
TFPI	0.23698	8.88522	6.25655	4.21104e-10	1.91123e-08	8.79109
LINC00598	0.194724	8.81572	6.25654	4.21133e-10	1.91123e-08	8.79102
AC079917.1	0.0115564	8.69413	6.24879	4.42439e-10	2.0052e-08	8.74283
AC069120.1	-0.120599	8.76025	-6.24765	4.45658e-10	2.01707e-08	8.73575
DPP4	-0.0978666	8.733	-6.247	4.47481e-10	2.02259e-08	8.73177
DDX60	0.0969521	8.73417	6.24675	4.48193e-10	2.02308e-08	8.73022
XG	-0.198213	8.84446	-6.22494	5.1474e-10	2.32034e-08	8.59507
PTPN13	-0.219913	8.91535	-6.22141	5.26392e-10	2.36968e-08	8.57322
FAM13C	0.0813683	8.72206	6.21574	5.45634e-10	2.45301e-08	8.53818
MMP16	0.221091	8.89997	6.20388	5.88124e-10	2.6405e-08	8.46498
SYT7	-0.200249	9.02864	-6.20304	5.91245e-10	2.65096e-08	8.45982
COTL1	-0.0978587	8.73644	-6.18969	6.43185e-10	2.87999e-08	8.37764
KCTD16	-0.371316	9.03914	-6.18853	6.47918e-10	2.89732e-08	8.37049
SASH1	0.242569	8.91914	6.18396	6.6684e-10	2.97796e-08	8.3424
SMAD9	-0.0836275	8.72343	-6.17866	6.89484e-10	3.07499e-08	8.30981
AC007091.1	0.032102	8.69657	6.17527	7.04316e-10	3.13697e-08	8.28904
TRIM9	-0.1259	8.7634	-6.1733	7.13131e-10	3.17201e-08	8.27691
FAM117A	-0.132288	8.7761	-6.17303	7.14318e-10	3.17309e-08	8.27528
CCDC85A	0.128819	8.73856	6.16175	7.66792e-10	3.40168e-08	8.20612
ABO	0.148792	8.79977	6.16084	7.7117e-10	3.41658e-08	8.20056
CCDC187	0.0611218	8.71366	6.15466	8.01659e-10	3.54697e-08	8.16273
TMED8	0.2094	8.90369	6.14832	8.34153e-10	3.68588e-08	8.12397
ABHD12B	0.00827745	8.69409	6.13966	8.80587e-10	3.88594e-08	8.07112
SPART	-0.159929	8.8176	-6.13896	8.84456e-10	3.89788e-08	8.06685
NTN1	-0.191907	8.82323	-6.13632	8.99202e-10	3.95409e-08	8.05072
TAGAP	-0.00684345	8.69399	-6.13625	8.99568e-10	3.95409e-08	8.05032
TRPC4	-0.0878763	8.71925	-6.12845	9.44499e-10	4.14615e-08	8.00277
EPB41L3	-0.284313	9.01253	-6.12397	9.71276e-10	4.25812e-08	7.97551
CYP26C1	0.0184837	8.69558	6.12313	9.76358e-10	4.27482e-08	7.97042
DYNC1I1	-0.231444	8.96827	-6.12251	9.80188e-10	4.28599e-08	7.9666
PAX6	-0.195396	8.90367	-6.11472	1.02896e-09	4.49341e-08	7.91923
AL391097.1	0.0260263	8.69697	6.11189	1.04726e-09	4.56736e-08	7.90204
SAMD3	0.254504	9.01705	6.09772	1.1438e-09	4.98191e-08	7.81605
ERC2	-0.3357	9.11747	-6.09682	1.15016e-09	5.0031e-08	7.81064
AL645944.2	0.0215782	8.69566	6.07836	1.28975e-09	5.60304e-08	7.69894
GUCY1B1	-0.0897317	8.73542	-6.07587	1.3098e-09	5.6828e-08	7.6839
ASB14	0.0515686	8.70714	6.07545	1.31327e-09	5.6905e-08	7.68132
GRAMD2B	0.273968	9.04407	6.06711	1.38279e-09	5.984e-08	7.63103
CLNK	-0.048786	8.70345	-6.05769	1.46573e-09	6.33475e-08	7.57424
A1CF	-0.303085	9.15975	-6.05574	1.48348e-09	6.40323e-08	7.5625
C21orf62	0.0707249	8.71581	6.05463	1.49369e-09	6.43898e-08	7.55582
AP000721.2	0.0612579	8.71139	6.04813	1.55483e-09	6.69396e-08	7.51671
SESN3	0.184397	8.85571	6.04289	1.60583e-09	6.90466e-08	7.48525
STK32A	-0.13612	8.77918	-6.04219	1.61279e-09	6.92572e-08	7.48103
PBXIP1	0.0630418	8.7151	6.03961	1.6386e-09	7.02754e-08	7.46556
AC106795.3	-0.184216	8.87562	-6.01742	1.8782e-09	8.04482e-08	7.33255
EDARADD	-0.201166	8.89087	-6.01631	1.89102e-09	8.08942e-08	7.32591
RALGPS2	-0.23358	8.95129	-6.01176	1.94448e-09	8.30752e-08	7.29874
CPE	-0.312243	9.18171	-6.01043	1.96046e-09	8.36512e-08	7.29077
MRLN	0.0641188	8.71552	6.00945	1.97232e-09	8.40505e-08	7.28489
CACNA1B	-0.173383	8.85661	-6.00919	1.97543e-09	8.40761e-08	7.28336
PCDH7	-0.216383	8.79371	-5.99974	2.09312e-09	8.89723e-08	7.22696
PRSS50.1	0.0711099	8.71849	5.98973	2.22526e-09	9.44695e-08	7.16731
FANCL	0.210547	8.92757	5.97712	2.40339e-09	1.01902e-07	7.09229
HS3ST3B1	-0.0974394	8.7395	-5.9641	2.60177e-09	1.10174e-07	7.01502
DCC	-0.182951	8.75346	-5.96121	2.64793e-09	1.11988e-07	6.99789
CSGALNACT2	0.125629	8.7712	5.94717	2.88391e-09	1.21814e-07	6.91474
TEKT1	0.0129282	8.69466	5.94426	2.93518e-09	1.23824e-07	6.89757
SPIDR	-0.431133	10.0108	-5.94328	2.95272e-09	1.24407e-07	6.89177
AL353803.1	0.00726236	8.69406	5.93319	3.13907e-09	1.32093e-07	6.83216
SGPP2	0.174038	8.86671	5.93091	3.18257e-09	1.33755e-07	6.81876
CDK14	0.359214	9.38927	5.92586	3.28149e-09	1.37741e-07	6.78895
CNTLN	0.227371	8.94034	5.9248	3.3025e-09	1.38449e-07	6.78274
AC016903.2	0.0145065	8.69479	5.92368	3.32497e-09	1.39217e-07	6.77613
BICD1	-0.250216	9.06526	-5.92279	3.34289e-09	1.39793e-07	6.7709
KLKB1	0.115542	8.75898	5.91819	3.43719e-09	1.43557e-07	6.74381
NUDT9	0.181823	8.87271	5.91373	3.53109e-09	1.47295e-07	6.71757
POT1-AS1	0.127169	8.75544	5.91252	3.55695e-09	1.4819e-07	6.71046
KCTD17	0.0172824	8.69544	5.91189	3.57055e-09	1.48572e-07	6.70674
PDLIM4	0.0248964	8.69702	5.90668	3.68452e-09	1.53124e-07	6.67615
MIXL1	-0.00716795	8.69401	-5.90506	3.72063e-09	1.54434e-07	6.66665
MS4A8	0.0765667	8.72492	5.88637	4.16388e-09	1.72618e-07	6.55707
SGIP1	-0.0877482	8.72162	-5.86842	4.63764e-09	1.92021e-07	6.45218
PAK3	0.405158	9.77826	5.86742	4.66558e-09	1.9294e-07	6.44633
NIPAL2	0.256785	8.9978	5.86647	4.69215e-09	1.938e-07	6.44081
AKAIN1	-0.0490628	8.70484	-5.86002	4.8772e-09	2.01107e-07	6.40316
FRY	-0.383497	9.49241	-5.85988	4.88107e-09	2.01107e-07	6.40239
WSCD2	-0.104317	8.74784	-5.85547	5.01158e-09	2.06231e-07	6.3767
STK33	0.33649	9.33169	5.85461	5.03768e-09	2.07051e-07	6.37165
DYNC2H1	0.24626	9.01452	5.85266	5.09659e-09	2.09216e-07	6.36033
PDX1	0.0518164	8.71034	5.84485	5.34005e-09	2.18942e-07	6.31492
AC100803.3	-0.0313514	8.69917	-5.8345	5.68031e-09	2.32608e-07	6.25481
ARFGEF3	0.314653	9.31268	5.81965	6.20571e-09	2.53813e-07	6.16874
CC2D2A	0.108141	8.75589	5.80558	6.74683e-09	2.75609e-07	6.0874
SEC11C	0.131604	8.79151	5.80459	6.78653e-09	2.76894e-07	6.08169
AC116565.1	-0.00579088	8.69396	-5.78817	7.4802e-09	3.04825e-07	5.98703
NWD1	0.0812388	8.72397	5.78589	7.58184e-09	3.08592e-07	5.9739
AC104596.1	0.0930076	8.73258	5.78485	7.62852e-09	3.10115e-07	5.96793
EPB41L1	-0.206765	8.91378	-5.78338	7.69535e-09	3.12453e-07	5.95945
UBE2QL1	0.0897362	8.73156	5.77819	7.93487e-09	3.21789e-07	5.92964
GSE1	-0.337925	9.41158	-5.77672	8.00436e-09	3.24215e-07	5.92116
ZXDC	0.278749	9.19993	5.76845	8.40478e-09	3.40023e-07	5.87368
CASC17	0.0403961	8.70036	5.76505	8.57481e-09	3.46484e-07	5.85421
NMNAT2	-0.201506	8.93634	-5.7646	8.59757e-09	3.46986e-07	5.85163
MIS18BP1	-0.149925	8.8169	-5.74446	9.67996e-09	3.902e-07	5.73633
KY	-0.045751	8.70446	-5.74191	9.82612e-09	3.95616e-07	5.72176
AP000446.1	0.140956	8.77531	5.74096	9.88093e-09	3.97346e-07	5.71635
TSPAN5	0.089304	8.72388	5.73465	1.02534e-08	4.11831e-07	5.68037
PACSIN1	-0.0331372	8.70005	-5.73357	1.03188e-08	4.13963e-07	5.67419
APLN	-0.0067649	8.69401	-5.73224	1.03999e-08	4.16715e-07	5.66659
LYPD5	0.0261286	8.69713	5.72986	1.05459e-08	4.22062e-07	5.65303
NR6A1	0.260488	8.97443	5.7254	1.08252e-08	4.32723e-07	5.62762
ELMO1	-0.220836	8.88123	-5.7176	1.13311e-08	4.52406e-07	5.58322
SYT16	-0.343496	9.15721	-5.71724	1.1355e-08	4.52822e-07	5.58117
VAV1	0.0310247	8.69946	5.71599	1.14382e-08	4.55599e-07	5.57408
DBP	0.0210887	8.69638	5.71433	1.15497e-08	4.59494e-07	5.56465
NSG2	-0.0326741	8.69871	-5.71015	1.18351e-08	4.70292e-07	5.54092
MAP4K4	-0.297089	9.24234	-5.69831	1.26824e-08	5.03362e-07	5.47372
SERPINA1	0.0717713	8.71857	5.69678	1.2796e-08	5.07273e-07	5.46505
CRIM1	0.14699	8.79799	5.69154	1.31932e-08	5.22371e-07	5.43534
LRRC63	-0.00834978	8.69408	-5.69134	1.3208e-08	5.22371e-07	5.43425
PDXDC1	-0.280769	9.32569	-5.67718	1.43423e-08	5.66565e-07	5.35419
MAP3K15	-0.147903	8.80493	-5.67527	1.45026e-08	5.72222e-07	5.34339
PLD1	0.203547	8.8916	5.67287	1.47067e-08	5.79593e-07	5.32981
CALY	0.0478742	8.70722	5.67128	1.48426e-08	5.84261e-07	5.32088
LMO2	0.057283	8.71168	5.66868	1.50682e-08	5.92446e-07	5.30622
SELENOW	0.0960971	8.7491	5.65247	1.65528e-08	6.50058e-07	5.21493
CFAP221	0.114185	8.76642	5.65126	1.66689e-08	6.5385e-07	5.20814
B4GALNT3	-0.191788	8.90489	-5.64637	1.71478e-08	6.71848e-07	5.18063
LINC02254	0.0165115	8.69504	5.64246	1.75393e-08	6.86387e-07	5.1587
RASGRF2	-0.125656	8.76583	-5.62627	1.92573e-08	7.5274e-07	5.06794
PTK2	-0.346416	9.89328	-5.62572	1.93186e-08	7.54256e-07	5.06485
TLE1	0.307503	9.22629	5.61942	2.0032e-08	7.812e-07	5.02964
FFAR1	-0.060917	8.71751	-5.61023	2.11198e-08	8.22668e-07	4.97828
FAM20A	-0.101815	8.73902	-5.60893	2.12788e-08	8.279e-07	4.971
AC008676.1	-0.0132483	8.69473	-5.59424	2.31507e-08	8.98767e-07	4.88914
AL445985.1	0.00998787	8.69442	5.59421	2.31539e-08	8.98767e-07	4.88901
PCSK1	0.0865424	8.74026	5.57699	2.55529e-08	9.90743e-07	4.7933
ITIH5	0.0605717	8.71128	5.57628	2.56576e-08	9.93654e-07	4.78933
MBOAT2	-0.168079	8.85	-5.57484	2.58693e-08	1.0007e-06	4.78135
AKR1E2	-0.0327051	8.6999	-5.57116	2.64182e-08	1.02075e-06	4.76097
PLCE1	-0.172026	8.83696	-5.56306	2.76685e-08	1.06678e-06	4.71609
C1GALT1	-0.182721	8.90623	-5.56303	2.7673e-08	1.06678e-06	4.71593
CCDC175	0.0568554	8.71075	5.55994	2.81649e-08	1.08449e-06	4.69883
SPACA7	0.00526549	8.69391	5.5496	2.98733e-08	1.14773e-06	4.64168
AL442663.3	0.00426287	8.69388	5.54951	2.98884e-08	1.14773e-06	4.64119
BX470102.1	0.00426605	8.69388	5.54939	2.99098e-08	1.14773e-06	4.64049
FGF1	-0.0171363	8.69523	-5.5456	3.05598e-08	1.17133e-06	4.61963
AP001978.1	0.00530997	8.69391	5.54371	3.0891e-08	1.18267e-06	4.60917
TMEM200C	0.00410237	8.69387	5.53972	3.15995e-08	1.20842e-06	4.58717
SMC6	0.152604	8.8305	5.53938	3.16607e-08	1.20938e-06	4.58529
AL035250.1	0.0148963	8.69528	5.53904	3.17216e-08	1.21033e-06	4.58343
AL691515.2	0.00410426	8.69387	5.53771	3.19612e-08	1.21808e-06	4.57612
FNIP2	-0.295437	9.15051	-5.53744	3.20118e-08	1.21863e-06	4.57459
ACTR3C	0.291611	9.29342	5.53587	3.22983e-08	1.22814e-06	4.56594
LINC02089	0.00460264	8.69389	5.53502	3.24547e-08	1.23269e-06	4.56125
LINC01351	0.00401011	8.69387	5.53365	3.27078e-08	1.2409e-06	4.55372
SHROOM2	-0.218374	8.98678	-5.53192	3.30306e-08	1.25173e-06	4.54419
AL391704.2	0.0057932	8.69393	5.5196	3.54188e-08	1.34072e-06	4.47646
PRKCE	-0.413456	10.0662	-5.51748	3.58453e-08	1.35533e-06	4.46485
PGLYRP1	0.00989346	8.69437	5.51649	3.60483e-08	1.36147e-06	4.45937
AVPR1B	0.0308969	8.69976	5.51424	3.65092e-08	1.37733e-06	4.44704
ENKUR	0.0412002	8.70373	5.51084	3.72177e-08	1.40248e-06	4.4284
AP006295.1	0.00629017	8.69395	5.50948	3.75046e-08	1.4113e-06	4.42095
SEPT11	-0.184031	8.87188	-5.50933	3.7536e-08	1.4113e-06	4.42014
BX640515.1	0.00482757	8.6939	5.5061	3.82282e-08	1.43572e-06	4.40241
GFOD1	0.14573	8.80453	5.5036	3.8771e-08	1.45447e-06	4.38874
NYAP2	-0.134637	8.78349	-5.49311	4.11363e-08	1.54149e-06	4.3313
AC099753.1	-0.0103774	8.69446	-5.48705	4.25644e-08	1.59322e-06	4.2982
LINC01214	-0.0817822	8.72509	-5.47366	4.58923e-08	1.71587e-06	4.2252
AC011824.2	0.00547292	8.69392	5.47027	4.67741e-08	1.74689e-06	4.20675
LINC01765	0.0303517	8.6994	5.46986	4.6883e-08	1.74901e-06	4.20449
MYH14	-0.158681	8.85227	-5.46847	4.72504e-08	1.76076e-06	4.19692
MDH1B	0.0368414	8.70242	5.46521	4.81225e-08	1.79127e-06	4.17919
BX088645.1	-0.0197734	8.69629	-5.46468	4.82645e-08	1.79456e-06	4.17633
AL592182.1	0.00525203	8.69391	5.46117	4.92235e-08	1.82819e-06	4.15726
C2orf73	0.0281917	8.6986	5.45172	5.19007e-08	1.92549e-06	4.10591
FAM153A	-0.113766	8.77861	-5.44955	5.25331e-08	1.9468e-06	4.09417
ARHGAP10	-0.290631	9.21923	-5.44695	5.33028e-08	1.97314e-06	4.08007
LCLAT1	-0.222778	8.99681	-5.4397	5.55072e-08	2.05248e-06	4.04079
LINC00882	-0.121832	8.76325	-5.43359	5.74336e-08	2.12137e-06	4.00772
AL592211.1	-0.0124386	8.69487	-5.43166	5.80543e-08	2.13997e-06	3.9973
KLHL42	-0.219579	9.05647	-5.43163	5.80648e-08	2.13997e-06	3.99712
ROR1	-0.4448	9.92309	-5.42826	5.91663e-08	2.17818e-06	3.97891
PLCXD3	-0.278309	9.18767	-5.42169	6.13705e-08	2.25685e-06	3.94346
RBM38	0.0341228	8.70131	5.41886	6.23449e-08	2.29017e-06	3.92819
SPATS2	-0.241228	9.06512	-5.41165	6.48959e-08	2.38127e-06	3.88933
OR2L5	0.00657616	8.69396	5.41109	6.51001e-08	2.38615e-06	3.88629
S100Z	-0.125965	8.77328	-5.40831	6.61119e-08	2.42059e-06	3.87134
TNS1	-0.292791	9.27032	-5.40679	6.6672e-08	2.43844e-06	3.86317
HMCN2	0.0310773	8.69741	5.40613	6.6916e-08	2.44469e-06	3.85963
ACPP	-0.0993445	8.74107	-5.40126	6.87509e-08	2.50899e-06	3.83342
AC068722.1	-0.0859252	8.72628	-5.40076	6.8942e-08	2.51324e-06	3.83073
MLXIPL	-0.182759	8.97478	-5.39683	7.04619e-08	2.56585e-06	3.8096
MYCBP2	-0.311826	9.5026	-5.39454	7.13611e-08	2.59578e-06	3.79731
SRCIN1	0.0897495	8.74644	5.38494	7.52563e-08	2.7345e-06	3.74582
CACNA1D	-0.255594	9.59411	-5.38221	7.64037e-08	2.77319e-06	3.73116
AC027290.1	-0.00728352	8.6941	-5.36757	8.28384e-08	3.0035e-06	3.65284
PKIA	-0.0750529	8.72341	-5.36658	8.32889e-08	3.01657e-06	3.64759
TRMT9B	0.186434	8.90797	5.35806	8.72914e-08	3.15602e-06	3.60213
PDZRN4	0.051536	8.70558	5.35799	8.73274e-08	3.15602e-06	3.60173
AC117377.1	0.00476829	8.69389	5.35145	9.05278e-08	3.26816e-06	3.56687
KIF13A	-0.280972	9.23976	-5.34669	9.29272e-08	3.35117e-06	3.54154
MMD2	0.0254129	8.6967	5.34613	9.3213e-08	3.35787e-06	3.53857
PALM2-AKAP2	-0.106434	8.75599	-5.34262	9.50318e-08	3.41972e-06	3.51986
CCKBR	0.0409803	8.70464	5.34237	9.51617e-08	3.42072e-06	3.51853
ABHD15	-0.0569575	8.71754	-5.33564	9.8741e-08	3.54558e-06	3.48278
TRAK1	-0.25102	9.21155	-5.33336	9.99837e-08	3.58637e-06	3.47067
WSCD1	0.040797	8.70471	5.33272	1.00336e-07	3.59514e-06	3.46727
KIF12	-0.100544	8.76551	-5.33204	1.0071e-07	3.60469e-06	3.46367
RPH3AL	-0.392031	10.0118	-5.33083	1.01379e-07	3.62478e-06	3.45726
POU5F1B	0.0184104	8.69595	5.32585	1.04182e-07	3.72104e-06	3.43085
IGHVIII-76-1	-0.00680717	8.69403	-5.32133	1.06791e-07	3.81016e-06	3.40691
APOBEC4	0.0146364	8.69505	5.32049	1.07287e-07	3.82378e-06	3.40242
NT5DC3	-0.150991	8.83111	-5.32015	1.07487e-07	3.82687e-06	3.40061
KIF17	0.0153889	8.69525	5.31989	1.07639e-07	3.82821e-06	3.39925
PPP2CB	-0.219664	9.0357	-5.31708	1.09305e-07	3.88334e-06	3.38438
AC090204.1	0.0223947	8.69689	5.30725	1.15335e-07	4.09322e-06	3.33241
AJ009632.2	-0.0924441	8.7275	-5.30521	1.1663e-07	4.1348e-06	3.3216
SEMA3E	0.138877	8.80939	5.30143	1.19056e-07	4.21638e-06	3.30167
ARSG	0.0959105	8.74678	5.29596	1.22656e-07	4.33927e-06	3.27284
ILDR2	-0.0610688	8.71757	-5.2926	1.24923e-07	4.41053e-06	3.25512
GLT1D1	-0.0752158	8.72731	-5.29259	1.24933e-07	4.41053e-06	3.25504
FRMD4A	0.199714	8.90336	5.2883	1.27878e-07	4.50977e-06	3.23249
FNBP1L	-0.269409	9.20683	-5.28196	1.32368e-07	4.6632e-06	3.1991
MPP7	-0.224036	8.98947	-5.27872	1.3472e-07	4.74108e-06	3.18206
SNED1	0.219668	9.04547	5.2719	1.398e-07	4.91467e-06	3.14625
FAM171A2	0.0233213	8.69765	5.27057	1.40813e-07	4.94513e-06	3.13926
AP000897.2	0.0165714	8.69558	5.26982	1.41386e-07	4.96006e-06	3.13533
MTNR1B	0.00937933	8.6943	5.26946	1.41663e-07	4.96456e-06	3.13344
PLCL1	0.127773	8.75455	5.26358	1.46249e-07	5.11992e-06	3.10262
WWC1	-0.325471	9.3493	-5.26262	1.47012e-07	5.14129e-06	3.09758
AC244453.3	0.032533	8.70027	5.26142	1.47965e-07	5.16923e-06	3.09133
GLIPR2	0.0526213	8.71033	5.25979	1.4928e-07	5.20931e-06	3.08277
SAMD11	-0.0501526	8.71285	-5.25961	1.49423e-07	5.20931e-06	3.08184
SERPINE2	-0.0657705	8.71652	-5.25048	1.56984e-07	5.4672e-06	3.0341
DTNA	-0.396526	10.2519	-5.24689	1.6006e-07	5.56857e-06	3.01532
AC090796.1	0.0957919	8.74461	5.24199	1.64351e-07	5.71192e-06	2.98974
ERVMER61-1	0.0245725	8.69775	5.22854	1.76713e-07	6.13518e-06	2.9196
MIR4435-2HG	-0.160044	8.84186	-5.22788	1.77342e-07	6.14718e-06	2.91617
FLRT1	0.0259846	8.69865	5.22779	1.77425e-07	6.14718e-06	2.91571
AC018845.3	0.0267434	8.69876	5.22694	1.78237e-07	6.16896e-06	2.9113
RPGR	0.173892	8.9028	5.21576	1.89281e-07	6.54445e-06	2.85317
ARHGAP29	-0.108195	8.77388	-5.21164	1.93515e-07	6.68393e-06	2.83178
PLEKHB1	0.028972	8.69895	5.20766	1.97684e-07	6.82092e-06	2.81117
MNX1	-0.139018	8.83836	-5.19599	2.10443e-07	7.25369e-06	2.75071
AC007563.2	-0.18065	8.867	-5.19429	2.12368e-07	7.31208e-06	2.74191
PCDH9-AS2	-0.0130288	8.69479	-5.19411	2.12573e-07	7.31208e-06	2.74097
DNAI2	0.0335805	8.7013	5.19374	2.12993e-07	7.31902e-06	2.73907
ANK2	-0.137225	8.79768	-5.1935	2.13263e-07	7.32081e-06	2.73784
AC023034.1	-0.00929425	8.69433	-5.18337	2.25126e-07	7.72011e-06	2.68552
RAPH1	-0.191529	8.94037	-5.1831	2.25454e-07	7.72345e-06	2.68411
GALNTL6	-0.11762	8.73216	-5.17757	2.32206e-07	7.94666e-06	2.65559
DDAH2	0.0242747	8.69805	5.17596	2.3421e-07	8.00629e-06	2.64729
NR1D2	0.161533	8.86018	5.17579	2.34426e-07	8.00629e-06	2.6464
AF279873.4	-0.00694896	8.6941	-5.17217	2.38987e-07	8.14985e-06	2.62778
LSAMP	0.398994	9.45934	5.17207	2.39115e-07	8.14985e-06	2.62726
ELP4	-0.297828	9.31466	-5.17122	2.402e-07	8.17852e-06	2.62288
AC096992.2	-0.0279354	8.69946	-5.16626	2.46637e-07	8.38914e-06	2.59733
AC008403.1	-0.00754597	8.69413	-5.16091	2.53754e-07	8.6225e-06	2.56984
SH3RF1	-0.309383	9.42832	-5.16067	2.54073e-07	8.6246e-06	2.56863
SLC8A3	-0.0835918	8.72687	-5.15855	2.56964e-07	8.71392e-06	2.5577
CACNA1A	-0.225895	9.65823	-5.15565	2.60949e-07	8.8401e-06	2.54283
WNK2	0.198285	8.97511	5.14831	2.71326e-07	9.18237e-06	2.50515
ATP2B3	0.0125571	8.69496	5.14624	2.74316e-07	9.27421e-06	2.49457
BACH2	-0.354397	9.40219	-5.14344	2.78415e-07	9.40331e-06	2.48024
AC023510.1	0.0176011	8.6959	5.13259	2.94883e-07	9.94949e-06	2.42473
NAT14	0.0347286	8.70259	5.13185	2.96039e-07	9.97844e-06	2.42095
KIRREL3	-0.186142	8.82663	-5.13009	2.98809e-07	1.00617e-05	2.41196
NOVA2	0.0630507	8.72156	5.12529	3.06491e-07	1.031e-05	2.38744
PDK4	-0.171116	8.81477	-5.12441	3.07927e-07	1.03479e-05	2.38292
AC139491.7	-0.111073	8.78845	-5.12211	3.1169e-07	1.04639e-05	2.37119
NKX6-3	0.0127741	8.69485	5.12063	3.14132e-07	1.05354e-05	2.36366
LINC01013	0.0126112	8.69495	5.12005	3.1509e-07	1.05569e-05	2.36072
ZNF189	-0.174873	8.91332	-5.11806	3.18424e-07	1.0658e-05	2.35055
DCX	0.0546039	8.71069	5.117	3.20208e-07	1.0707e-05	2.34516
AL512622.1	0.00786607	8.6942	5.11599	3.21921e-07	1.07536e-05	2.34001
RGS22	0.0794239	8.73067	5.1136	3.25997e-07	1.08789e-05	2.32785
MAN1C1	-0.13704	8.81898	-5.11329	3.26536e-07	1.08861e-05	2.32626
LINC01976	-0.00729487	8.69412	-5.11027	3.31773e-07	1.10497e-05	2.3109
CCDC136	0.0406014	8.70449	5.10869	3.34544e-07	1.11309e-05	2.30286
TUBA3D	-0.00815916	8.6943	-5.10808	3.35622e-07	1.11557e-05	2.29976
CAPN13	-0.134076	8.78573	-5.10717	3.37248e-07	1.11986e-05	2.29509
OSBPL6	-0.137399	8.80653	-5.10281	3.45068e-07	1.1447e-05	2.27296
SCD	-0.0692844	8.72781	-5.10027	3.49717e-07	1.15897e-05	2.26004
TEF	0.0860637	8.745	5.08917	3.70723e-07	1.22737e-05	2.20373
AC079950.1	0.0201495	8.69579	5.0864	3.76142e-07	1.24409e-05	2.18972
ADCYAP1	-0.0559785	8.71684	-5.08574	3.77462e-07	1.24722e-05	2.18633
ELANE	-0.00815087	8.69422	-5.08302	3.82879e-07	1.26388e-05	2.17258
PYY	-0.0326316	8.70062	-5.07524	3.98801e-07	1.31514e-05	2.13325
DNAH6	0.123278	8.79688	5.07116	4.07424e-07	1.34226e-05	2.11261
PPP1R21	0.205666	9.0118	5.06569	4.19239e-07	1.37983e-05	2.08502
STMN2	-0.0657992	8.71871	-5.06518	4.20367e-07	1.38218e-05	2.08243
FAM153B	-0.0957909	8.76546	-5.05134	4.51849e-07	1.48424e-05	2.01274
AP000229.1	0.0343966	8.70164	5.0506	4.53609e-07	1.48856e-05	2.00899
RB1	-0.203072	8.98828	-5.0462	4.64111e-07	1.52154e-05	1.9869
TNFRSF21	-0.151347	8.83133	-5.04106	4.76711e-07	1.56132e-05	1.96106
MAFA	-0.0548777	8.71669	-5.03833	4.83528e-07	1.58211e-05	1.94736
KCNQ3	0.306758	8.97043	5.03342	4.96019e-07	1.62139e-05	1.92276
TTC3	-0.283945	9.47382	-5.0302	5.04387e-07	1.64714e-05	1.90662
KIF26B-AS1	-0.0412122	8.70607	-5.02731	5.12032e-07	1.67048e-05	1.89211
CNMD	-0.0254092	8.69851	-5.02614	5.15133e-07	1.67896e-05	1.88629
MMS22L	0.128963	8.79735	5.02234	5.25391e-07	1.71073e-05	1.86727
AL591501.1	-0.134268	8.81655	-5.01399	5.48631e-07	1.78467e-05	1.82552
SCN9A	0.281542	9.13167	5.01378	5.49227e-07	1.78488e-05	1.82448
BEST3	-0.064959	8.7233	-5.01324	5.50761e-07	1.78813e-05	1.82179
LINC01285	0.0445279	8.70705	5.00906	5.62816e-07	1.82551e-05	1.80091
AL356215.1	-0.00881544	8.69437	-4.98799	6.27483e-07	2.03329e-05	1.69604
ASTN1	0.0760043	8.72693	4.98477	6.38e-07	2.06537e-05	1.68001
AC078864.1	-0.0412332	8.70663	-4.9844	6.392e-07	2.06726e-05	1.6782
FRMD4B	-0.138033	8.82141	-4.98372	6.41435e-07	2.07249e-05	1.67484
SALL2	-0.015381	8.69581	-4.98111	6.50115e-07	2.09851e-05	1.66188
CTXND1	0.0548714	8.71288	4.97929	6.56247e-07	2.11627e-05	1.65283
STARD9	-0.0746848	8.72953	-4.97507	6.70637e-07	2.1606e-05	1.63192
AC244035.1	0.0196156	8.69663	4.97137	6.83525e-07	2.20001e-05	1.61357
FAM219A	-0.185317	8.95737	-4.96227	7.16212e-07	2.303e-05	1.56855
AC024560.3	0.00630577	8.69402	4.95187	7.55403e-07	2.4267e-05	1.51722
FBXL7	-0.0919785	8.73523	-4.95048	7.60784e-07	2.44164e-05	1.51038
AL137220.1	0.00617806	8.69402	4.94326	7.89421e-07	2.53113e-05	1.47477
ACMSD	-0.0944097	8.74758	-4.94282	7.91172e-07	2.53432e-05	1.47264
OSGEPL1-AS1	-0.0220367	8.69796	-4.93925	8.05732e-07	2.5785e-05	1.45507
AC005162.3	0.049512	8.71029	4.93564	8.20732e-07	2.62399e-05	1.4373
TOX3	-0.2488	9.08864	-4.93539	8.21784e-07	2.62486e-05	1.43607
AC079610.1	0.0176702	8.69599	4.92825	8.52236e-07	2.71953e-05	1.40102
NPNT	-0.151614	8.84383	-4.92751	8.55469e-07	2.72726e-05	1.39737
ARL2-SNX15	-0.00518888	8.69398	-4.9271	8.57255e-07	2.73035e-05	1.39536
AL450442.1	0.103358	8.74621	4.92683	8.58448e-07	2.73156e-05	1.39402
LDLRAD1	-0.0109902	8.69468	-4.9253	8.65177e-07	2.75036e-05	1.3865
AL596275.2	0.02657	8.69857	4.92385	8.7155e-07	2.768e-05	1.37943
VLDLR-AS1	0.167972	8.87683	4.92264	8.76934e-07	2.78246e-05	1.3735
CDH2	-0.0859106	8.72964	-4.92161	8.81582e-07	2.79456e-05	1.36841
SLC25A31	0.00620908	8.69402	4.9197	8.90193e-07	2.8192e-05	1.35905
ABLIM1	-0.263133	9.48467	-4.91878	8.94337e-07	2.82965e-05	1.35457
PITPNM2	-0.171386	8.89918	-4.91826	8.96732e-07	2.83455e-05	1.352
VSX1	0.00565841	8.69399	4.9161	9.0663e-07	2.86314e-05	1.34142
KCNQ2	-0.0559468	8.71888	-4.90629	9.52956e-07	3.00661e-05	1.29343
LIN7A	-0.0578347	8.71431	-4.90528	9.5785e-07	3.01921e-05	1.2885
ADGRG3	-0.00816621	8.69418	-4.904	9.64083e-07	3.036e-05	1.28225
LINC01725	-0.340522	9.40702	-4.90318	9.68106e-07	3.04581e-05	1.27824
HIST1H2BJ	-0.00959756	8.69431	-4.90118	9.77966e-07	3.07395e-05	1.26849
SULF2	-0.0775787	8.73478	-4.9	9.83851e-07	3.08815e-05	1.26271
PLGLB1	0.0355611	8.70452	4.8999	9.84327e-07	3.08815e-05	1.26224
AC025580.1	0.012368	8.69499	4.8985	9.91329e-07	3.10721e-05	1.25542
ARSJ	-0.0673517	8.72212	-4.89348	1.0169e-06	3.18438e-05	1.2309
CCDC40	0.103849	8.77612	4.88482	1.0624e-06	3.32376e-05	1.18876
ZNF793-AS1	-0.0252154	8.6986	-4.88344	1.06988e-06	3.34406e-05	1.182
LINC02405	-0.0627362	8.71923	-4.88221	1.07652e-06	3.36166e-05	1.17605
WDR60	0.196386	9.03297	4.88024	1.08728e-06	3.39212e-05	1.16647
CYP2U1	0.0471977	8.71054	4.87896	1.09435e-06	3.41099e-05	1.16024
BCL7A	0.131635	8.82459	4.87456	1.1189e-06	3.48429e-05	1.13888
GAB1	0.23941	9.08068	4.87126	1.1377e-06	3.53953e-05	1.12284
HACD1	-0.0760134	8.73417	-4.86771	1.15825e-06	3.60011e-05	1.10562
B3GALT5-AS1	-0.0203814	8.69707	-4.8671	1.16182e-06	3.60788e-05	1.10265
TEKT5	0.031791	8.7008	4.85648	1.22558e-06	3.80236e-05	1.05124
MAP3K21	-0.19832	8.99628	-4.85594	1.22891e-06	3.80916e-05	1.04863
LRCH1	-0.193802	8.97318	-4.85037	1.2638e-06	3.9137e-05	1.02169
PER2	0.118269	8.80461	4.84889	1.27322e-06	3.93923e-05	1.01454
KCNJ8	0.0615613	8.72291	4.84855	1.27542e-06	3.94239e-05	1.01288
CDH18-AS1	-0.00748858	8.69425	-4.84704	1.2851e-06	3.96848e-05	1.00561
AC025038.1	-0.00715942	8.69417	-4.84679	1.28673e-06	3.96848e-05	1.00439
RAB4B-EGLN2	0.00944191	8.69435	4.84668	1.28741e-06	3.96848e-05	1.00388
AC092123.1	0.0265078	8.69937	4.84568	1.29393e-06	3.98493e-05	0.999019
LINC00701	0.00891318	8.69431	4.84365	1.30717e-06	4.022e-05	0.989226
MAP2	-0.28552	9.30864	-4.8299	1.40038e-06	4.30484e-05	0.922966
SUCNR1	-0.00813282	8.69418	-4.82473	1.43703e-06	4.41347e-05	0.898116
KIF21A	-0.207857	9.04132	-4.82314	1.44847e-06	4.44454e-05	0.890486
TUBB1	-0.0216717	8.69731	-4.82224	1.45504e-06	4.46061e-05	0.886136
IL6R	-0.161836	8.91973	-4.82192	1.45731e-06	4.4635e-05	0.884635
LINC02024	0.0171402	8.69615	4.81279	1.52531e-06	4.66749e-05	0.84078
TNS3	-0.333527	10.1953	-4.81043	1.54336e-06	4.71844e-05	0.829463
COL2A1	-0.00547842	8.69394	-4.81	1.54663e-06	4.72411e-05	0.827431
SLC35F4	-0.18487	8.94918	-4.80918	1.55298e-06	4.73922e-05	0.823486
AC127496.1	0.00599166	8.69402	4.80639	1.57466e-06	4.801e-05	0.810156
CBFB	0.216024	9.11769	4.8062	1.57622e-06	4.80138e-05	0.809207
APBB1	0.0930758	8.76807	4.80601	1.57768e-06	4.80146e-05	0.808317
FRZB	0.0252369	8.6988	4.80566	1.58046e-06	4.80556e-05	0.806625
VPS37A	-0.134936	8.84835	-4.80047	1.62179e-06	4.92677e-05	0.781803
CDH6	-0.0691594	8.71927	-4.79919	1.63215e-06	4.95375e-05	0.77568
SYNPO	-0.110159	8.78608	-4.79783	1.64319e-06	4.98275e-05	0.769199
UNC5C	-0.132411	8.76245	-4.7898	1.71008e-06	5.18092e-05	0.730837
SAMD4A	-0.285046	9.18126	-4.78956	1.71212e-06	5.18241e-05	0.729693
ENPP1	-0.183576	8.92658	-4.78796	1.72578e-06	5.21905e-05	0.722052
AL160313.1	0.0369809	8.70432	4.7861	1.74182e-06	5.26184e-05	0.71316
SLC5A4	-0.0570856	8.71734	-4.78595	1.74307e-06	5.26184e-05	0.712472
CDC14B	-0.206721	9.01249	-4.78558	1.74625e-06	5.26669e-05	0.71072
LOXL4	-0.0833992	8.73103	-4.78175	1.77973e-06	5.36285e-05	0.692466
RGS16	-0.083597	8.73222	-4.7811	1.78551e-06	5.37546e-05	0.689345
PLPPR4	-0.0612463	8.72172	-4.78025	1.79304e-06	5.39327e-05	0.685302
AC011481.1	0.0214023	8.6972	4.77981	1.79696e-06	5.40021e-05	0.683205
KDM2B	0.147524	8.85907	4.77378	1.85142e-06	5.5589e-05	0.654508
ITM2C	0.0396655	8.70719	4.77217	1.86627e-06	5.59849e-05	0.646827
ASB9	-0.0904467	8.75365	-4.76685	1.91597e-06	5.74243e-05	0.621572
SND1	-0.311503	10.3448	-4.76658	1.91858e-06	5.74511e-05	0.620265
FARP2	0.199171	9.03231	4.76393	1.94386e-06	5.81563e-05	0.607684
SRGAP3-AS4	0.00550312	8.694	4.76286	1.95412e-06	5.8411e-05	0.602628
AC091563.1	0.0433478	8.70991	4.76101	1.97206e-06	5.8895e-05	0.593843
SLC22A15	0.143583	8.85652	4.75655	2.01593e-06	6.01514e-05	0.572705
CROCC2	0.015466	8.69583	4.74936	2.08866e-06	6.22662e-05	0.538652
C5orf30	0.0551891	8.71773	4.74441	2.14016e-06	6.37449e-05	0.515251
B4GALT6	-0.111565	8.79095	-4.74315	2.15347e-06	6.40843e-05	0.509297
MKL2	0.237253	9.21305	4.74252	2.16018e-06	6.42271e-05	0.506306
PJA1	0.0271335	8.70006	4.73513	2.24012e-06	6.65447e-05	0.471404
C4orf50	0.031191	8.70162	4.72784	2.32173e-06	6.89081e-05	0.437034
KCNJ16	-0.104057	8.77046	-4.72748	2.32578e-06	6.89673e-05	0.43536
GREB1	-0.159398	8.90131	-4.72668	2.3349e-06	6.91765e-05	0.431603
KCNC1	-0.0583674	8.71865	-4.72216	2.38728e-06	7.06659e-05	0.410298
AC015878.1	0.00936387	8.6945	4.70814	2.55676e-06	7.55624e-05	0.34444
HSDL1	0.0608533	8.72476	4.70811	2.5572e-06	7.55624e-05	0.344274
SPTBN1	0.212083	9.07491	4.70525	2.59311e-06	7.65562e-05	0.330885
SFT2D2	0.112575	8.8057	4.7037	2.61279e-06	7.70685e-05	0.323627
SLC35F3	-0.284187	9.29495	-4.70352	2.61506e-06	7.70685e-05	0.322793
ST7-AS2	-0.0336299	8.70344	-4.70133	2.64325e-06	7.78309e-05	0.312499
ALDH1A1	-0.292057	9.15936	-4.70111	2.64604e-06	7.78448e-05	0.311486
TSPEAR	0.0988673	8.7686	4.70089	2.64887e-06	7.78596e-05	0.310462
KLHDC8A	-0.0451634	8.71161	-4.69988	2.66197e-06	7.8176e-05	0.305726
FRYL	-0.25994	9.40584	-4.69485	2.72815e-06	8.00495e-05	0.282153
CD36	-0.100533	8.74652	-4.68955	2.79947e-06	8.20704e-05	0.257382
LINC01524	0.0134745	8.69507	4.68897	2.80737e-06	8.22303e-05	0.254675
ME3	0.176842	8.95302	4.68731	2.83008e-06	8.28232e-05	0.246942
PTPRK	0.332999	10.2589	4.68632	2.84383e-06	8.31529e-05	0.242292
CAPZB	-0.210417	9.15939	-4.68574	2.85181e-06	8.33137e-05	0.239602
ELOVL4	0.0326978	8.7026	4.68528	2.85827e-06	8.34295e-05	0.237432
NBEAL2	-0.0629196	8.72875	-4.67679	2.9787e-06	8.68693e-05	0.197824
PCDHB1	0.0104034	8.69462	4.67349	3.02673e-06	8.81933e-05	0.182475
CATIP	0.0235833	8.69847	4.66895	3.09421e-06	9.00812e-05	0.161318
AC068051.1	0.104156	8.78309	4.66772	3.1127e-06	9.05411e-05	0.1556
CYB5R4	0.141732	8.87548	4.66452	3.16134e-06	9.1876e-05	0.140725
AF279873.3	0.147167	8.8139	4.66345	3.17774e-06	9.22729e-05	0.135759
COBL	-0.225664	9.12645	-4.66277	3.18824e-06	9.24977e-05	0.132594
CACNA1I	-0.0371948	8.70432	-4.66184	3.20258e-06	9.28333e-05	0.12829
ZHX3	-0.206535	9.06988	-4.66016	3.22877e-06	9.34658e-05	0.120475
SLC6A6	-0.104872	8.79262	-4.66004	3.23066e-06	9.34658e-05	0.119915
AC068987.5	0.00602188	8.69404	4.6599	3.23276e-06	9.34658e-05	0.119291
SAMD13	0.0407362	8.70617	4.65727	3.27425e-06	9.45837e-05	0.107058
FGF14-AS1	-0.00793722	8.69434	-4.65461	3.31665e-06	9.57262e-05	0.0947143
MEF2C	0.0709079	8.72642	4.65394	3.32744e-06	9.59551e-05	0.0915982
KLF12	-0.180793	8.97971	-4.64405	3.49017e-06	0.000100561	0.0458005
KCNK17	-0.0550289	8.7185	-4.6437	3.49603e-06	0.000100644	0.0441922
LDB2	-0.103797	8.75714	-4.63937	3.56986e-06	0.000102681	0.0241488
RPS6KA6	-0.120467	8.80881	-4.63705	3.60997e-06	0.000103746	0.013435
GNG12-AS1	0.150547	8.83136	4.63477	3.64987e-06	0.000104802	0.00289304
LAPTM4B	-0.118895	8.80164	-4.63345	3.67321e-06	0.000105382	-0.00321999
ARHGEF38	0.251694	9.27337	4.63174	3.70358e-06	0.000106163	-0.0111167
SENP8	0.0618491	8.7256	4.63089	3.71875e-06	0.000106507	-0.0150345
MSTN	-0.00709034	8.6942	-4.62782	3.77401e-06	0.000107997	-0.0291792
PIP4P2	-0.0893362	8.7637	-4.62747	3.78041e-06	0.000108088	-0.0308044
AC015987.1	-0.00550596	8.69405	-4.62709	3.78726e-06	0.000108192	-0.0325408
NEDD9	-0.0944871	8.75822	-4.62656	3.797e-06	0.000108378	-0.0350036
AC012404.1	0.0450414	8.71233	4.6246	3.83289e-06	0.000109309	-0.044023
PLET1	-0.0141934	8.69561	-4.62411	3.84199e-06	0.000109475	-0.0462955
SCG2	-0.0759076	8.74249	-4.61669	3.9814e-06	0.000113352	-0.0804691
AF131215.3	-0.0072661	8.69421	-4.61627	3.98941e-06	0.000113483	-0.0823942
GRIP1	0.341017	9.34015	4.61423	4.02859e-06	0.000114501	-0.0917637
TOM1L2	0.196715	9.06535	4.61249	4.06232e-06	0.000115362	-0.099756
SOWAHA	-0.00960174	8.69458	-4.6114	4.08362e-06	0.000115868	-0.10477
YTHDF3-AS1	0.00846955	8.69444	4.6101	4.10925e-06	0.000116497	-0.110767
ARF5	0.0323807	8.70352	4.60833	4.14427e-06	0.00011731	-0.118903
AC116366.2	0.00489633	8.69398	4.60829	4.14492e-06	0.00011731	-0.119051
CDADC1	0.0768552	8.74357	4.60614	4.18791e-06	0.000118427	-0.128943
TMSB15B-AS1	0.0159389	8.6961	4.60115	4.28922e-06	0.00012119	-0.151853
STX1B	0.0172955	8.69655	4.59774	4.35974e-06	0.000123078	-0.167481
AL139300.1	-0.0065072	8.69412	-4.59436	4.43071e-06	0.000124976	-0.182955
PGLYRP2	-0.00564395	8.69407	-4.59393	4.43984e-06	0.000125129	-0.184928
KLHL32	0.119998	8.79874	4.59105	4.50136e-06	0.000126756	-0.198116
AL442128.2	-0.00967656	8.69459	-4.5868	4.59348e-06	0.000129242	-0.217528
DNAH5	-0.298752	9.28112	-4.58453	4.64343e-06	0.000130538	-0.227891
ITGBL1	0.0464855	8.7063	4.58196	4.70075e-06	0.000132038	-0.239646
CXorf57	0.0845598	8.75893	4.58022	4.73993e-06	0.000133027	-0.247598
AC005329.1	-0.0124374	8.69496	-4.5764	4.82692e-06	0.000135356	-0.265023
FADS2	-0.0720508	8.74035	-4.57505	4.85804e-06	0.000136114	-0.271178
AC117386.1	-0.0589605	8.71741	-4.57487	4.86217e-06	0.000136117	-0.271993
SLC10A4	-0.00691667	8.69419	-4.57213	4.92609e-06	0.000137791	-0.284504
MYO9A	-0.252627	9.29719	-4.57119	4.94812e-06	0.000138292	-0.288778
UPB1	-0.0463176	8.71312	-4.56962	4.98516e-06	0.000139211	-0.295922
MAST1	0.0652468	8.73193	4.56747	5.03641e-06	0.000140525	-0.30572
RALGPS1	-0.207952	9.13668	-4.56541	5.08591e-06	0.000141788	-0.315088
MARCH4	-0.12725	8.81798	-4.56436	5.11133e-06	0.000142378	-0.319863
AC090115.1	0.0774234	8.73704	4.56312	5.14152e-06	0.000143101	-0.325504
NUGGC	-0.00913737	8.6945	-4.55514	5.33981e-06	0.000148496	-0.361746
BRWD1-AS1	-0.018986	8.69725	-4.55087	5.449e-06	0.000151407	-0.381131
NPW	-0.0168447	8.69631	-4.54917	5.493e-06	0.000152503	-0.388831
PACRG-AS3	0.0213683	8.69782	4.54763	5.53335e-06	0.000153484	-0.395839
ZNF420	-0.115479	8.80666	-4.54747	5.53746e-06	0.000153484	-0.396551
AP002387.2	-0.0186016	8.69715	-4.54171	5.69044e-06	0.000157594	-0.422644
AC011369.1	0.015742	8.69585	4.54115	5.70544e-06	0.000157879	-0.425164
MIR503HG	0.0187311	8.69692	4.53938	5.75337e-06	0.000159074	-0.433174
TMEM61	0.0340324	8.70533	4.53491	5.87638e-06	0.000162341	-0.453427
GOLGA6L4	-0.0893195	8.77091	-4.53423	5.89528e-06	0.000162729	-0.456501
MIR222HG	-0.0664507	8.73192	-4.53276	5.93632e-06	0.000163727	-0.463142
AC123567.2	-0.0141777	8.69547	-4.53165	5.96748e-06	0.000164451	-0.468154
CDKN2B-AS1	0.0430148	8.70857	4.53127	5.97811e-06	0.000164609	-0.469858
PAK5	0.079857	8.73717	4.5295	6.02813e-06	0.00016585	-0.477834
LINC01946	0.00842627	8.69441	4.52686	6.10369e-06	0.000167791	-0.489757
UNC5A	-0.0581958	8.72394	-4.52627	6.12068e-06	0.000168121	-0.492418
LINC00884	0.080665	8.74902	4.52508	6.15517e-06	0.00016893	-0.497796
STON1	0.0267955	8.70069	4.52444	6.1738e-06	0.000169302	-0.500689
CLUL1	0.0219386	8.69756	4.5233	6.20697e-06	0.000170073	-0.505817
SLCO4C1	0.0248637	8.69819	4.51852	6.34823e-06	0.000173801	-0.527355
H1FX	0.0688229	8.73695	4.51834	6.3536e-06	0.000173807	-0.528165
AC092894.1	0.00458919	8.69396	4.51236	6.53478e-06	0.000178617	-0.555072
AGFG2	0.112031	8.81208	4.51207	6.5437e-06	0.000178716	-0.556379
RNF2	-0.128709	8.83608	-4.50937	6.62718e-06	0.000180848	-0.568509
CDCP1	0.135028	8.847	4.50737	6.68977e-06	0.000182408	-0.577503
PDZK1	-0.0681368	8.73781	-4.50419	6.7904e-06	0.000185001	-0.59179
DNM3	-0.118232	8.78854	-4.49536	7.07738e-06	0.000192663	-0.631392
SORBS2	-0.366621	10.278	-4.49161	7.20284e-06	0.000195919	-0.648201
AL161421.1	0.0104057	8.69472	4.49104	7.22199e-06	0.000196281	-0.650742
LIPI	-0.00545037	8.69401	-4.48791	7.32865e-06	0.000199019	-0.664766
AC009955.3	-0.00461808	8.69397	-4.48653	7.37609e-06	0.000200145	-0.670938
MR1	-0.052759	8.71853	-4.48428	7.45393e-06	0.000202094	-0.680978
ZNF33A	0.231281	9.28065	4.48336	7.48616e-06	0.000202804	-0.685105
CRYBA2	-0.0620486	8.72624	-4.48289	7.50245e-06	0.000203081	-0.687184
GIT1	-0.0736329	8.74562	-4.48235	7.52164e-06	0.000203436	-0.689627
CBX6	0.0994736	8.79324	4.47764	7.68875e-06	0.000207788	-0.710643
CCDC60	0.00715403	8.69414	4.47601	7.74729e-06	0.000209202	-0.717897
LINC00271	0.143971	8.85311	4.4746	7.79852e-06	0.000210416	-0.7242
LRRTM4	-0.251774	9.28012	-4.47309	7.85385e-06	0.000211738	-0.73096
CHL1	-0.0675959	8.7295	-4.47182	7.90044e-06	0.000212823	-0.736617
TFEB	-0.125578	8.86239	-4.46876	8.01373e-06	0.000215702	-0.750231
SYNDIG1	-0.0965267	8.76717	-4.46807	8.0395e-06	0.000216222	-0.7533
ABCB1	-0.0606714	8.72248	-4.46514	8.15014e-06	0.000219022	-0.76637
CR382287.2	0.0121177	8.69518	4.46333	8.21882e-06	0.000220691	-0.774393
C6orf118	0.0126491	8.69514	4.46091	8.31205e-06	0.000223016	-0.785177
SYT5	0.046022	8.715	4.46015	8.34151e-06	0.000223627	-0.788559
RBM47	-0.30049	9.71686	-4.45945	8.3687e-06	0.00022404	-0.791671
DNM1	0.121492	8.84343	4.45941	8.37028e-06	0.00022404	-0.791851
GTDC1	0.214951	9.0466	4.4505	8.72388e-06	0.000233319	-0.831406
KCNH1	0.0678435	8.73041	4.44968	8.75729e-06	0.000234025	-0.835059
GULP1	0.275017	9.30054	4.44673	8.87777e-06	0.000237056	-0.848119
USP25	-0.219196	9.1994	-4.44464	8.96449e-06	0.000239181	-0.857411
AL121929.2	-0.0483999	8.71652	-4.43753	9.26446e-06	0.000246823	-0.888867
ITGB1	-0.183328	9.04547	-4.4375	9.2656e-06	0.000246823	-0.888985
TUSC8	0.0082987	8.69439	4.43523	9.36344e-06	0.000249231	-0.899023
AC116366.3	0.185189	9.00278	4.42997	9.59402e-06	0.000255166	-0.922269
SLC24A3	-0.0854844	8.74467	-4.4293	9.62397e-06	0.00025576	-0.925247
INTS6L	-0.090495	8.76137	-4.42835	9.66617e-06	0.000256678	-0.929428
ARHGAP12	-0.205888	9.10462	-4.42325	9.89648e-06	0.000262586	-0.951926
LINC01018	0.0151133	8.69594	4.42248	9.93192e-06	0.000263318	-0.955341
TACC2	-0.181815	9.00127	-4.42219	9.94534e-06	0.000263465	-0.956631
ASPDH	0.0130088	8.69544	4.41812	1.01336e-05	0.000268241	-0.974546
MMD	0.0454905	8.71391	4.41778	1.01494e-05	0.000268448	-0.976039
COL6A1	0.0471745	8.71643	4.41606	1.02303e-05	0.000270372	-0.983615
KIAA1328	0.205778	9.04472	4.41386	1.03347e-05	0.000272918	-0.99332
SMURF1	-0.252724	9.33245	-4.41351	1.0351e-05	0.000273132	-0.99482
IGSF10	0.0167033	8.69624	4.41251	1.03989e-05	0.000274182	-0.999235
CACHD1	0.180704	8.93828	4.41181	1.04326e-05	0.000274853	-1.00232
STK3	-0.284908	9.84461	-4.41006	1.05171e-05	0.000276861	-1.01003
YEATS2	-0.148716	8.9195	-4.40906	1.05655e-05	0.000277919	-1.01442
AC105411.1	0.0677489	8.71532	4.40658	1.06868e-05	0.000280888	-1.02531
ZFYVE9	-0.199831	9.10671	-4.40473	1.07782e-05	0.000283068	-1.03345
IDS	0.0870184	8.77495	4.40376	1.08259e-05	0.0002841	-1.03767
ACLY	-0.148155	8.92985	-4.40192	1.09183e-05	0.0002863	-1.04578
AL160408.6	0.00558759	8.69403	4.40076	1.09764e-05	0.000287598	-1.05085
BHLHE41	0.030898	8.70306	4.40028	1.10004e-05	0.000288003	-1.05294
AC026740.1	-0.00498227	8.694	-4.39521	1.12597e-05	0.000294562	-1.07519
KBTBD8	0.0157245	8.69605	4.39504	1.12687e-05	0.000294568	-1.07595
OPRM1	-0.0259869	8.69866	-4.3947	1.12863e-05	0.000294798	-1.07744
SLC2A2	-0.0456027	8.71269	-4.39362	1.13419e-05	0.00029602	-1.08213
CRTC3	-0.176317	9.01477	-4.39258	1.13963e-05	0.000296994	-1.0867
SCN10A	-0.00531972	8.69406	-4.39257	1.1397e-05	0.000296994	-1.08676
IGFBPL1	0.0237505	8.69955	4.39009	1.15271e-05	0.00029997	-1.0976
COX7A2L	-0.13646	8.87252	-4.39005	1.15294e-05	0.00029997	-1.09779
ARRDC4	-0.107479	8.78957	-4.38989	1.1538e-05	0.00029997	-1.0985
EFNA5	0.254364	9.32289	4.38934	1.15669e-05	0.000300488	-1.10089
AC010616.1	-0.00898917	8.69457	-4.38022	1.20601e-05	0.000313059	-1.14075
MYO10	-0.289692	9.85328	-4.38004	1.20699e-05	0.000313071	-1.14153
AL513365.2	0.0445636	8.71348	4.37965	1.20919e-05	0.000313398	-1.14326
MATR3	-0.0363445	8.70673	-4.37846	1.21576e-05	0.000314859	-1.14844
DGKD	-0.121754	8.83691	-4.3749	1.23569e-05	0.000319773	-1.16396
SCG3	-0.0774805	8.75409	-4.37138	1.25573e-05	0.000324707	-1.17931
TCTN1	0.0812019	8.76127	4.36938	1.26728e-05	0.000327441	-1.18805
LRRIQ3	0.0272356	8.69996	4.36601	1.28689e-05	0.000332253	-1.20271
NEK1	-0.177154	9.00239	-4.36494	1.29316e-05	0.000333615	-1.20735
RAB11FIP5	0.0800954	8.75642	4.36382	1.29979e-05	0.000335069	-1.21223
COL4A5	0.0420463	8.70747	4.36268	1.30655e-05	0.000336553	-1.21718
C4orf19	-0.325332	9.91363	-4.36122	1.31531e-05	0.000338548	-1.22355
RBPMS	0.305827	9.41492	4.35908	1.32816e-05	0.000341593	-1.23283
AC008040.1	0.00576924	8.69409	4.35815	1.33383e-05	0.00034279	-1.2369
CYP4V2	0.0895825	8.77497	4.35542	1.35052e-05	0.000346813	-1.24876
TGFBR3L	-0.00770995	8.69437	-4.35238	1.36931e-05	0.00035137	-1.26195
PCYOX1	0.0529943	8.72133	4.34523	1.41454e-05	0.000362698	-1.29295
RTL5	0.0378511	8.7091	4.34359	1.42512e-05	0.000365132	-1.30006
ACYP1	0.0699278	8.74529	4.34253	1.43199e-05	0.000366612	-1.30465
PRKAG2	-0.212057	9.10013	-4.34121	1.44061e-05	0.000368536	-1.31037
CTSO	0.0542536	8.72248	4.34057	1.44475e-05	0.000369315	-1.31311
RAP1GAP	-0.13281	8.87764	-4.33685	1.46935e-05	0.000375011	-1.32921
CHST3	0.0380627	8.70671	4.33683	1.46949e-05	0.000375011	-1.32931
PON3	0.0514703	8.71834	4.33669	1.47039e-05	0.000375011	-1.32989
ALOX15	-0.00731197	8.69425	-4.33629	1.47309e-05	0.000375414	-1.33164
SYNE2	0.281068	9.61866	4.33488	1.48253e-05	0.000377534	-1.33773
SCARB1	-0.0983817	8.78445	-4.33152	1.5053e-05	0.000383041	-1.35227
F10	-0.0389999	8.70766	-4.32939	1.51984e-05	0.000386448	-1.36144
DCAF7	-0.181771	9.01822	-4.32831	1.52729e-05	0.000388048	-1.3661
AC105383.1	-0.00982535	8.69464	-4.32617	1.54213e-05	0.00039152	-1.37532
WNT9A	-0.0650294	8.7313	-4.32349	1.561e-05	0.000396012	-1.38691
C5orf63	0.0790919	8.75352	4.32142	1.5756e-05	0.000399414	-1.39579
FSTL1	-0.050849	8.7159	-4.31884	1.59414e-05	0.000403808	-1.40695
CASTOR2	-0.136656	8.89548	-4.31855	1.59621e-05	0.000404027	-1.40818
AP000221.1	-0.00578016	8.69414	-4.3179	1.60087e-05	0.000404903	-1.41097
TCF4	-0.217932	9.1408	-4.31478	1.62362e-05	0.000410346	-1.42442
AC004877.1	-0.00724525	8.69424	-4.31006	1.65854e-05	0.000418856	-1.4447
CACNA2D3-AS1	0.00503016	8.69401	4.30699	1.68163e-05	0.000424368	-1.45788
RNF157	-0.0769983	8.74934	-4.30186	1.7209e-05	0.000433952	-1.47989
IRS1	0.0837075	8.7518	4.2999	1.73618e-05	0.000437177	-1.48831
LMCD1	-0.0931983	8.76656	-4.29988	1.7363e-05	0.000437177	-1.48838
AC025159.1	0.121324	8.81826	4.29854	1.74684e-05	0.000439502	-1.49415
PCDH17	-0.12736	8.84465	-4.29705	1.75859e-05	0.000442126	-1.50054
TMEM200A	0.0937942	8.76774	4.29217	1.79751e-05	0.000451573	-1.5214
ALCAM	0.306332	9.6173	4.28369	1.86724e-05	0.000468738	-1.55766
TSPEAR-AS1	0.00518984	8.69402	4.28141	1.88643e-05	0.000473203	-1.56741
IQUB	0.0414094	8.70977	4.27797	1.91576e-05	0.0004802	-1.5821
VWA5B1	0.0289027	8.70207	4.27367	1.95299e-05	0.000489166	-1.60044
AC026523.1	0.0128875	8.69558	4.27165	1.97064e-05	0.000493219	-1.60901
DLC1	-0.182136	8.91701	-4.27119	1.97474e-05	0.000493877	-1.61099
LINC02108	-0.0065996	8.69415	-4.26981	1.98694e-05	0.000496557	-1.61685
LINC02313	0.00851309	8.6945	4.26859	1.99778e-05	0.000498894	-1.62204
LAMA5	-0.0687014	8.74427	-4.26575	2.02331e-05	0.000504583	-1.63413
PTGER1	0.0075583	8.69437	4.26572	2.02357e-05	0.000504583	-1.63425
SCRN1	0.122128	8.84839	4.26509	2.02926e-05	0.000505626	-1.63693
METTL25	0.120521	8.82648	4.26266	2.05145e-05	0.000510775	-1.64729
MAPRE1	-0.0870424	8.77551	-4.26244	2.0534e-05	0.000510883	-1.64819
FBXW8	-0.185226	9.0797	-4.26032	2.07293e-05	0.00051536	-1.65721
RASA4B	-0.0325028	8.7057	-4.25549	2.11805e-05	0.000526186	-1.67771
TRPC7-AS1	0.0305961	8.70332	4.25167	2.15446e-05	0.000534836	-1.69394
FAM169A	-0.0920871	8.77194	-4.24847	2.18533e-05	0.000542099	-1.70749
DAAM1	-0.215754	9.19369	-4.24563	2.2131e-05	0.000548216	-1.71951
SEC24A	-0.15071	8.94727	-4.24547	2.21466e-05	0.000548216	-1.72018
SESN1	-0.180636	9.01795	-4.24545	2.2149e-05	0.000548216	-1.72028
SYT13	0.0665415	8.74311	4.24452	2.22403e-05	0.00055007	-1.7242
SERTM1	-0.0165889	8.69534	-4.23856	2.28375e-05	0.000564425	-1.74943
HSP90AA1	0.183732	9.04532	4.23786	2.29085e-05	0.000565763	-1.75238
EPHA5-AS1	-0.0178466	8.69618	-4.23658	2.30386e-05	0.000568557	-1.75777
RPS6KA5	0.107493	8.79326	4.23442	2.32606e-05	0.000573614	-1.7669
KIF19	-0.0405528	8.71188	-4.23377	2.33279e-05	0.000574851	-1.76965
CA8	0.143206	8.86419	4.23095	2.36215e-05	0.000581657	-1.78155
AL121768.1	0.0133875	8.69582	4.22457	2.42989e-05	0.0005979	-1.80846
GPHN	-0.319207	10.4665	-4.22068	2.47209e-05	0.000607836	-1.82484
AP001043.1	0.0355295	8.70497	4.21793	2.50235e-05	0.000614825	-1.83642
PGBD5	-0.131439	8.88612	-4.21667	2.51631e-05	0.000617803	-1.84171
C2orf15	0.0152747	8.69604	4.21314	2.55584e-05	0.000627049	-1.85654
VPS13A	-0.201435	9.20442	-4.21252	2.56286e-05	0.000628314	-1.85915
HMGB1	0.222482	9.1889	4.21109	2.57908e-05	0.000631827	-1.86515
RUBCN	-0.0959744	8.79055	-4.20488	2.6507e-05	0.000648899	-1.89121
AC021439.1	0.0715907	8.74445	4.19668	2.74812e-05	0.000672257	-1.92554
MDK	0.0163043	8.69662	4.19644	2.75104e-05	0.000672482	-1.92655
DNAH7	0.169721	8.97949	4.19421	2.77812e-05	0.000678606	-1.93587
PRDM16	0.14437	8.89879	4.19383	2.78286e-05	0.000679268	-1.93749
TRIO	-0.28061	9.86036	-4.19348	2.78709e-05	0.000679808	-1.93893
SMN2	-0.0492243	8.72047	-4.18619	2.87785e-05	0.000701435	-1.96941
PART1	0.0466811	8.71227	4.18393	2.90658e-05	0.000707921	-1.97885
PIAS1	-0.230969	9.49783	-4.18325	2.91525e-05	0.000709519	-1.98168
APLP2	0.132308	8.88312	4.17414	3.03396e-05	0.000737876	-2.01963
FAM66C	0.0647835	8.73725	4.17322	3.04618e-05	0.00074031	-2.02345
AC098582.1	-0.0176018	8.69699	-4.17096	3.07652e-05	0.000747143	-2.03287
AC007389.5	-0.00708961	8.69434	-4.17078	3.07887e-05	0.000747172	-2.0336
GPR173	0.0697654	8.74146	4.16741	3.12462e-05	0.000757726	-2.04761
AC097103.2	0.167408	8.97367	4.16668	3.13459e-05	0.000759594	-2.05064
LENG8	-0.143391	8.95052	-4.16617	3.14167e-05	0.000760759	-2.05279
MRO	0.0322835	8.70448	4.16583	3.14626e-05	0.000761323	-2.05417
LINC01701	0.0196423	8.69724	4.16409	3.17031e-05	0.000766589	-2.06141
NASP	0.131283	8.8856	4.16314	3.18352e-05	0.000769229	-2.06536
SCN2A	0.0577077	8.72291	4.16257	3.19148e-05	0.000770596	-2.06774
B4GAT1	0.0131475	8.69559	4.16021	3.22444e-05	0.000777995	-2.0775
SLC39A8	-0.165933	8.96995	-4.15863	3.24676e-05	0.000782323	-2.08406
ITPK1	-0.136857	8.89499	-4.15861	3.24704e-05	0.000782323	-2.08414
AL136295.2	-0.0131174	8.69571	-4.15807	3.25472e-05	0.000783611	-2.08638
PNMA8A	0.0144991	8.69614	4.15672	3.27394e-05	0.000787672	-2.09198
SURF4	-0.117686	8.86163	-4.15648	3.27738e-05	0.000787933	-2.09297
PKIB	0.0983527	8.78371	4.15478	3.30174e-05	0.000793222	-2.10001
IFIT2	-0.00991039	8.69481	-4.15097	3.35714e-05	0.000805954	-2.11582
LINC01837	-0.00834978	8.69446	-4.14979	3.37437e-05	0.000809512	-2.12069
TIMP1	0.043285	8.715	4.14935	3.38085e-05	0.000810486	-2.12251
DNASE2B	0.0053378	8.69408	4.14887	3.38791e-05	0.000811599	-2.12449
TBC1D24	0.0655795	8.74268	4.1484	3.39482e-05	0.000812495	-2.12643
AL161621.1	-0.00755386	8.69434	-4.14829	3.3965e-05	0.000812495	-2.1269
CDON	0.0925689	8.77393	4.14413	3.45863e-05	0.000826767	-2.14412
KLRC1	-0.0109468	8.69518	-4.14349	3.46816e-05	0.000828457	-2.14673
CLCN4	-0.0558432	8.72584	-4.14008	3.52e-05	0.00084024	-2.16082
SLC16A9	0.0831212	8.76025	4.13839	3.54605e-05	0.000845857	-2.16783
WNT5B	0.028267	8.7011	4.13484	3.60115e-05	0.00085839	-2.18247
LCA5	-0.0637483	8.73768	-4.12925	3.68955e-05	0.000878836	-2.2055
ARVCF	-0.0845295	8.78422	-4.12504	3.75749e-05	0.000894385	-2.22283
COG6	-0.166461	8.99416	-4.12262	3.7971e-05	0.000903172	-2.23279
PAH	0.0235391	8.69962	4.12214	3.80487e-05	0.000904379	-2.23473
SPATA6	0.128391	8.85706	4.12192	3.80861e-05	0.000904626	-2.23566
TRAF3IP2-AS1	0.174362	8.97206	4.12162	3.8135e-05	0.000905147	-2.23688
FCHO2	-0.158138	8.98207	-4.11907	3.85578e-05	0.000914534	-2.24735
UNC13B	0.233147	9.39314	4.11644	3.89993e-05	0.000924352	-2.25816
HOPX	-0.0440149	8.71401	-4.10977	4.014e-05	0.000950718	-2.28553
EDA	-0.217136	9.03279	-4.10896	4.028e-05	0.00095336	-2.28883
C22orf42	0.0222173	8.69977	4.1074	4.05518e-05	0.000959116	-2.29522
SHISA6	-0.0711214	8.72914	-4.10646	4.07179e-05	0.000962365	-2.29909
THSD4	-0.131655	8.87235	-4.10605	4.079e-05	0.000963391	-2.30078
AC126696.1	0.025528	8.70024	4.10583	4.08285e-05	0.000963621	-2.30167
PLCD4	0.0271838	8.70075	4.10474	4.10205e-05	0.000967472	-2.30612
PPP1R1A	-0.0623368	8.74253	-4.1035	4.12413e-05	0.000971996	-2.31122
LINC01744	-0.00617662	8.69427	-4.1023	4.14541e-05	0.000976325	-2.3161
TMEM81	-0.00658446	8.69431	-4.10202	4.15044e-05	0.000976824	-2.31725
NPHP1	0.0691207	8.74427	4.09929	4.19962e-05	0.000987706	-2.32843
PRKCG	-0.0285575	8.70272	-4.09674	4.246e-05	0.000997913	-2.33885
NTNG2	-0.0427593	8.71337	-4.08973	4.37604e-05	0.00102776	-2.36748
ZFAND5	0.116039	8.85015	4.08932	4.38359e-05	0.00102881	-2.36912
ARL3	0.0802353	8.76052	4.08564	4.45354e-05	0.00104449	-2.38414
GLMN	-0.102637	8.80853	-4.08442	4.47687e-05	0.00104923	-2.38909
AL162231.1	0.0235686	8.70027	4.08396	4.48577e-05	0.00105058	-2.39098
TTC39C-AS1	-0.00670731	8.69432	-4.0818	4.52757e-05	0.00105963	-2.39977
AC103831.1	0.0108246	8.69509	4.08081	4.5469e-05	0.00106342	-2.40382
SEZ6	-0.0323488	8.70561	-4.07922	4.57793e-05	0.00106993	-2.41027
SCN2B	0.00571892	8.69405	4.07733	4.61524e-05	0.0010779	-2.41797
AL391834.2	0.00885387	8.69465	4.07593	4.64295e-05	0.00108361	-2.42365
ELAVL3	0.0213423	8.69792	4.07275	4.7066e-05	0.0010977	-2.43656
BAIAP2	0.0738451	8.76314	4.06748	4.81409e-05	0.00112127	-2.45797
NEAT1	-0.375907	11.0069	-4.06747	4.81435e-05	0.00112127	-2.45802
COL9A2	-0.0197789	8.69816	-4.06463	4.87304e-05	0.00113416	-2.46952
STMP1	0.113668	8.84137	4.06169	4.93469e-05	0.00114771	-2.48144
UNC13A	-0.122691	8.91521	-4.06021	4.96601e-05	0.00115419	-2.48744
CAGE1	-0.0138144	8.6955	-4.05915	4.9885e-05	0.00115862	-2.49172
TAGLN3	-0.0315153	8.7063	-4.05789	5.01548e-05	0.00116408	-2.49683
THBS4	0.0493419	8.71888	4.05711	5.03225e-05	0.00116716	-2.5
SNAP91	0.129262	8.89402	4.05677	5.03949e-05	0.00116803	-2.50136
AC008393.1	0.0120639	8.69551	4.05655	5.04415e-05	0.00116831	-2.50224
MCPH1-AS1	0.0714616	8.74619	4.05245	5.13331e-05	0.00118814	-2.51885
CAMK2D	-0.260537	9.45027	-4.05165	5.15079e-05	0.00119136	-2.52207
AP001469.2	-0.00573301	8.69416	-4.04988	5.1898e-05	0.00119956	-2.52922
KIAA1324	-0.251866	9.57691	-4.0453	5.29206e-05	0.00122235	-2.54772
HCRTR1	-0.0139087	8.69605	-4.04473	5.30486e-05	0.00122446	-2.55001
AL359924.1	-0.00689532	8.69425	-4.04341	5.33474e-05	0.00123051	-2.55533
STK32C	-0.0647944	8.74273	-4.03752	5.4701e-05	0.00126087	-2.57908
FFAR3	-0.008626	8.69465	-4.0315	5.61165e-05	0.00129261	-2.60329
AL391261.2	-0.0205961	8.69809	-4.03028	5.64077e-05	0.00129842	-2.60819
PIK3C2G	-0.109829	8.77608	-4.02981	5.65218e-05	0.00129959	-2.6101
MAPRE2	0.125612	8.87488	4.02975	5.65358e-05	0.00129959	-2.61034
DPH6	0.259102	9.38665	4.02757	5.706e-05	0.00131074	-2.61908
MAML2	0.211143	9.20406	4.02722	5.71449e-05	0.00131179	-2.62049
SSH2	-0.265479	9.61223	-4.02696	5.72082e-05	0.00131185	-2.62154
AC113137.1	-0.0322232	8.70006	-4.02689	5.72256e-05	0.00131185	-2.62183
RGS3	0.0693128	8.74587	4.0249	5.77091e-05	0.00132203	-2.6298
FNDC3B	-0.292072	10.6097	-4.0239	5.79549e-05	0.00132675	-2.63383
IMMP2L	-0.352092	10.508	-4.02242	5.83192e-05	0.00133418	-2.63976
MROH7-TTC4	0.0322078	8.70556	4.02217	5.83812e-05	0.00133469	-2.64077
KDM4B	-0.170131	9.09604	-4.02048	5.87998e-05	0.00134334	-2.64754
CNTNAP3	-0.0428557	8.71357	-4.01866	5.92551e-05	0.00135282	-2.65484
CACNB2	0.347205	10.2808	4.01691	5.96964e-05	0.00136197	-2.66187
RAB36	0.0313813	8.70604	4.01046	6.13444e-05	0.00139862	-2.68766
LINC00534	0.0221193	8.6972	4.00879	6.17793e-05	0.00140758	-2.69435
SEMA3D	0.00809529	8.69433	4.00616	6.24697e-05	0.00142234	-2.70488
AC004801.6	0.00527457	8.69409	4.00309	6.32824e-05	0.00143987	-2.71711
AC104461.1	0.0425809	8.71199	4.00138	6.37404e-05	0.00144931	-2.72394
AC018638.6	0.0177781	8.69781	4.00068	6.39306e-05	0.00145265	-2.72676
LINC02236	0.00770821	8.69447	3.99886	6.44222e-05	0.00146282	-2.73402
COLGALT2	-0.0753237	8.74735	-3.99658	6.50441e-05	0.00147551	-2.74311
FAM49A	0.0370624	8.70791	3.9964	6.50924e-05	0.00147551	-2.74382
RNF103-CHMP3	0.0460915	8.71323	3.99633	6.51127e-05	0.00147551	-2.74411
TARID	0.0311726	8.70057	3.99534	6.5385e-05	0.00148068	-2.74806
SPRED3	-0.0697236	8.75468	-3.9907	6.66747e-05	0.00150886	-2.76655
AC107464.3	0.0137305	8.69601	3.9885	6.72922e-05	0.00152181	-2.77528
Z97832.2	0.0236091	8.70064	3.98316	6.88193e-05	0.0015553	-2.79651
XKR4	-0.267613	9.14615	-3.98221	6.90951e-05	0.00156048	-2.8003
CFAP44	0.146233	8.94749	3.98076	6.9516e-05	0.00156893	-2.80605
AACS	-0.118039	8.86744	-3.97953	6.98751e-05	0.00157597	-2.81092
SPTB	-0.0993837	8.81136	-3.9762	7.08594e-05	0.0015971	-2.82416
CYP4F3	-0.0294803	8.70328	-3.97565	7.10208e-05	0.00159966	-2.82631
TTC12	0.100697	8.81494	3.97471	7.13029e-05	0.00160494	-2.83006
RTL9	-0.0180228	8.69718	-3.9705	7.25711e-05	0.00163234	-2.84674
OSBP2	0.130871	8.86115	3.97035	7.26175e-05	0.00163234	-2.84735
STAC	-0.00906143	8.6944	-3.97002	7.27167e-05	0.00163347	-2.84864
PABPC5	0.0125833	8.6956	3.96916	7.29796e-05	0.00163828	-2.85205
GPR68	0.0107493	8.69517	3.96838	7.32176e-05	0.00164252	-2.85513
NDN	0.0186242	8.69795	3.96799	7.33382e-05	0.00164413	-2.85669
AP000894.3	-0.0364528	8.70889	-3.96638	7.38312e-05	0.00165407	-2.86303
CD9	0.0665579	8.74101	3.96425	7.44944e-05	0.00166782	-2.87149
SIRT2	0.080188	8.76816	3.96288	7.4921e-05	0.00167625	-2.87689
DRAIC	-0.0678545	8.73246	-3.96218	7.51392e-05	0.00168001	-2.87964
SYT17	0.117281	8.86253	3.96179	7.52617e-05	0.00168111	-2.88118
ULK1	0.155229	9.02913	3.96171	7.52885e-05	0.00168111	-2.88152
MYO5C	-0.18793	9.19394	-3.95969	7.59245e-05	0.00169418	-2.88948
TNFRSF11B	-0.0123733	8.69544	-3.95853	7.62953e-05	0.00170132	-2.89408
PCDH9	-0.132125	8.76769	-3.95801	7.6462e-05	0.00170391	-2.89615
MIR181A1HG	-0.0588517	8.7256	-3.95727	7.66984e-05	0.00170804	-2.89907
RIPPLY2	0.01886	8.69798	3.95624	7.70289e-05	0.00171426	-2.90313
AC092378.1	0.0506761	8.71317	3.95485	7.7475e-05	0.00172305	-2.9086
AC005696.3	0.00556489	8.69406	3.95323	7.80013e-05	0.0017336	-2.915
LINC02196	0.0147745	8.69601	3.95134	7.86175e-05	0.00174614	-2.92244
HAGHL	-0.0221362	8.69943	-3.9499	7.90921e-05	0.00175552	-2.92813
SMARCD3	-0.0770831	8.75974	-3.94563	8.05102e-05	0.00178561	-2.94493
RASAL2	-0.224459	9.25334	-3.9455	8.05541e-05	0.00178561	-2.94545
TCAF2	-0.0624622	8.74995	-3.94484	8.07752e-05	0.00178933	-2.94804
ACAP2	-0.1745	9.10128	-3.94211	8.16995e-05	0.00180861	-2.9588
PTPRQ	0.0278354	8.70156	3.94151	8.19021e-05	0.0018119	-2.96114
PLEKHA2	0.0866427	8.77594	3.9395	8.25901e-05	0.00182591	-2.96905
RFX3-AS1	0.1822	9.04219	3.93782	8.31676e-05	0.00183495	-2.97563
HOMER2	0.243014	9.5342	3.93752	8.3272e-05	0.00183495	-2.97682
AGK	-0.118904	8.85709	-3.93537	8.40177e-05	0.00183495	-2.98525
C4orf51	-0.0157859	8.6961	-3.93262	8.49826e-05	0.00183495	-2.99604
CTBP2	-0.230929	9.37893	-3.92637	8.72161e-05	0.00183495	-3.02056
GLRA3	-0.0667892	8.73952	-3.92371	8.81836e-05	0.00183495	-3.03099
IQSEC1	-0.105917	8.82823	-3.92278	8.85232e-05	0.00183495	-3.03462
CACNA2D2	-0.0821081	8.78536	-3.91991	8.95789e-05	0.00183495	-3.04582
ADPRM	-0.0395788	8.71289	-3.91775	9.0384e-05	0.00183495	-3.05427
AC012213.1	0.0506454	8.72527	3.91582	9.11107e-05	0.00183495	-3.06184
AP005242.3	0.00517108	8.69391	3.91484	9.14791e-05	0.00183495	-3.06565
C9orf57	0.00428406	8.69388	3.91484	9.14791e-05	0.00183495	-3.06565
AC011478.1	0.00413477	8.69387	3.91484	9.14791e-05	0.00183495	-3.06565
DYTN	0.00409239	8.69387	3.91484	9.14791e-05	0.00183495	-3.06565
AL160408.5	0.00387512	8.69386	3.91484	9.14791e-05	0.00183495	-3.06565
DPPA4	0.00387512	8.69386	3.91484	9.14791e-05	0.00183495	-3.06565
MEFV	0.00375723	8.69386	3.91484	9.14791e-05	0.00183495	-3.06565
AC010205.1	0.00372692	8.69386	3.91484	9.14791e-05	0.00183495	-3.06565
AL358154.1	0.00371642	8.69386	3.91484	9.14791e-05	0.00183495	-3.06565
RBMXL2	0.00366229	8.69385	3.91484	9.14791e-05	0.00183495	-3.06565
AC116003.1	0.00366229	8.69385	3.91484	9.14791e-05	0.00183495	-3.06565
AC113133.1	0.00359258	8.69385	3.91484	9.14791e-05	0.00183495	-3.06565
AC123777.1	0.00350364	8.69385	3.91484	9.14792e-05	0.00183495	-3.06565
AL512598.1	0.00350364	8.69385	3.91484	9.14792e-05	0.00183495	-3.06565
OR4D1	0.00324947	8.69384	3.91484	9.14792e-05	0.00183495	-3.06565
AC027045.2	0.00323598	8.69384	3.91484	9.14792e-05	0.00183495	-3.06565
AL162726.4	0.0032285	8.69384	3.91484	9.14792e-05	0.00183495	-3.06565
GABRR3	0.00320209	8.69384	3.91484	9.14792e-05	0.00183495	-3.06565
AC138904.1	0.00320209	8.69384	3.91484	9.14792e-05	0.00183495	-3.06565
LINC00558	0.00318956	8.69384	3.91484	9.14792e-05	0.00183495	-3.06565
AL358333.1	0.00317586	8.69384	3.91484	9.14792e-05	0.00183495	-3.06565
AL360294.1	0.0031373	8.69384	3.91484	9.14792e-05	0.00183495	-3.06565
TM4SF5	0.00312882	8.69384	3.91484	9.14792e-05	0.00183495	-3.06565
AC093326.1	0.00308093	8.69383	3.91484	9.14792e-05	0.00183495	-3.06565
AC087742.1	0.00308093	8.69383	3.91484	9.14792e-05	0.00183495	-3.06565
LINC01913	0.00303898	8.69383	3.91484	9.14792e-05	0.00183495	-3.06565
OR13C4	0.00302196	8.69383	3.91484	9.14792e-05	0.00183495	-3.06565
AL359233.1	0.00300809	8.69383	3.91484	9.14792e-05	0.00183495	-3.06565
AC084361.1	0.00299119	8.69383	3.91484	9.14792e-05	0.00183495	-3.06565
AC087501.3	0.00298856	8.69383	3.91484	9.14792e-05	0.00183495	-3.06565
OR2L13	0.00298599	8.69383	3.91484	9.14792e-05	0.00183495	-3.06565
WWTR1-AS1	0.00296434	8.69383	3.91484	9.14792e-05	0.00183495	-3.06565
INTS9-AS1	0.00296434	8.69383	3.91484	9.14792e-05	0.00183495	-3.06565
UNC45B	0.00294748	8.69383	3.91484	9.14792e-05	0.00183495	-3.06565
LINC00613	0.00293219	8.69383	3.91484	9.14792e-05	0.00183495	-3.06565
THEG	0.00293219	8.69383	3.91484	9.14792e-05	0.00183495	-3.06565
AC005209.1	0.00290871	8.69383	3.91484	9.14792e-05	0.00183495	-3.06565
PNMA6F	0.00289856	8.69383	3.91484	9.14792e-05	0.00183495	-3.06565
AP003065.1	0.00285679	8.69383	3.91484	9.14792e-05	0.00183495	-3.06565
AC008464.1	0.00285471	8.69383	3.91484	9.14792e-05	0.00183495	-3.06565
AC121342.1	0.0028018	8.69382	3.91484	9.14792e-05	0.00183495	-3.06565
PVALB	0.00277809	8.69382	3.91484	9.14792e-05	0.00183495	-3.06565
FER1L6-AS1	0.00277088	8.69382	3.91484	9.14792e-05	0.00183495	-3.06565
CAPZA3	0.00277088	8.69382	3.91484	9.14792e-05	0.00183495	-3.06565
OR14J1	0.0027485	8.69382	3.91484	9.14792e-05	0.00183495	-3.06565
AC025257.1	0.0027485	8.69382	3.91484	9.14792e-05	0.00183495	-3.06565
AC079354.1	0.00271783	8.69382	3.91484	9.14792e-05	0.00183495	-3.06565
DLGAP1-AS4	0.00271652	8.69382	3.91484	9.14792e-05	0.00183495	-3.06565
AP005242.1	0.00271652	8.69382	3.91484	9.14792e-05	0.00183495	-3.06565
LINC01441	0.00271392	8.69382	3.91484	9.14792e-05	0.00183495	-3.06565
AL049646.1	0.00271017	8.69382	3.91484	9.14792e-05	0.00183495	-3.06565
Z82196.1	0.00271009	8.69382	3.91484	9.14792e-05	0.00183495	-3.06565
KIAA0087	0.00268013	8.69382	3.91484	9.14793e-05	0.00183495	-3.06565
GGTLC1	0.00268013	8.69382	3.91484	9.14793e-05	0.00183495	-3.06565
ARSD-AS1	0.00267422	8.69382	3.91484	9.14793e-05	0.00183495	-3.06565
AC011824.1	0.00264864	8.69382	3.91484	9.14793e-05	0.00183495	-3.06565
AL031587.1	0.00264864	8.69382	3.91484	9.14793e-05	0.00183495	-3.06565
AC244517.9	0.00264366	8.69382	3.91484	9.14793e-05	0.00183495	-3.06565
SLC22A6	0.00264366	8.69382	3.91484	9.14793e-05	0.00183495	-3.06565
FARSA-AS1	0.00264042	8.69382	3.91484	9.14793e-05	0.00183495	-3.06565
UBXN10-AS1	0.00262524	8.69382	3.91484	9.14793e-05	0.00183495	-3.06565
CXCR5	0.00262524	8.69382	3.91484	9.14793e-05	0.00183495	-3.06565
SSTR5	0.00262524	8.69382	3.91484	9.14793e-05	0.00183495	-3.06565
AL160153.1	0.00262306	8.69382	3.91484	9.14793e-05	0.00183495	-3.06565
LINC02248	0.00261449	8.69382	3.91484	9.14793e-05	0.00183495	-3.06565
LINC01425	0.002604	8.69382	3.91484	9.14793e-05	0.00183495	-3.06565
KRTAP21-2	0.002604	8.69382	3.91484	9.14793e-05	0.00183495	-3.06565
LINC01648	0.00259733	8.69382	3.91484	9.14793e-05	0.00183495	-3.06565
CD5L	0.00259733	8.69382	3.91484	9.14793e-05	0.00183495	-3.06565
NXPE1	0.00259733	8.69382	3.91484	9.14793e-05	0.00183495	-3.06565
AC007375.3	0.00259733	8.69382	3.91484	9.14793e-05	0.00183495	-3.06565
GACAT1	0.00259538	8.69382	3.91484	9.14793e-05	0.00183495	-3.06565
AC024610.1	0.00258397	8.69382	3.91484	9.14793e-05	0.00183495	-3.06565
LINC02003	0.00258397	8.69382	3.91484	9.14793e-05	0.00183495	-3.06565
AL031432.3	0.00256825	8.69382	3.91484	9.14793e-05	0.00183495	-3.06565
AP005901.2	0.00256825	8.69382	3.91484	9.14793e-05	0.00183495	-3.06565
FOXD4L3	0.00256427	8.69381	3.91484	9.14793e-05	0.00183495	-3.06565
AC073486.1	0.00256193	8.69381	3.91484	9.14793e-05	0.00183495	-3.06565
FNDC11	0.00256193	8.69381	3.91484	9.14793e-05	0.00183495	-3.06565
AC091198.1	0.00254884	8.69381	3.91484	9.14793e-05	0.00183495	-3.06565
LINC02291	0.00253265	8.69381	3.91484	9.14793e-05	0.00183495	-3.06565
AC091132.1	0.00253265	8.69381	3.91484	9.14793e-05	0.00183495	-3.06565
WFDC11	0.00253265	8.69381	3.91484	9.14793e-05	0.00183495	-3.06565
TRIM60	0.00250294	8.69381	3.91484	9.14793e-05	0.00183495	-3.06565
MID1IP1-AS1	0.00250294	8.69381	3.91484	9.14793e-05	0.00183495	-3.06565
C10orf53	0.00250294	8.69381	3.91484	9.14793e-05	0.00183495	-3.06565
AC004921.1	0.00246797	8.69381	3.91484	9.14793e-05	0.00183495	-3.06565
AC073172.2	0.00246797	8.69381	3.91484	9.14793e-05	0.00183495	-3.06565
AC078788.1	0.00230445	8.69381	3.91484	9.14793e-05	0.00183495	-3.06565
GMNC	0.00230445	8.69381	3.91484	9.14793e-05	0.00183495	-3.06565
AC087258.1	0.00230445	8.69381	3.91484	9.14793e-05	0.00183495	-3.06565
AC093725.2	0.00225424	8.6938	3.91484	9.14794e-05	0.00183495	-3.06565
OR4F17	0.00225424	8.6938	3.91484	9.14794e-05	0.00183495	-3.06565
DEPDC1	0.00224666	8.6938	3.91484	9.14794e-05	0.00183495	-3.06565
KRTAP12-1	0.00222809	8.6938	3.91484	9.14794e-05	0.00183495	-3.06565
KCNIP4-IT1	0.00222681	8.6938	3.91484	9.14794e-05	0.00183495	-3.06565
AARD	0.00222681	8.6938	3.91484	9.14794e-05	0.00183495	-3.06565
MT3	0.00219933	8.6938	3.91484	9.14794e-05	0.00183495	-3.06565
AP001266.1	0.00218628	8.6938	3.91484	9.14794e-05	0.00183495	-3.06565
AC078962.2	0.00217346	8.6938	3.91484	9.14794e-05	0.00183495	-3.06565
AC241644.2	0.00216056	8.6938	3.91484	9.14794e-05	0.00183495	-3.06565
MYLK-AS2	0.00215874	8.6938	3.91484	9.14794e-05	0.00183495	-3.06565
OR11A1	0.00215712	8.6938	3.91484	9.14794e-05	0.00183495	-3.06565
TAAR1	0.00215712	8.6938	3.91484	9.14794e-05	0.00183495	-3.06565
URAD	0.00215691	8.6938	3.91484	9.14794e-05	0.00183495	-3.06565
LINC01054	0.00215367	8.6938	3.91484	9.14794e-05	0.00183495	-3.06565
KRTAP19-8	0.00215363	8.6938	3.91484	9.14794e-05	0.00183495	-3.06565
AC096734.2	0.00215026	8.6938	3.91484	9.14794e-05	0.00183495	-3.06565
AC020928.3	0.00215026	8.6938	3.91484	9.14794e-05	0.00183495	-3.06565
AP002770.1	0.00214633	8.6938	3.91484	9.14794e-05	0.00183495	-3.06565
AL512785.1	0.00214135	8.6938	3.91484	9.14794e-05	0.00183495	-3.06565
LINC01818	0.00214135	8.6938	3.91484	9.14794e-05	0.00183495	-3.06565
OR2L8	0.00213488	8.6938	3.91484	9.14794e-05	0.00183495	-3.06565
CD7	0.00213488	8.6938	3.91484	9.14794e-05	0.00183495	-3.06565
UPK3A	0.00213423	8.6938	3.91484	9.14794e-05	0.00183495	-3.06565
XIRP1	0.00212545	8.6938	3.91484	9.14794e-05	0.00183495	-3.06565
KIF25-AS1	0.00211654	8.6938	3.91484	9.14794e-05	0.00183495	-3.06565
AP003465.1	0.00211654	8.6938	3.91484	9.14794e-05	0.00183495	-3.06565
AC108097.1	0.00211654	8.6938	3.91484	9.14794e-05	0.00183495	-3.06565
LINC01776	0.00211431	8.6938	3.91484	9.14794e-05	0.00183495	-3.06565
AP002856.2	0.00211431	8.6938	3.91484	9.14794e-05	0.00183495	-3.06565
AC069209.1	0.00211431	8.6938	3.91484	9.14794e-05	0.00183495	-3.06565
AC008878.1	0.00211431	8.6938	3.91484	9.14794e-05	0.00183495	-3.06565
GTSE1-DT	0.00211431	8.6938	3.91484	9.14794e-05	0.00183495	-3.06565
AL445363.1	0.00211105	8.6938	3.91484	9.14794e-05	0.00183495	-3.06565
AC073218.2	0.00210767	8.6938	3.91484	9.14794e-05	0.00183495	-3.06565
AL592182.3	0.00210638	8.6938	3.91484	9.14794e-05	0.00183495	-3.06566
OR51I2	0.00209993	8.6938	3.91484	9.14794e-05	0.00183495	-3.06566
AC131956.1	0.00209479	8.6938	3.91484	9.14794e-05	0.00183495	-3.06566
SERTM2	0.00209479	8.6938	3.91484	9.14794e-05	0.00183495	-3.06566
DDN	0.00209479	8.6938	3.91484	9.14794e-05	0.00183495	-3.06566
MPIG6B	0.0020933	8.6938	3.91484	9.14794e-05	0.00183495	-3.06566
GHRH	0.0020933	8.6938	3.91484	9.14794e-05	0.00183495	-3.06566
LINC01222	0.00192891	8.69379	3.91484	9.14795e-05	0.00183495	-3.06566
AC024908.1	0.00192019	8.69379	3.91484	9.14795e-05	0.00183495	-3.06566
CFHR5	0.0019184	8.69379	3.91484	9.14795e-05	0.00183495	-3.06566
GCSAML	0.0019184	8.69379	3.91484	9.14795e-05	0.00183495	-3.06566
AC103952.1	0.0019184	8.69379	3.91484	9.14795e-05	0.00183495	-3.06566
AC022274.1	0.00191838	8.69379	3.91484	9.14795e-05	0.00183495	-3.06566
AL355112.1	0.00191798	8.69379	3.91484	9.14795e-05	0.00183495	-3.06566
PCGEM1	0.00185319	8.69379	3.91484	9.14795e-05	0.00183495	-3.06566
TET2-AS1	0.00185319	8.69379	3.91484	9.14795e-05	0.00183495	-3.06566
CARTPT	0.00185319	8.69379	3.91484	9.14795e-05	0.00183495	-3.06566
KCNA4	0.00185319	8.69379	3.91484	9.14795e-05	0.00183495	-3.06566
APOBEC3D	0.0017324	8.69379	3.91484	9.14796e-05	0.00183495	-3.06566
RGL3	0.127536	8.91657	3.91221	9.24795e-05	0.0018539	-3.07593
CKB	0.0350805	8.70903	3.90948	9.35265e-05	0.00187377	-3.08656
AC037450.1	0.0165433	8.6967	3.90911	9.36699e-05	0.00187552	-3.08801
SHANK1	-0.00859212	8.69463	-3.90315	9.60035e-05	0.0019211	-3.11125
UNC79	0.193783	9.28441	3.90257	9.6231e-05	0.00192451	-3.11349
RNF165	0.0381717	8.70844	3.90212	9.64099e-05	0.00192693	-3.11524
AMH	-0.00851963	8.69476	-3.89924	9.75625e-05	0.00194881	-3.12647
L3MBTL3	0.0640976	8.73728	3.89525	9.91781e-05	0.0019799	-3.14198
LMF1	0.113579	8.8656	3.8941	9.96491e-05	0.00198812	-3.14645
PTCHD4	-0.051451	8.71063	-3.89196	0.000100529	0.00200449	-3.15475
AP002812.5	0.00672063	8.69435	3.89053	0.000101122	0.00201512	-3.16031
INPP5F	-0.0927702	8.79524	-3.89014	0.000101282	0.00201709	-3.16179
CCDC198	-0.0723428	8.75675	-3.88789	0.000102224	0.00203464	-3.17053
SLC24A1	-0.0534197	8.72955	-3.88237	0.000104565	0.00208002	-3.19191
DMD	-0.227693	9.33556	-3.87721	0.000106802	0.00212325	-3.21189
TMEM110-MUSTN1	-0.014839	8.69669	-3.87565	0.000107487	0.0021356	-3.21792
LRRC6	0.0596157	8.73407	3.87537	0.000107613	0.00213683	-3.21903
FBLIM1	-0.0780901	8.76839	-3.87379	0.000108312	0.00214945	-3.22514
ZMYND8	0.184171	9.15385	3.87359	0.000108399	0.0021499	-3.2259
CDH20	-0.0360096	8.70349	-3.87137	0.000109387	0.00216822	-3.23446
WNT4	-0.0722713	8.75979	-3.87086	0.000109617	0.0021715	-3.23645
AC008708.2	0.0129491	8.69585	3.87004	0.000109985	0.0021775	-3.23961
AC092535.3	0.0505895	8.72118	3.86378	0.000112835	0.0022326	-3.26374
CDHR3	-0.155422	8.92217	-3.86205	0.000113639	0.00224718	-3.27044
FAM180A	-0.00868992	8.69414	-3.86174	0.00011378	0.00224864	-3.27161
BRCA1	-0.0748957	8.75862	-3.86107	0.000114095	0.00225355	-3.27422
ALDH4A1	0.0104854	8.69521	3.85978	0.000114694	0.00226403	-3.27916
GPRASP1	0.0599276	8.74155	3.8595	0.000114828	0.00226535	-3.28026
SNX9	-0.178069	9.12575	-3.85935	0.000114898	0.00226541	-3.28084
SDK1	0.335253	11.4278	3.85796	0.000115549	0.00227691	-3.28617
C3orf14	0.0446007	8.7191	3.85705	0.00011598	0.00228406	-3.28968
FAM182B	-0.0511672	8.72769	-3.85612	0.000116423	0.00229142	-3.29327
AC002553.1	-0.0240117	8.70122	-3.85056	0.000119088	0.0023425	-3.31462
COPS6	0.0666399	8.75423	3.84901	0.000119842	0.00235595	-3.32057
SGMS1	0.23269	9.52955	3.84274	0.00012294	0.00241544	-3.34465
AC007406.3	-0.00596826	8.69429	-3.84041	0.000124111	0.00243703	-3.35359
NRIR	0.022247	8.69956	3.83918	0.000124729	0.00244773	-3.35827
LINC02321	-0.00848418	8.69457	-3.83874	0.000124953	0.00245069	-3.35996
PPP1R14D	0.0134836	8.69602	3.83837	0.000125144	0.002453	-3.3614
SPEF2	0.0869755	8.78139	3.8379	0.000125381	0.00245621	-3.36319
CCDC154	0.0159491	8.69699	3.83662	0.000126034	0.00246755	-3.36808
WDR34	0.0519071	8.72867	3.83607	0.000126319	0.0024717	-3.37021
PCSK6	0.111309	8.80028	3.83026	0.000129329	0.00252912	-3.39241
CFC1	-0.0324031	8.70754	-3.82761	0.000130728	0.00255498	-3.40255
LINC00535	-0.0935901	8.78398	-3.827	0.000131049	0.00255976	-3.40486
NRXN2	0.0322367	8.70716	3.82369	0.000132819	0.00259282	-3.41751
ITGA3	-0.0988903	8.81394	-3.81635	0.000136822	0.00266942	-3.44549
GEMIN7-AS1	0.0491948	8.72546	3.81521	0.000137453	0.00268017	-3.44983
AC025283.2	0.0145103	8.69657	3.81349	0.000138412	0.00269731	-3.45638
LRRN2	0.0332284	8.70482	3.81193	0.000139287	0.00271264	-3.46231
BCAS3	0.291657	9.68313	3.81173	0.000139397	0.00271264	-3.46306
RNF38	0.229875	9.345	3.81165	0.000139441	0.00271264	-3.46336
TSPAN13	-0.0992654	8.8168	-3.81024	0.00014024	0.00272659	-3.46874
ZPLD1	-0.0494331	8.71463	-3.80902	0.000140929	0.00273839	-3.47336
RASD1	-0.034356	8.71046	-3.80659	0.000142316	0.00276375	-3.48259
BCAS4	-0.055876	8.73314	-3.80549	0.00014295	0.00277444	-3.48677
SLC12A8	-0.1576	9.00579	-3.79858	0.000146983	0.00285107	-3.51298
AL008723.3	0.00485681	8.69408	3.79613	0.000148441	0.0028777	-3.52227
AC116614.1	-0.0149344	8.69708	-3.79595	0.000148549	0.00287813	-3.52296
HDAC4	-0.209039	9.41031	-3.79297	0.000150336	0.00291107	-3.53422
MED27	-0.174753	9.1234	-3.7926	0.000150564	0.00291379	-3.53564
ANGPTL3	0.00588362	8.69425	3.79222	0.000150789	0.00291646	-3.53705
AC002451.1	0.0264991	8.70286	3.792	0.000150924	0.0029174	-3.53789
KCTD19	0.0260308	8.70075	3.79135	0.000151319	0.00292335	-3.54035
SYNGR1	0.041072	8.7147	3.79077	0.00015167	0.00292844	-3.54254
SRD5A1	-0.0670503	8.7484	-3.79063	0.000151758	0.00292845	-3.54308
FNDC5	0.0236885	8.70083	3.78814	0.000153282	0.00295502	-3.55249
IRAK3	0.0482353	8.71919	3.78809	0.000153311	0.00295502	-3.55267
MBP	0.176481	9.11204	3.78771	0.000153549	0.00295791	-3.55413
HHAT	-0.0816528	8.76636	-3.785	0.000155227	0.00298851	-3.56436
C6orf58	-0.0181296	8.69731	-3.78469	0.000155421	0.00299053	-3.56554
SEC14L5	0.0358105	8.70891	3.78386	0.000155938	0.00299876	-3.56866
COA4	0.0551336	8.73518	3.78211	0.000157038	0.00301819	-3.57528
DOPEY2	-0.103223	8.8255	-3.78099	0.000157743	0.00303	-3.5795
CELF2	-0.101889	8.79294	-3.77912	0.000158926	0.00305098	-3.58653
SELENOP	0.0414133	8.71635	3.77669	0.00016048	0.00307905	-3.59569
GSK3B	-0.216088	9.48308	-3.77323	0.000162721	0.00312026	-3.60875
LUZP1	-0.100129	8.81592	-3.7669	0.00016689	0.00319838	-3.63255
STMN1	0.0225908	8.70059	3.76658	0.000167105	0.00320067	-3.63376
BTBD3	0.0982784	8.81848	3.7658	0.000167623	0.00320875	-3.63667
ACACB	0.19176	9.23323	3.76263	0.000169758	0.00324776	-3.64858
SUSD4	0.133722	8.95616	3.76135	0.000170629	0.00326257	-3.6534
EFCAB13	-0.0440323	8.71674	-3.75901	0.00017223	0.00329131	-3.66219
RNF19A	0.156849	9.04194	3.75806	0.000172883	0.00330191	-3.66575
RTN4RL1	-0.0923483	8.79641	-3.75561	0.000174574	0.00333227	-3.6749
CD40	0.0403669	8.71603	3.75547	0.000174672	0.00333227	-3.67543
LINGO2	-0.180528	9.07589	-3.75319	0.000176268	0.00336081	-3.68398
NUP62	0.0500929	8.72835	3.75201	0.000177096	0.00337469	-3.68839
AC124319.2	0.124928	8.88461	3.75146	0.000177486	0.0033802	-3.69046
PCP4	0.0435236	8.71436	3.74938	0.000178963	0.00340638	-3.69826
AC074138.1	-0.0146935	8.69677	-3.74654	0.000180996	0.00344313	-3.70888
HDX	-0.0700163	8.74889	-3.7459	0.000181451	0.00344983	-3.71124
AP000857.2	-0.00765579	8.69452	-3.74386	0.000182932	0.00347602	-3.71889
LRRC20	0.0394964	8.71204	3.74297	0.000183579	0.00348634	-3.72221
SLC38A8	-0.0695648	8.75396	-3.73933	0.000186253	0.00353513	-3.73581
SIK2	0.231268	9.3396	3.73764	0.000187507	0.0035569	-3.74211
AL158071.4	0.0580701	8.73286	3.73708	0.000187924	0.0035628	-3.7442
DIP2B	-0.21927	9.54636	-3.73692	0.000188038	0.00356295	-3.74477
MIR4422HG	0.0078456	8.69451	3.73457	0.000189804	0.00359438	-3.75356
SSBP4	0.0828289	8.79428	3.73036	0.000192993	0.00365271	-3.76922
METRN	0.0476675	8.72588	3.72981	0.00019341	0.00365854	-3.77125
ZNF451-AS1	-0.0310287	8.70527	-3.7279	0.000194879	0.00368425	-3.77837
AC006486.1	-0.00488137	8.69408	-3.72671	0.000195803	0.00369959	-3.78281
CIB4	0.0601485	8.73582	3.72657	0.000195911	0.00369959	-3.78333
NAGS	-0.00575124	8.69419	-3.72631	0.000196108	0.00370123	-3.78427
AC055811.2	0.0162915	8.69737	3.72608	0.000196288	0.00370254	-3.78513
SQSTM1	-0.152386	8.98195	-3.72348	0.000198322	0.0037388	-3.79482
AC005884.1	0.0186928	8.69821	3.72262	0.000198995	0.00374939	-3.79801
AC016831.7	-0.295317	10.2973	-3.72178	0.000199659	0.00375977	-3.80114
TBC1D1	-0.175034	9.04225	-3.72046	0.000200698	0.00377723	-3.80602
AP002075.1	0.0199738	8.6982	3.7193	0.000201621	0.00379247	-3.81033
GPBAR1	0.00810684	8.69472	3.71901	0.000201849	0.00379463	-3.81139
B3GNT9	0.00908731	8.69503	3.71819	0.000202507	0.00380487	-3.81445
SEZ6L2	0.0733706	8.76335	3.71764	0.000202949	0.00381102	-3.81649
AC009478.1	0.00795854	8.69453	3.71661	0.000203776	0.00382441	-3.82031
DHCR24	0.051082	8.72763	3.71629	0.000204035	0.00382714	-3.82151
ERICH6-AS1	0.0363469	8.71113	3.71572	0.00020449	0.00383354	-3.82361
VPS37D	0.0172679	8.69771	3.71533	0.000204804	0.00383726	-3.82504
AC036214.1	0.0214942	8.69922	3.71455	0.000205436	0.00384696	-3.82794
GNAI1	-0.121099	8.89359	-3.71422	0.000205706	0.00384988	-3.82917
PPP2R5A	0.168045	9.09417	3.71228	0.000207281	0.00387719	-3.83634
RBPJ	0.172769	9.12756	3.71131	0.000208083	0.00389002	-3.83997
ANKK1	0.0209187	8.70001	3.70951	0.000209563	0.0039155	-3.84663
STK4	-0.11356	8.86375	-3.70776	0.000211011	0.00394037	-3.8531
UCN3	-0.0226774	8.70104	-3.70545	0.000212938	0.00397413	-3.86163
CDC5L	0.097726	8.82652	3.70519	0.000213155	0.00397473	-3.86259
NAT16	-0.0239885	8.7015	-3.70511	0.000213222	0.00397473	-3.86289
IQCE	0.0912273	8.81158	3.70499	0.000213326	0.00397473	-3.86334
AC009812.1	0.0152183	8.6971	3.70379	0.000214337	0.00399092	-3.86778
DYRK1B	0.0371797	8.71359	3.70367	0.000214433	0.00399092	-3.8682
LHFPL6	-0.0793631	8.74581	-3.70341	0.000214655	0.00399285	-3.86918
ITSN1	-0.120696	8.87765	-3.70184	0.000215988	0.00401541	-3.87499
ADORA2A-AS1	-0.0358232	8.70776	-3.69794	0.000219323	0.00407375	-3.88938
NLRP1	0.0261898	8.70357	3.69788	0.000219369	0.00407375	-3.88958
TMEM8B	0.0476664	8.72644	3.69684	0.000220272	0.00408826	-3.89344
LARP6	0.0237238	8.70142	3.6923	0.00022423	0.00415942	-3.91016
AL589740.1	0.0590349	8.7247	3.6918	0.000224674	0.00416534	-3.91202
AC009093.2	-0.0427319	8.71562	-3.68974	0.000226499	0.00419685	-3.91961
PDE3A	-0.156353	9.014	-3.68722	0.000228747	0.00423618	-3.92888
AC024575.1	-0.00781713	8.69465	-3.68648	0.000229408	0.00424608	-3.93159
NBPF3	-0.0498871	8.72701	-3.68593	0.000229905	0.00425125	-3.93363
MGAT5	0.233352	9.36543	3.68589	0.000229941	0.00425125	-3.93377
AC022196.1	-0.00612614	8.69428	-3.68547	0.00023032	0.00425591	-3.93532
AP003086.2	0.0384419	8.71587	3.68464	0.00023107	0.00426742	-3.93837
NAIP	-0.0795669	8.79313	-3.68402	0.000231632	0.00427544	-3.94065
POLR1A	-0.101531	8.83681	-3.68326	0.000232322	0.00428582	-3.94344
PTGES	-0.00867234	8.6944	-3.68275	0.000232786	0.00428947	-3.94532
EPHA4	-0.0556795	8.72183	-3.68274	0.000232795	0.00428947	-3.94535
ZFP14	0.0729929	8.76505	3.68262	0.000232904	0.00428947	-3.94579
AC073869.3	-0.00964181	8.69502	-3.67766	0.000237472	0.00437121	-3.96402
AC006063.2	-0.00553411	8.69406	-3.67599	0.000239024	0.00439736	-3.97013
EEPD1	-0.175447	9.04208	-3.67517	0.000239788	0.00440711	-3.97313
TULP4	0.191175	9.23741	3.67514	0.000239817	0.00440711	-3.97324
AC004554.2	-0.0106062	8.69517	-3.67476	0.000240173	0.00441064	-3.97464
WNK4	-0.0346352	8.71007	-3.67466	0.000240272	0.00441064	-3.97502
PPM1N	0.017579	8.69754	3.67225	0.000242545	0.00444993	-3.98386
ZNF532	0.100761	8.82788	3.67188	0.000242896	0.00445393	-3.98521
MSR1	0.0391559	8.70886	3.66878	0.000245847	0.00450558	-3.99654
WASHC2A	0.0886921	8.80669	3.66702	0.00024754	0.00453413	-4.00298
OSTN	-0.00577675	8.6942	-3.664	0.000250479	0.00458547	-4.01406
AC006449.2	-0.0127981	8.69619	-3.65951	0.000254891	0.00466368	-4.03044
SCFD1	-0.192598	9.31797	-3.65886	0.000255537	0.00467204	-4.03281
KIF3A	0.0824541	8.79775	3.65877	0.000255626	0.00467204	-4.03314
FAM177B	0.0195134	8.6993	3.65859	0.000255811	0.00467287	-4.03382
GNAO1	-0.130735	9.01592	-3.65646	0.000257935	0.00470911	-4.04157
CD164	-0.095039	8.8298	-3.65231	0.000262139	0.00478326	-4.05673
SPCS1	0.0435353	8.72159	3.65211	0.000262333	0.0047842	-4.05743
TMEM53	0.0632527	8.75027	3.65034	0.000264149	0.00481469	-4.0639
KLRC2	-0.00662	8.69438	-3.64643	0.000268186	0.00488561	-4.07812
WDFY3	-0.209744	9.50607	-3.64411	0.000270619	0.00492726	-4.08659
SUCO	-0.162263	9.07762	-3.64375	0.000270995	0.00493143	-4.08789
FAM216A	0.0350626	8.71091	3.64235	0.000272466	0.00495551	-4.09296
SUSD6	0.158804	9.03726	3.63473	0.00028063	0.00510124	-4.12064
SLC37A1	-0.094688	8.82762	-3.63346	0.000282011	0.00512355	-4.12524
GPS1	0.0398336	8.71764	3.63256	0.000282998	0.00513821	-4.12851
AC109779.1	0.00474682	8.69396	3.63239	0.000283184	0.00513821	-4.12913
PRMT2	0.118457	8.90902	3.6323	0.000283277	0.00513821	-4.12944
LINC01098	-0.0382827	8.71136	-3.63147	0.000284195	0.00515206	-4.13247
PLEKHA1	-0.154118	9.03411	-3.62985	0.000285973	0.00518151	-4.13831
LINC01471	0.0133209	8.6959	3.62725	0.000288864	0.00523106	-4.14774
SOGA1	0.0786049	8.7758	3.62632	0.000289908	0.00524713	-4.15112
AC099509.1	-0.00723039	8.69451	-3.62592	0.000290351	0.00525231	-4.15255
AC008966.1	0.0119432	8.69582	3.62274	0.000293942	0.0053144	-4.16407
IGSF1	0.0138868	8.69645	3.62093	0.000296001	0.00534875	-4.17061
TSGA10	0.115171	8.87466	3.61966	0.00029745	0.00537203	-4.17518
AC012456.2	-0.00633776	8.69437	-3.61803	0.000299324	0.00540298	-4.18107
ADGRG2	-0.0482573	8.72412	-3.6173	0.000300165	0.00541524	-4.1837
PRMT6	0.0136172	8.69653	3.61707	0.000300436	0.00541722	-4.18454
NRP1	-0.134823	8.91111	-3.61643	0.000301182	0.00542775	-4.18686
TEX9	0.0932269	8.80545	3.61613	0.000301528	0.00542843	-4.18794
DLGAP4	-0.136067	8.95099	-3.61611	0.000301544	0.00542843	-4.18799
ZNF365	-0.0363181	8.70881	-3.61574	0.00030198	0.00543338	-4.18934
TNFSF10	0.0563509	8.73853	3.6155	0.00030226	0.00543549	-4.19021
STX16-NPEPL1	0.0505722	8.73079	3.61513	0.000302687	0.00543941	-4.19153
ZNF81	-0.0884283	8.79491	-3.61503	0.000302802	0.00543941	-4.19189
AC022182.1	0.0649568	8.75047	3.61435	0.0003036	0.00545083	-4.19435
NAA20	-0.105017	8.85854	-3.61357	0.000304516	0.00546399	-4.19718
INO80B-WBP1	-0.00533448	8.69422	-3.61333	0.000304798	0.00546399	-4.19804
AHR	-0.0464617	8.71754	-3.61331	0.000304822	0.00546399	-4.19812
DKK3	0.00791884	8.69446	3.61274	0.000305485	0.00547041	-4.20015
AC010487.3	-0.0645596	8.75692	-3.61272	0.000305507	0.00547041	-4.20022
GCNT1	-0.100115	8.81871	-3.61208	0.000306269	0.00548114	-4.20255
AC106820.2	-0.00755256	8.69465	-3.61076	0.00030783	0.00550614	-4.20731
UBXN2A	-0.1103	8.8598	-3.61001	0.00030871	0.00551893	-4.20999
GRASP	0.0332556	8.70915	3.60559	0.000314007	0.00561063	-4.22592
MEG8	-0.363562	9.53974	-3.60223	0.000318086	0.00568049	-4.238
FAF1	-0.23463	10.0813	-3.59954	0.000321386	0.00573637	-4.24767
ENOX2	-0.153013	8.97908	-3.59185	0.000331	0.00590483	-4.27526
LINC01943	-0.00544615	8.69423	-3.59022	0.000333075	0.00593869	-4.28111
ESRRG	0.326776	9.4621	3.58968	0.000333758	0.00594771	-4.28303
CHGB	0.103769	8.82713	3.58946	0.000334048	0.0059497	-4.28384
MSI1	-0.0694833	8.76661	-3.5891	0.000334503	0.00595466	-4.28512
LINC00621	-0.0118813	8.69568	-3.58894	0.000334705	0.00595508	-4.28568
ZMAT1	0.111017	8.87401	3.58574	0.000338827	0.00602523	-4.29713
RGS2	0.102495	8.80282	3.58427	0.00034074	0.0060531	-4.3024
DAGLA	-0.0547285	8.73756	-3.58426	0.000340755	0.0060531	-4.30245
LRRN4CL	0.00514629	8.69417	3.58363	0.000341576	0.00606447	-4.3047
NOCT	0.0642708	8.75039	3.58165	0.000344165	0.0061072	-4.31176
EMP2	0.0962262	8.82393	3.58144	0.000344448	0.00610899	-4.31253
OCA2	-0.0320193	8.70497	-3.58116	0.000344817	0.00611231	-4.31353
AL117336.3	0.079879	8.78988	3.58059	0.000345565	0.00612233	-4.31556
NEK11	0.098818	8.81231	3.57933	0.000347234	0.00614865	-4.32007
SERTAD3	0.0169272	8.69805	3.57682	0.000350581	0.00620146	-4.32904
ST7	-0.214698	9.35497	-3.57681	0.000350587	0.00620146	-4.32906
CLTCL1	-0.0818767	8.78032	-3.57339	0.000355188	0.00627954	-4.34126
DUSP18	0.0450953	8.72171	3.57081	0.000358696	0.00633822	-4.35045
UBE2D1	0.0744417	8.76933	3.56853	0.000361824	0.00639012	-4.35857
AC068759.1	-0.0862635	8.75105	-3.56693	0.000364043	0.00642593	-4.36429
FANCC	-0.188671	9.21493	-3.56612	0.000365169	0.00644032	-4.36718
NAA40	0.0588201	8.74808	3.56606	0.000365242	0.00644032	-4.36736
NCDN	0.0165412	8.69785	3.56539	0.000366186	0.00645357	-4.36978
RIMKLB	0.0957126	8.81868	3.56305	0.000369451	0.00650768	-4.37808
PROX1	0.115095	8.87511	3.5626	0.000370084	0.00651542	-4.37968
SCML2	0.0657618	8.7544	3.56072	0.000372734	0.00655824	-4.38635
AC099508.2	-0.0352399	8.70762	-3.5606	0.000372907	0.00655824	-4.38679
AC132938.1	0.0183502	8.69898	3.55999	0.000373776	0.0065686	-4.38896
NBN	0.0779984	8.78433	3.55991	0.000373888	0.0065686	-4.38924
CLCN7	0.059681	8.74933	3.55974	0.000374128	0.00656937	-4.38984
FAM107A	-0.0231514	8.70087	-3.55746	0.000377389	0.00662317	-4.39796
WDR35	0.0952171	8.81844	3.55455	0.000381582	0.00669229	-4.40829
CERKL	0.0858723	8.80456	3.55445	0.000381727	0.00669229	-4.40864
LGR4	0.269641	9.82832	3.5528	0.000384116	0.00673066	-4.41447
AC036214.3	0.0156895	8.69772	3.55225	0.000384927	0.00674135	-4.41645
VIPR1-AS1	-0.0108315	8.69569	-3.55185	0.0003855	0.00674786	-4.41784
TRERF1	-0.110611	8.85307	-3.55148	0.00038604	0.00675379	-4.41915
AP001596.1	0.00652699	8.69444	3.55087	0.000386934	0.00676591	-4.42131
HIST2H2BF	0.0227912	8.70113	3.55043	0.000387583	0.00677371	-4.42287
MAGEH1	0.0180082	8.69844	3.54866	0.000390198	0.00681586	-4.42916
NECAB2	0.0383446	8.7156	3.54765	0.000391691	0.00683839	-4.43273
SEPT9	-0.159592	9.04464	-3.5459	0.000394294	0.00688024	-4.43892
CRKL	-0.0790953	8.79133	-3.54148	0.000400945	0.00699267	-4.45455
CAMKMT	-0.259969	9.646	-3.5403	0.000402741	0.00702034	-4.45873
KCND2	0.054179	8.7125	3.53987	0.000403391	0.00702802	-4.46024
AC120498.3	0.00536499	8.69413	3.53641	0.000408708	0.00711695	-4.47247
LPP	-0.252374	10.1943	-3.53596	0.000409397	0.00712525	-4.47404
HAGH	0.0952213	8.8344	3.53337	0.000413418	0.0071915	-4.48318
HNRNPUL2-BSCL2	-0.0171884	8.69825	-3.53257	0.000414679	0.0072097	-4.48602
AL355472.3	-0.0709747	8.77286	-3.5319	0.000415729	0.00722421	-4.48838
FBXO34	-0.165058	9.07271	-3.53037	0.000418133	0.00726222	-4.49377
BCAM	0.0646064	8.75898	3.53022	0.00041837	0.00726258	-4.4943
CLEC18A	0.0202859	8.70035	3.5289	0.000420454	0.00729497	-4.49894
TYW1	-0.155484	9.08164	-3.52866	0.000420835	0.0072978	-4.49979
AC123788.1	-0.0252235	8.7038	-3.52807	0.000421775	0.00731034	-4.50187
WLS	-0.207798	9.27039	-3.52787	0.000422086	0.00731195	-4.50256
SRBD1	-0.178923	9.16495	-3.5267	0.000423951	0.00734046	-4.50668
AL136304.1	0.0102183	8.69545	3.52624	0.000424696	0.00734956	-4.50832
AC091167.7	0.0119929	8.69585	3.52199	0.000431542	0.00746419	-4.52325
LINC01550	0.0211816	8.69943	3.51972	0.000435243	0.00752432	-4.53123
KCNH7	0.106525	8.78927	3.51914	0.000436201	0.00753699	-4.53328
BFAR	0.084078	8.80373	3.51792	0.000438197	0.00756758	-4.53754
PKP4	0.170822	9.10843	3.51685	0.000439969	0.00759428	-4.54131
MPPED2	0.0722645	8.75395	3.51667	0.000440274	0.00759564	-4.54196
RET	0.0219744	8.70085	3.5158	0.000441715	0.00761658	-4.54501
AC069503.1	0.0102679	8.69527	3.51396	0.000444773	0.00766536	-4.55145
CLGN	0.0372965	8.71247	3.5137	0.000445206	0.00766889	-4.55236
IFIT3	0.0199019	8.69918	3.51299	0.000446407	0.00768562	-4.55487
PRKD1	-0.247703	9.41826	-3.51079	0.000450105	0.00774531	-4.56257
MPP2	-0.0603863	8.74865	-3.51016	0.000451164	0.00775955	-4.56477
PON2	0.0679045	8.76707	3.50749	0.000455707	0.00783367	-4.57412
CLIP1	-0.189059	9.31876	-3.50683	0.00045683	0.00784895	-4.57642
TPPP3	0.0131775	8.69658	3.50631	0.000457725	0.00786031	-4.57824
AC021231.1	0.125518	8.88529	3.50606	0.000458159	0.00786373	-4.57913
HIST1H1E	0.0371293	8.7147	3.5053	0.000459464	0.0078821	-4.58178
AJ011932.1	0.00701463	8.6945	3.50504	0.000459913	0.00788577	-4.5827
TTBK1	0.0194945	8.69974	3.50486	0.000460233	0.00788722	-4.58334
AC099673.1	0.00502784	8.69411	3.50321	0.000463071	0.0079318	-4.58908
FAM66D	0.0326573	8.71006	3.50069	0.000467476	0.00800317	-4.59792
LPIN3	-0.0580402	8.74919	-3.49793	0.000472321	0.00808198	-4.60754
TYW1B	-0.138394	8.96691	-3.49701	0.00047395	0.00810573	-4.61075
AC078795.3	-0.00720513	8.69466	-3.49599	0.000475766	0.00813264	-4.61432
AC090912.1	0.0455801	8.72217	3.49504	0.000477465	0.00815753	-4.61765
MOB2	0.0671519	8.76461	3.49453	0.000478367	0.00816877	-4.61941
AC019118.2	0.0188	8.69907	3.49304	0.000481043	0.00821029	-4.62461
ARL6	0.0617292	8.7502	3.4923	0.00048238	0.00822892	-4.6272
DIAPH1	-0.188846	9.2902	-3.49091	0.000484882	0.0082674	-4.63203
CEP85L	-0.168666	9.15265	-3.49065	0.000485363	0.00826803	-4.63295
BCL9L	-0.0565957	8.74515	-3.49062	0.000485412	0.00826803	-4.63305
GALNT8	0.0525531	8.73708	3.48787	0.000490417	0.00834903	-4.64261
GPX4	0.0368201	8.71474	3.48707	0.000491886	0.00836726	-4.6454
PLEKHM2	-0.108504	8.89101	-3.48702	0.000491986	0.00836726	-4.64559
ODF2L	-0.102885	8.8593	-3.48459	0.000496457	0.00843901	-4.65403
AP1G1	-0.137864	9.02631	-3.48431	0.000496976	0.00844356	-4.65501
AL035071.1	-0.0241199	8.70309	-3.48396	0.000497625	0.0084503	-4.65622
AC013269.1	0.00542184	8.69416	3.48342	0.000498637	0.0084632	-4.65812
BASP1	0.0176767	8.69738	3.48258	0.00050019	0.00848527	-4.66102
VANGL2	0.0266024	8.70474	3.48232	0.00050068	0.00848928	-4.66193
PYROXD2	-0.0367512	8.71383	-3.48176	0.000501718	0.00850259	-4.66386
RFPL2	0.0188636	8.69926	3.47977	0.00050546	0.00856168	-4.67079
AL513164.1	0.0161675	8.69784	3.47814	0.000508539	0.00860948	-4.67645
HDAC3	0.0642707	8.75927	3.47753	0.000509696	0.00862472	-4.67857
CUX1	-0.230751	10.0301	-3.47666	0.00051134	0.00864817	-4.68158
OFD1	0.115927	8.91285	3.47307	0.000518223	0.00876017	-4.69404
MIR2052HG	-0.109979	8.8067	-3.47206	0.000520161	0.0087885	-4.69752
ASPHD2	0.00986978	8.69507	3.47188	0.000520509	0.00878994	-4.69815
GALM	0.0616881	8.74221	3.46862	0.000526865	0.0088928	-4.70946
AC079145.1	0.0111011	8.69584	3.46746	0.000529135	0.00892663	-4.71347
SLC17A6	0.0337912	8.70886	3.46608	0.000531848	0.00896788	-4.71823
SRRM3	-0.0940323	8.86442	-3.46558	0.000532836	0.0089764	-4.71996
VWA5B2	-0.0741971	8.79353	-3.46543	0.000533133	0.0089764	-4.72048
ANO5	0.113967	8.88449	3.46542	0.000533156	0.0089764	-4.72052
CLOCK	0.148734	9.04431	3.4639	0.000536164	0.00902251	-4.72577
SLCO6A1	0.00615024	8.69406	3.46298	0.000538004	0.00904893	-4.72896
CALD1	-0.101782	8.83899	-3.4625	0.000538958	0.00906043	-4.73061
NACAD	0.0106189	8.69545	3.46203	0.000539901	0.00907175	-4.73224
KIAA0319L	0.16653	9.15101	3.46086	0.000542256	0.00910675	-4.7363
CTNNA1	-0.189105	9.39459	-3.456	0.000552108	0.00926756	-4.75307
CASC2	0.077581	8.76457	3.4551	0.000553942	0.00928759	-4.75616
[truncated: 31,539 more rows]

## Sheet: Sheet4
	logFC	AveExpr	t	P.Value	adj.P.Val	B
CHRM3	2.40813	10.8043	17.4453	1.67556e-66	2.16135e-63	138.376
NPFFR2	0.450151	8.69611	54.2069	0	0	1183.37
NRG1	2.21516	9.15029	18.2132	3.65518e-72	5.32989e-69	151.372
CACNA2D3	2.01779	8.79069	38.7829	1.93596e-293	1.62321e-289	660.286
NDST4	0.174002	8.69478	36.7487	1.57128e-266	1.05395e-262	598.36
KCNIP4	0.620437	8.70367	32.103	1.24666e-208	6.9684e-205	465.134
PPY	1.92487	8.70763	75.6237	0	0	1991.97
KLHL1	0.81902	8.72263	26.7949	2.16941e-149	9.09471e-146	328.865
TRPM3	-2.17679	9.38284	-24.9607	7.64479e-131	2.84879e-127	286.216
CDH20	0.455558	8.70349	24.7628	6.62266e-129	2.22111e-125	281.761
FGB	0.103209	8.69453	23.6731	1.85402e-118	5.65274e-115	257.743
PTPRG	1.87328	9.51991	13.9829	9.76257e-44	5.95303e-41	86.1591
AL391117.1	0.266992	8.69916	21.0456	6.90205e-95	1.78062e-91	203.569
SST	-1.34946	8.86033	-20.9926	1.9486e-94	4.668e-91	202.533
SLITRK6	0.155816	8.69643	20.0985	5.68808e-87	1.27178e-83	185.382
IL1RAP	0.836519	8.76274	19.8261	9.40959e-85	1.97237e-81	180.285
KCNT2	0.766566	8.77463	19.5263	2.42202e-82	4.77822e-79	174.748
NTM	0.562837	8.71745	19.4657	7.38145e-82	1.37533e-78	173.636
CHRM2	0.129184	8.69459	19.4019	2.37512e-81	4.19247e-78	172.471
AC115622.1	0.0718943	8.69438	18.5279	1.51612e-74	2.54239e-71	156.842
PCDH10	0.13727	8.69524	18.3952	1.54843e-73	2.47292e-70	154.525
THSD7A	1.7082	8.75525	42.5463	0	0	779.921
CNTNAP5	1.57424	8.82996	21.4162	4.5304e-98	1.26617e-94	210.883
EYS	-0.953426	8.8382	-18.1961	4.91196e-72	6.86406e-69	151.078
PXK	0.994369	8.83038	17.5771	1.85304e-67	2.48589e-64	140.571
ANK3	1.56635	9.50074	12.0539	4.49752e-33	2.12447e-30	61.7447
AC119868.2	0.0719947	8.69455	17.3662	6.2382e-66	7.74877e-63	137.065
ZNF385D	-1.37021	9.26321	-16.8264	4.23892e-62	5.07732e-59	128.27
RIPPLY3	0.127543	8.6967	16.7327	1.9125e-61	2.21177e-58	126.768
LRFN5	-0.633147	8.76749	-16.7162	2.49083e-61	2.78458e-58	126.505
AFF3	0.615372	8.72973	16.7087	2.80827e-61	3.03818e-58	126.385
LINC00616	0.775585	8.78433	16.2825	2.3892e-58	2.50403e-55	119.663
CA10	0.336707	8.70739	16.1512	1.84986e-57	1.88002e-54	117.623
ETV1	0.72974	8.78992	15.539	2.11065e-53	2.08197e-50	108.316
ADARB2	-0.717918	8.79145	-15.5199	2.81295e-53	2.69545e-50	108.03
BRINP1	0.276002	8.70439	15.4633	6.5541e-53	6.10587e-50	107.188
SEMA3E	0.800638	8.80939	15.4529	7.65823e-53	6.94166e-50	107.033
AC131956.2	0.147825	8.69779	15.4034	1.60028e-52	1.41237e-49	106.299
KCNG1	0.0803387	8.69526	15.2919	8.3585e-52	7.18788e-49	104.652
GREM2	0.203828	8.69935	15.1958	3.44191e-51	2.88587e-48	103.243
KCTD16	1.53533	9.03914	12.9376	8.92721e-38	4.99001e-35	72.5055
SPOCK1	0.517549	8.73279	14.7075	4.03617e-48	3.22297e-45	96.2058
IFNA13	0.026333	8.69386	14.1258	1.38299e-44	8.92009e-42	88.1039
PCDH9-AS4	0.0258589	8.69385	14.1258	1.38299e-44	8.92009e-42	88.1039
LINC01859	0.0250494	8.69385	14.1258	1.38299e-44	8.92009e-42	88.1039
TAB3-AS2	0.0187323	8.69382	14.1258	1.38301e-44	8.92009e-42	88.1039
SMCP	0.0162051	8.69381	14.1258	1.38303e-44	8.92009e-42	88.1039
FOXD4L4	0.0162051	8.69381	14.1258	1.38303e-44	8.92009e-42	88.1039
LINC00402	0.0162051	8.69381	14.1258	1.38303e-44	8.92009e-42	88.1039
DLL3	0.0155666	8.6938	14.1258	1.38303e-44	8.92009e-42	88.1039
DWORF	0.0152819	8.6938	14.1258	1.38304e-44	8.92009e-42	88.1039
AKR1C4	0.0147523	8.6938	14.1258	1.38304e-44	8.92009e-42	88.1039
SLIT3	0.441255	8.71551	14.0658	3.15138e-44	1.99417e-41	87.2843
HGD	0.593383	8.77476	14.0284	5.25224e-44	3.26203e-41	86.776
INPP4B	1.37423	9.13281	13.0738	1.58012e-38	9.29721e-36	74.2273
MTUS2	-1.20442	9.26406	-13.3758	3.19279e-40	1.91214e-37	78.1078
SNTG1	1.30578	9.20052	12.8438	2.91449e-37	1.60239e-34	71.3292
ROR2	0.370653	8.72448	13.0684	1.6928e-38	9.78847e-36	74.1589
AC009227.1	0.0365517	8.69398	12.9923	4.46486e-38	2.53801e-35	73.1945
PCDH9	1.21007	8.76769	18.3279	4.9997e-73	7.62182e-70	153.356
MLIP	1.08396	8.88206	15.0233	4.27857e-50	3.49987e-47	100.733
AL354994.1	0.0414361	8.69403	12.7505	9.38486e-37	5.0766e-34	70.1666
SHISA6	0.431437	8.72914	12.5949	6.47584e-36	3.44741e-33	68.2466
KCTD8	-0.881766	8.91259	-12.5756	8.21767e-36	4.30632e-33	68.0098
PRKG2	0.199075	8.70266	12.5476	1.16034e-35	5.98698e-33	67.6669
SAMD5	0.980778	8.93913	12.2752	3.19606e-34	1.62408e-31	64.3717
AC116563.1	0.0339747	8.69411	12.2726	3.29637e-34	1.65006e-31	64.341
AC011446.1	0.024891	8.69392	12.2619	3.7504e-34	1.84972e-31	64.2128
SLITRK1	0.0491143	8.69462	12.0986	2.64651e-33	1.28636e-30	62.2714
AL354950.1	0.0250728	8.69393	12.0836	3.16075e-33	1.51436e-30	62.095
MEIS2	1.08282	9.63099	8.80144	1.7472e-18	4.2772e-16	28.4495
RBFOX3	0.648251	8.80886	11.9858	1.00492e-32	4.68096e-30	60.946
AC008805.2	0.0248631	8.69393	11.9812	1.06097e-32	4.87435e-30	60.8921
GCNT3	0.0969524	8.69656	11.814	7.50466e-32	3.40123e-29	58.949
ST6GALNAC5	-1.05568	8.97543	-11.7979	9.04692e-32	4.04554e-29	58.7634
ROBO2	-1.01617	9.13181	-11.5187	2.23128e-30	9.84638e-28	55.5807
SYT10	0.055601	8.69451	11.5089	2.49483e-30	1.08665e-27	55.4698
LCNL1	0.0213008	8.69391	11.3554	1.40637e-29	6.04704e-27	53.7531
LHX2	0.021098	8.69391	11.3075	2.40195e-29	1.0197e-26	53.2219
AL445584.2	0.0580213	8.69488	11.2885	2.97097e-29	1.24551e-26	53.0108
DSCR8	0.0464881	8.69426	11.2561	4.25709e-29	1.76265e-26	52.6539
PIK3C2G	0.606142	8.77608	11.2448	4.82675e-29	1.97414e-26	52.5292
ABLIM1	-1.18816	9.48467	-11.2297	5.70753e-29	2.29868e-26	52.3629
C12orf42	0.0248889	8.69398	11.2289	5.75733e-29	2.29868e-26	52.3543
TPH2	0.114012	8.69802	11.2088	7.19338e-29	2.83825e-26	52.1333
BMP7	0.0382251	8.69436	11.1999	7.93697e-29	3.09523e-26	52.0356
DOK6	1.06032	8.73421	29.8678	1.00957e-182	4.83701e-179	405.531
AL645608.5	0.0201758	8.6939	11.1544	1.31133e-28	4.99766e-26	51.5374
GLI3	0.696478	8.86758	11.1025	2.31877e-28	8.73784e-26	50.9718
CARD11	0.415477	8.74314	10.9775	9.06053e-28	3.37636e-25	49.6196
SMOC1	0.763184	8.8473	10.9333	1.46225e-27	5.38912e-25	49.1448
AC093879.1	0.0414489	8.69426	10.932	1.48326e-27	5.40711e-25	49.1307
LINC00842	0.0250494	8.69396	10.7907	6.75934e-27	2.43758e-24	47.6263
AL135902.2	0.0185227	8.6939	10.787	7.03737e-27	2.51084e-24	47.5863
ARX	0.325167	8.74033	10.766	8.7992e-27	3.1064e-24	47.3647
FGF5	0.0153981	8.69387	10.7581	9.56939e-27	3.34311e-24	47.2815
SIDT1	0.472132	8.77085	10.7529	1.01164e-26	3.49778e-24	47.2264
LINC01249	0.0226379	8.69393	10.7357	1.21451e-26	4.15634e-24	47.0451
AC139722.1	0.039504	8.69445	10.6778	2.24265e-26	7.59736e-24	46.437
SNX29	-1.07791	9.47881	-10.6092	4.61993e-26	1.54943e-23	45.7203
AL136097.2	0.0250728	8.69401	10.6019	4.98678e-26	1.65591e-23	45.6446
ABCC9	0.555118	8.80119	10.5761	6.53977e-26	2.1503e-23	45.3758
SLC8A3	0.33879	8.72687	10.5707	6.91791e-26	2.25255e-23	45.3201
SHANK1	0.0460192	8.69463	10.5697	6.99128e-26	2.25455e-23	45.3096
SLC4A4	0.810901	9.04632	10.5565	8.02158e-26	2.56217e-23	45.1733
AC105383.1	0.0468026	8.69464	10.4192	3.3403e-25	1.05686e-22	43.7592
NUGGC	0.0408218	8.6945	10.2892	1.26871e-24	3.97665e-22	42.4366
LRTM1	0.0261881	8.69403	10.2731	1.49584e-24	4.64513e-22	42.2734
CMTM1	0.0195751	8.69392	10.1539	5.00381e-24	1.53961e-21	41.077
AC097487.1	0.0486909	8.69454	10.1002	8.58439e-24	2.6173e-21	40.5422
MEP1B	0.0743192	8.69622	10.0798	1.05215e-23	3.17901e-21	40.3407
SAPCD2	0.02022	8.69392	10.0698	1.16332e-23	3.48351e-21	40.2412
RAD21L1	0.035482	8.6942	10.0413	1.54644e-23	4.58977e-21	39.9592
AGTR1	0.232465	8.71304	9.99699	2.40269e-23	7.06853e-21	39.5228
AC027237.2	0.0567958	8.69525	9.9814	2.80453e-23	8.17897e-21	39.3696
HPGD	0.170564	8.70539	9.96385	3.33712e-23	9.6483e-21	39.1974
STAC	0.0442031	8.6944	9.79171	1.80792e-22	5.18239e-20	37.5243
ENTPD2	0.0857202	8.69778	9.75761	2.51806e-22	7.15685e-20	37.1963
SUCNR1	0.0324192	8.69418	9.72397	3.48813e-22	9.83066e-20	36.8737
AGT	0.0718397	8.69645	9.72294	3.52311e-22	9.84649e-20	36.8638
AL359881.2	0.0189611	8.69396	9.68926	4.8765e-22	1.35164e-19	36.542
EPHA5	0.158939	8.70244	9.67688	5.49432e-22	1.5104e-19	36.424
GRM7	-0.39376	8.75227	-9.67316	5.69464e-22	1.55274e-19	36.3885
SUSD4	-0.678573	8.95616	-9.65046	7.08281e-22	1.91567e-19	36.1726
AC009955.3	0.0195882	8.69397	9.62175	9.32745e-22	2.50259e-19	35.9002
ZNF197-AS1	0.0193005	8.69393	9.49404	3.14363e-21	8.36756e-19	34.6979
EPHA6	-0.423582	8.76848	-9.49217	3.19966e-21	8.44962e-19	34.6804
SYT1	-0.393374	8.73937	-9.48492	3.42642e-21	8.97775e-19	34.6126
ST20-AS1	0.019361	8.69397	9.46832	4.00742e-21	1.04187e-18	34.4577
CACNA2D1	0.800361	9.15429	9.39034	8.33622e-21	2.15062e-18	33.7331
KCNIP1	-0.606393	8.90457	-9.37634	9.50139e-21	2.4325e-18	33.6037
AC122688.2	0.0184673	8.69393	9.11145	1.09172e-19	2.7738e-17	31.1894
ASIC2	-0.432135	8.75787	-9.10899	1.11634e-19	2.81502e-17	31.1674
PGR	0.396352	8.77678	9.09643	1.25125e-19	3.13167e-17	31.0546
HIST1H2BJ	0.0347838	8.69431	8.98103	3.54441e-19	8.80538e-17	30.0255
HADH	-0.511595	8.87837	-8.86719	9.77783e-19	2.41124e-16	29.0229
FNDC3B	1.02996	10.6097	7.17445	8.14761e-13	1.35275e-10	15.5911
AC087241.3	0.0204895	8.69401	8.7358	3.1063e-18	7.54922e-16	27.8812
LINC02108	0.0264733	8.69415	8.65981	6.01597e-18	1.45154e-15	27.2285
MIXL1	0.0207544	8.69401	8.6447	6.85651e-18	1.64253e-15	27.0994
LRRC63	0.0250494	8.69408	8.63267	7.60765e-18	1.80954e-15	26.9968
ATXN8OS	0.0478881	8.69519	8.60535	9.62872e-18	2.27414e-15	26.7642
MLLT3	0.598249	8.86122	8.57452	1.25513e-17	2.94367e-15	26.5026
TAGAP	0.0188383	8.69399	8.54042	1.68085e-17	3.91474e-15	26.2143
LINC01035	-0.282811	8.72675	-8.47975	2.81856e-17	6.51923e-15	25.7041
LINC02388	0.570328	8.89596	8.45051	3.61152e-17	8.2961e-15	25.4595
MARCH1	0.509966	8.79962	8.44567	3.76249e-17	8.5841e-15	25.4191
NTNG1	-0.269879	8.72569	-8.31418	1.1349e-16	2.57177e-14	24.33
APLN	0.0193352	8.69401	8.28365	1.46314e-16	3.29335e-14	24.0794
GALNT13	-0.606386	8.91533	-8.27909	1.5195e-16	3.39741e-14	24.0422
SALL2	0.0503092	8.69581	8.23755	2.14338e-16	4.76056e-14	23.703
AC008676.1	0.0385335	8.69473	8.22679	2.34263e-16	5.1689e-14	23.6153
SLC5A8	0.111106	8.70251	8.13323	5.04809e-16	1.10656e-13	22.8585
FAM198B-AS1	0.0656673	8.69668	8.10843	6.17862e-16	1.34558e-13	22.6593
GRP	0.0140395	8.6939	8.09103	7.11756e-16	1.54006e-13	22.5198
SMARCD3	0.312557	8.75974	8.08903	7.23425e-16	1.55527e-13	22.5038
STAT4	0.29761	8.74773	8.07211	8.29812e-16	1.77263e-13	22.3686
PNMT	0.0818427	8.69879	8.00161	1.46575e-15	3.11128e-13	21.808
AC116565.1	0.0158159	8.69396	7.99284	1.5728e-15	3.31752e-13	21.7386
BRWD1-AS1	0.0653179	8.69725	7.91596	2.90726e-15	6.09399e-13	21.1334
AC211433.2	0.0178069	8.694	7.90362	3.20692e-15	6.66458e-13	21.0368
ATP1A3	0.0308118	8.69438	7.90313	3.21922e-15	6.66458e-13	21.033
AC027290.1	0.0211176	8.6941	7.86846	4.23752e-15	8.7189e-13	20.7624
AC008403.1	0.0226379	8.69413	7.82811	5.82596e-15	1.19141e-12	20.4489
MCC	-0.531065	8.90489	-7.81793	6.31178e-15	1.28294e-12	20.3701
BRINP3	-0.253905	8.72117	-7.77602	8.76717e-15	1.77129e-12	20.0466
AC099753.1	0.0290772	8.69446	7.77341	8.94789e-15	1.79697e-12	20.0265
ROBO1	0.659167	8.95617	7.7697	9.21092e-15	1.83879e-12	19.998
AC005329.1	0.0417486	8.69496	7.76686	9.41795e-15	1.86899e-12	19.9761
VAT1L	-0.478675	8.86933	-7.76001	9.93485e-15	1.95997e-12	19.9235
GPR179	0.0437408	8.69524	7.71764	1.38176e-14	2.71002e-12	19.5988
TUBB1	0.0685925	8.69731	7.71686	1.39011e-14	2.71056e-12	19.5929
PLD1	0.546222	8.8916	7.69689	1.62296e-14	3.14628e-12	19.4405
AL033504.1	0.511085	8.84186	7.69042	1.70643e-14	3.2891e-12	19.3911
BX088645.1	0.0550249	8.69629	7.6887	1.72922e-14	3.31397e-12	19.3781
NISCH	-0.521543	8.97427	-7.62611	2.80133e-14	5.33755e-12	18.9034
IGHVIII-76-1	0.019293	8.69403	7.62539	2.81694e-14	5.33755e-12	18.8979
BANK1	0.304964	8.75171	7.6139	3.07652e-14	5.79664e-12	18.8112
LRRTM3	-0.583601	8.95711	-7.58452	3.8519e-14	7.21703e-12	18.5901
AC016717.2	0.0594016	8.69691	7.56268	4.55024e-14	8.47811e-12	18.4262
LINGO2	-0.719383	9.07589	-7.56182	4.57999e-14	8.4864e-12	18.4198
SLC44A5	-0.468556	8.80908	-7.53338	5.68558e-14	1.04771e-11	18.2072
AUTS2	-0.790203	9.26557	-7.52876	5.88841e-14	1.07916e-11	18.1727
PDE3A	0.626834	9.014	7.47402	8.9061e-14	1.62135e-11	17.7659
ARL2-SNX15	0.0155666	8.69398	7.47346	8.94357e-14	1.62135e-11	17.7618
AL353753.1	0.17138	8.71254	7.47048	9.14688e-14	1.64929e-11	17.7397
SLC30A8	-0.731024	9.3409	-7.45588	1.02083e-13	1.83084e-11	17.6317
GABRB3	-0.563145	8.97872	-7.448	1.08309e-13	1.93217e-11	17.5735
PTH2R	-0.315353	8.75597	-7.42765	1.26165e-13	2.23879e-11	17.4235
SLC4A10	0.493195	8.94618	7.42224	1.31374e-13	2.31174e-11	17.3838
PDK3	0.423503	8.84767	7.42196	1.31654e-13	2.31174e-11	17.3817
SLC38A4	-0.449653	8.88204	-7.41674	1.36899e-13	2.39132e-11	17.3433
AP000757.1	0.146244	8.7117	7.38312	1.75923e-13	3.05705e-11	17.0968
AC025038.1	0.0214783	8.69417	7.35165	2.22281e-13	3.84271e-11	16.8669
FGF1	0.0448662	8.69523	7.34107	2.40399e-13	4.13462e-11	16.7899
ERBB4	-0.880873	9.17607	-7.33611	2.49392e-13	4.26741e-11	16.7539
PDGFD	0.768665	9.05734	7.30279	3.18975e-13	5.43034e-11	16.5121
AL592211.1	0.032886	8.69487	7.26076	4.34397e-13	7.35799e-11	16.2087
AC100803.3	0.0769722	8.69917	7.24253	4.9642e-13	8.36629e-11	16.0776
AC025175.1	0.024721	8.69421	7.20096	6.72135e-13	1.1271e-10	15.7801
AC007540.1	0.0175323	8.69402	7.19648	6.94426e-13	1.15869e-10	15.748
AC092691.1	1.01764	8.89169	11.175	1.04518e-28	4.02909e-26	51.7625
SLC8A1-AS1	0.121491	8.70506	7.17235	8.27281e-13	1.36677e-10	15.5762
RASGRF2	0.313628	8.76583	7.10003	1.39337e-12	2.29072e-10	15.0644
AC069120.1	0.269307	8.76025	7.05392	1.9378e-12	3.16393e-10	14.7408
ELANE	0.0223707	8.69422	7.05352	1.94338e-12	3.16393e-10	14.738
TNFRSF11B	0.0435534	8.69544	7.04496	2.06561e-12	3.34669e-10	14.6781
AL356215.1	0.024615	8.69437	7.04192	2.11078e-12	3.40343e-10	14.6569
SLC35F3	-0.841129	9.29495	-7.03869	2.15985e-12	3.46588e-10	14.6343
AC037441.1	0.0192121	8.69411	6.98606	3.13687e-12	5.00973e-10	14.2683
TUBA3D	0.0220247	8.6943	6.9716	3.47405e-12	5.52193e-10	14.1681
LRRC4C	-0.308666	8.7408	-6.95056	4.02888e-12	6.37361e-10	14.0228
PCDH9-AS2	0.0343481	8.69479	6.9234	4.87474e-12	7.67555e-10	13.8359
TOX	0.798132	9.30288	6.92212	4.91876e-12	7.70866e-10	13.8271
CNTN4	-0.647271	9.22737	-6.84426	8.46159e-12	1.31993e-09	13.2954
KIAA2012	-0.150651	8.71344	-6.84176	8.60901e-12	1.33671e-09	13.2784
GNB4	0.13373	8.71138	6.83098	9.27663e-12	1.43373e-09	13.2052
AC023034.1	0.0241049	8.69433	6.79693	1.17336e-11	1.80514e-09	12.975
VIPR1	0.15276	8.71822	6.78226	1.29789e-11	1.98761e-09	12.8762
AF279873.4	0.0179998	8.6941	6.77377	1.37585e-11	2.09743e-09	12.819
ESR1	-0.288225	8.78134	-6.71379	2.07279e-11	3.14558e-09	12.4176
FAP	-0.445779	8.87681	-6.7049	2.202e-11	3.32661e-09	12.3584
IBA57-DT	0.0229755	8.69426	6.69595	2.34012e-11	3.51941e-09	12.2988
B3GALT5-AS1	0.0554328	8.69707	6.69286	2.38958e-11	3.57776e-09	12.2784
ADGRG3	0.0220177	8.69418	6.68514	2.51806e-11	3.75336e-09	12.2271
AC026740.1	0.0149468	8.694	6.66669	2.85306e-11	4.23389e-09	12.1048
CADM1	-0.637837	9.25654	-6.66227	2.93949e-11	4.34294e-09	12.0756
RIMBP2	-0.51784	9.16865	-6.65915	3.00209e-11	4.41598e-09	12.0549
LINC01976	0.0187821	8.69412	6.65244	3.14129e-11	4.60055e-09	12.0106
COL2A1	0.0149783	8.69394	6.64907	3.21346e-11	4.68578e-09	11.9883
AKR1E2	0.0771792	8.6999	6.64723	3.25366e-11	4.72386e-09	11.9762
AL121872.1	0.0182839	8.69416	6.59907	4.49647e-11	6.50011e-09	11.6595
AC090531.1	-0.382802	8.83862	-6.59343	4.66954e-11	6.72133e-09	11.6226
INS	-1.29248	10.0421	-6.58705	4.87287e-11	6.98403e-09	11.5809
AL139300.1	0.0184416	8.69412	6.58321	4.99951e-11	7.13505e-09	11.5557
LINC00882	0.29073	8.76325	6.5558	6.00188e-11	8.52929e-09	11.377
CSGALNACT1	0.887828	9.32088	6.55285	6.1208e-11	8.66158e-09	11.3578
AC020637.1	0.10729	8.70599	6.55118	6.18934e-11	8.72177e-09	11.3469
GCG	-0.586682	8.94618	-6.54576	6.41645e-11	9.00397e-09	11.3116
PRUNE2	-0.460845	8.99594	-6.51416	7.91171e-11	1.1056e-08	11.1067
BTBD11	-0.478902	8.9375	-6.50849	8.21374e-11	1.14304e-08	11.0701
ST18	-0.554093	9.13865	-6.50101	8.62981e-11	1.19598e-08	11.0217
STK32B	-0.358788	8.85077	-6.49476	8.99312e-11	1.2412e-08	10.9814
PYY	0.0823883	8.70062	6.47877	9.9917e-11	1.37337e-08	10.8784
FAM163A	0.0796548	8.69892	6.46527	1.09196e-10	1.49478e-08	10.7916
TENM2	0.524991	8.94317	6.43807	1.30505e-10	1.77921e-08	10.6173
OSTN	0.020067	8.6942	6.43522	1.32954e-10	1.80527e-08	10.5991
SIM1	0.355947	8.84592	6.37896	1.91773e-10	2.59342e-08	10.2411
ADGRL2	0.436636	8.88778	6.37375	1.98359e-10	2.67171e-08	10.2081
GREB1	-0.425043	8.90131	-6.37261	1.99837e-10	2.68085e-08	10.2009
AF131215.3	0.0198072	8.69421	6.36243	2.1345e-10	2.85207e-08	10.1365
DPY19L2	0.199354	8.74061	6.36177	2.14363e-10	2.85291e-08	10.1323
PPFIA2	-0.134356	8.71073	-6.36008	2.16721e-10	2.87288e-08	10.1216
SLC5A1	0.216596	8.74658	6.32998	2.63174e-10	3.46683e-08	9.93188
FAM110B	0.3498	8.82577	6.32973	2.63594e-10	3.46683e-08	9.93032
LINC00621	0.0413716	8.69568	6.31848	2.83364e-10	3.68525e-08	9.85967
PDE7B	-0.256166	8.74744	-6.31844	2.83443e-10	3.68525e-08	9.8594
STXBP5L	-0.477907	9.10573	-6.31841	2.83497e-10	3.68525e-08	9.85921
BCHE	-0.129915	8.71076	-6.30267	3.13641e-10	4.06134e-08	9.76052
A1CF	0.623085	9.15975	6.29447	3.30557e-10	4.24848e-08	9.70922
LINC01837	0.0250494	8.69446	6.29444	3.30626e-10	4.24848e-08	9.70901
STMN2	0.161406	8.71871	6.28208	3.57816e-10	4.58032e-08	9.63183
AC010616.1	0.0254832	8.69457	6.27827	3.66638e-10	4.67541e-08	9.60805
SLC10A4	0.0187651	8.69419	6.27164	3.82497e-10	4.85916e-08	9.5667
LIPI	0.0150063	8.69401	6.24744	4.46235e-10	5.64748e-08	9.41622
CLIC5	0.0635843	8.69741	6.23228	4.91339e-10	6.19494e-08	9.32222
AC006449.2	0.0429159	8.69619	6.20449	5.85856e-10	7.35897e-08	9.15048
SCGN	-0.430618	8.93719	-6.18685	6.54806e-10	8.19437e-08	9.0419
LINC01885	-0.391276	8.85335	-6.17573	7.02275e-10	8.75573e-08	8.97361
ABCB4	0.0638202	8.6984	6.17379	7.109e-10	8.83043e-08	8.9617
OPRD1	-0.191939	8.73549	-6.17298	7.14552e-10	8.84304e-08	8.9567
SLC39A8	0.486975	8.96995	6.17069	7.24904e-10	8.93817e-08	8.94266
PGLYRP2	0.0149821	8.69407	6.16572	7.4789e-10	9.18782e-08	8.9122
TENM4	-0.451867	8.90825	-6.15502	7.99849e-10	9.79026e-08	8.84667
MSTN	0.0185914	8.6942	6.13524	9.05277e-10	1.10404e-07	8.72588
BAIAP3	-0.180228	8.74136	-6.0991	1.13403e-09	1.37801e-07	8.50615
AC116614.1	0.0474547	8.69708	6.09848	1.13839e-09	1.37831e-07	8.50241
ARMC4	-0.103453	8.70618	-6.08779	1.21656e-09	1.46767e-07	8.43764
AL392023.2	-0.144902	8.71133	-6.07882	1.28612e-09	1.54602e-07	8.38343
PAK3	-0.828389	9.77826	-6.06549	1.39671e-09	1.67296e-07	8.303
ZNF793-AS1	0.0618686	8.6986	6.05813	1.46175e-09	1.74463e-07	8.25863
[truncated: 33,257 more rows]

## Sheet: Sheet5
	logFC	AveExpr	t	P.Value	adj.P.Val	B
[truncated: 33,538 more rows]

## Sheet: Sheet6
	logFC	AveExpr	t	P.Value	adj.P.Val	B
[truncated: 33,538 more rows]

[truncated: 2 more sheets: Sheet7, Sheet8]
