# Supplementary material for: NKX2-2 based nuclei sorting on frozen human archival pancreas enables the enrichment of islet endocrine populations for single-nucleus RNA sequencing
Source: BMC Genomics. 2024 Apr 30;25:427. doi: 10.1186/s12864-024-10335-w (PMC11059690; doi:10.1186/s12864-024-10335-w)
Supplement: Supplementary file 5 — Supplementary Material 5. [file 12864_2024_10335_MOESM5_ESM.xlsx]

## Sheet: Overview
Supplementary Table S3. Differential expression analysis between snRNA-seq and scRNA-seq datasets
Sheet 1	Differential expression analysis between snRNA-seq and scRNA-seq in alpha cells.
Sheet 2	Differential expression analysis between snRNA-seq and scRNA-seq in beta cells.
Sheet 3	Differential expression analysis between snRNA-seq and scRNA-seq in delta cells.
Sheet 4	Differential expression analysis between snRNA-seq and scRNA-seq in pp cells.

## Sheet: Sheet1
	logFC	AveExpr	t	P.Value	adj.P.Val
CACNA1A	2.23368	9.60571	59.7617	0	0
DPP6	2.10209	9.65412	52.8653	0	0
PDZD2	1.88898	8.76517	60.8569	0	0
NRXN1	1.8527	9.34258	46.679	4.77662666399317e-319	0
HS6ST3	1.83486	10.1612	40.3766	6.14477e-259	3.45198e-257
SIPA1L3	1.80022	9.19274	56.9864	0	0
SDK1	1.73886	9.7505	41.1266	4.44812e-266	2.60351e-264
PTPRT	1.69511	8.97506	43.6414	4.5659e-290	3.05651e-288
CACNA1C	1.67106	9.64534	43.9039	1.42424e-292	9.64973e-291
SOX5	1.65547	9.28419	41.9005	1.8722e-273	1.14163e-271
KCNMA1	1.61764	9.42914	43.9839	2.45387e-293	1.67613e-291
KCNB2	1.57416	8.73756	41.6742	2.68742e-271	1.61524e-269
MAGI2	1.53556	9.55581	36.6767	6.2475e-224	2.85462e-222
NPAS3	1.52034	8.92934	39.5074	1.11903e-250	6.03379e-249
PDE4D	1.49402	9.99437	33.604	2.56719e-195	9.80618e-194
AL445250.1	1.49228	8.32401	46.6517	8.69496248803093e-319	0
FTX	1.4722	9.08937	43.3096	6.71455e-287	4.38972e-285
GPC6	1.46973	10.1928	31.5071	3.66443e-176	1.2439e-174
PTPRN2	1.45623	10.1034	42.8449	1.83107e-282	1.16972e-280
IMMP2L	1.41876	8.6971	38.1376	1.0639e-237	5.34947e-236
LRRTM4	1.4113	9.09065	33.5053	2.08389e-194	7.92396e-193
SNTG1	1.38517	9.30231	30.4103	2.68027e-166	8.40886e-165
LINC02388	1.35948	8.21174	43.9995	1.74303e-293	1.19302e-291
PRKCE	1.32186	9.28931	34.9166	1.79369e-207	7.31836e-206
CSGALNACT1	1.24595	8.26648	42.4576	9.08433e-279	5.66302e-277
WWOX	1.22344	9.08317	28.325	6.7434e-148	1.84771e-146
ROR1	1.22046	8.58863	35.9252	6.96152e-217	3.05596e-215
CHST9	1.21172	8.57636	36.5482	1.00731e-222	4.57147e-221
CACNB2	1.19155	9.68208	29.7864	9.65237e-161	2.90594e-159
CNTN4	1.18085	8.75516	30.7642	1.81033e-169	5.84921e-168
DSCAM	1.16538	9.05345	29.403	2.3896e-157	7.0424e-156
PDE3B	1.10939	9.02306	27.3451	1.96286e-139	5.06386e-138
SPAG16	1.10906	9.3422	25.6331	5.69921e-125	1.28714e-123
RAP1GAP2	1.10393	8.768	35.2335	2.00737e-210	8.41541e-209
RORA	1.09969	9.07293	26.1736	1.72356e-129	4.06218e-128
FKBP5	1.07415	8.38691	36.2759	3.61265e-220	1.61764e-218
TMEM132D	1.06893	9.14941	25.5928	1.23267e-124	2.76901e-123
TENM2	1.06881	8.18464	31.3914	4.0756e-175	1.37237e-173
MAPK4	1.05794	8.01469	38.9556	1.91885e-245	1.01027e-243
TMEM178B	1.05318	9.33319	25.8661	6.50901e-127	1.48908e-125
AC090531.1	1.02159	8.03498	38.6803	7.79299e-243	4.03959e-241
ERO1B	1.01741	9.20126	27.549	3.48383e-141	9.12818e-140
PRDX1	-1.00005	8.18637	-41.1966	9.58926e-267	5.63231e-265
GTF2A2	-1.00018	8.24306	-42.2117	2.01354e-276	1.24825e-274
RBM39	-1.0019	8.97882	-35.4123	4.32186e-212	1.83709e-210
ARF4	-1.00202	8.27643	-43.3776	1.50469e-287	9.89499e-286
TGOLN2	-1.0025	8.30557	-40.9592	1.74921e-264	1.00454e-262
ZCRB1	-1.0028	8.20066	-44.2306	1.08341e-295	7.5385e-294
HNRNPH2	-1.00327	8.17566	-46.3983	2.26183707206517e-316	0
TM4SF1	-1.00443	8.17415	-24.8657	1.23372e-118	2.6405e-117
SELENOF	-1.00546	8.43002	-39.9009	2.04731e-254	1.12011e-252
TERF2IP	-1.00653	8.76156	-34.8386	9.53196e-207	3.86557e-205
DNAJC12	-1.0073	8.26229	-34.9736	5.29149e-208	2.16422e-206
SNRPF	-1.008	8.22619	-44.3457	8.63477e-297	6.03319e-295
CSTB	-1.00812	8.19031	-43.9195	1.01032e-292	6.87305e-291
CPNE3	-1.00824	8.29961	-40.7478	1.80291e-262	1.02659e-260
KDELR1	-1.0092	8.27949	-41.3998	1.10933e-268	6.58493e-267
ARL3	-1.01016	8.31082	-40.5898	5.74973e-261	3.25185e-259
HSPE1	-1.01153	8.19131	-36.7037	3.48542e-224	1.5991e-222
H2AFJ	-1.01193	8.21163	-43.5388	4.35566e-289	2.89268e-287
SH3BGRL3	-1.01234	8.18381	-40.5416	1.65173e-260	9.32587e-259
ELOC	-1.01361	8.26817	-42.5761	6.72493e-280	4.22361e-278
ATP5MF	-1.01716	8.19538	-44.3392	9.96844e-297	6.95055e-295
IL6ST	-1.01722	8.36575	-39.2222	5.69905e-248	3.03871e-246
ODC1	-1.01976	8.1936	-43.5691	2.23837e-289	1.48949e-287
JTB	-1.02019	8.20763	-45.1357	2.48963e-304	1.80339e-302
IRX2	-1.02079	8.44888	-35.1378	1.56447e-209	6.4697e-208
KIF1B	-1.02456	8.93985	-26.2567	3.44879e-130	8.18001e-129
PSMB4	-1.02616	8.19657	-44.2064	1.84416e-295	1.27524e-293
POLR1D	-1.02753	8.30653	-43.805	1.25199e-291	8.43157e-290
KRT8	-1.02884	8.27325	-42.6762	7.45602e-281	4.72703e-279
PPP1CB	-1.02942	8.52787	-38.5514	1.29396e-241	6.66619e-240
TXNRD1	-1.03001	8.29629	-34.3629	2.48239e-202	9.86428e-201
BRI3	-1.0304	8.34465	-41.489	1.56788e-269	9.3399e-268
EIF1AX	-1.03245	8.25382	-42.9551	1.62485e-283	1.04395e-281
DGUOK	-1.03415	8.34571	-41.3816	1.65308e-268	9.79524e-267
MYH9	-1.03419	8.41548	-35.9115	9.34578e-217	4.09189e-215
C1QBP	-1.0342	8.23948	-42.3686	6.41977e-278	3.99455e-276
SDF2L1	-1.0348	8.21231	-41.6305	7.0181e-271	4.21061e-269
LAPTM4A	-1.03553	8.25111	-44.4136	1.94024e-297	1.36133e-295
ZFAND5	-1.03697	8.31498	-41.8034	1.57817e-272	9.58851e-271
UBXN4	-1.03761	8.65597	-36.5339	1.37096e-222	6.21342e-221
LAMP2	-1.04073	8.28708	-45.0416	1.96896e-303	1.4201e-301
ATP5F1C	-1.0415	8.35828	-40.6592	1.25568e-261	7.1257e-260
NDUFA6	-1.04201	8.20368	-45.4766	1.39207e-307	1.0216e-305
KIF1A	-1.04454	8.45707	-39.4307	5.97903e-250	3.21869e-248
RABAC1	-1.04563	8.22772	-43.7102	1.00578e-290	6.74639e-289
EIF4B	-1.04603	8.51765	-41.1195	5.19821e-266	3.0267e-264
POLR2I	-1.04624	8.20375	-43.4598	2.47211e-288	1.6353e-286
RWDD1	-1.04749	8.2706	-44.9113	3.45132e-302	2.4786e-300
FXYD3	-1.04836	8.22719	-39.9174	1.4278e-254	7.83723e-253
ZNF292	-1.04961	8.93118	-31.1396	7.62329e-173	2.53641e-171
SSU72	-1.05034	8.28622	-44.5775	5.29446e-299	3.74611e-297
NEAT1	-1.05127	8.59904	-17.8567	3.97475e-66	4.75072e-65
PAIP2	-1.05143	8.39421	-42.6943	5.00527e-281	3.1793e-279
SYT4	-1.05477	8.22029	-42.662	1.01682e-280	6.43434e-279
TUBA1C	-1.05563	8.25327	-35.6005	7.55938e-214	3.24618e-212
CD46	-1.0566	8.68754	-35.5644	1.64141e-213	7.02165e-212
PGAM1	-1.05736	8.22915	-47.4907	0	0
BUD31	-1.0575	8.23413	-45.501	8.14916e-308	5.99356e-306
JAK1	-1.05793	8.59822	-37.0957	7.17677e-228	3.38054e-226
NUCB2	-1.05846	8.44426	-38.0275	1.16655e-236	5.83936e-235
BCLAF1	-1.05922	8.56625	-36.7532	1.19358e-224	5.49866e-223
RBM8A	-1.06084	8.25196	-44.7783	6.40859e-301	4.573e-299
COX7A2L	-1.06099	8.37943	-41.7615	3.95298e-272	2.39738e-270
TUSC3	-1.06123	9.04176	-33.5503	8.02036e-195	3.06015e-193
RAB21	-1.06158	8.41056	-41.089	1.01476e-265	5.89828e-264
DNAJC8	-1.06335	8.2956	-45.7215	6.41256482180112e-310	4.78986e-308
OLA1	-1.06453	8.81155	-34.1404	2.85329e-200	1.11922e-198
UBE2B	-1.06529	8.44498	-42.0034	1.95298e-274	1.19524e-272
SNRPD2	-1.06571	8.23239	-46.0488	4.85111950265296e-313	0
RPN2	-1.06708	8.39718	-42.1279	1.26861e-275	7.84992e-274
TMCO1	-1.06764	8.3616	-42.5476	1.2575e-279	7.88298e-278
TRIR	-1.06808	8.27371	-45.7145	7.4858159127326e-310	5.5791e-308
HNRNPR	-1.06916	8.54446	-39.9184	1.39451e-254	7.66708e-253
RAB3B	-1.07015	8.6317	-33.1674	2.66982e-191	9.99336e-190
SEPT7	-1.07025	8.66793	-38.5117	3.07675e-241	1.58264e-239
MDH2	-1.0705	8.29804	-43.7369	5.60186e-291	3.76503e-289
ITM2C	-1.07068	8.24251	-44.7666	8.30054e-301	5.91048e-299
GOLGA4	-1.07381	9.29858	-30.253	6.80113e-165	2.11592e-163
CUTA	-1.07704	8.26383	-44.5159	2.04942e-298	1.44702e-296
CLTB	-1.07756	8.30775	-43.0787	1.07381e-284	6.92564e-283
ANXA7	-1.07846	8.55991	-42.518	2.41102e-279	1.5086e-277
FOS	-1.07874	8.2275	-36.3809	3.7403e-221	1.68379e-219
NDUFB7	-1.08044	8.24747	-47.1475	1.97626258336499e-323	0
PDAP1	-1.0814	8.28209	-47.3207	0	0
TCEA1	-1.08152	8.53821	-40.9226	3.90449e-264	2.23844e-262
BAG1	-1.08245	8.26734	-45.3677	1.52391e-306	1.11591e-304
PYURF	-1.083	8.23951	-47.719	0	0
PRNP	-1.08317	8.24272	-45.6118	0	5.27953e-307
MTDH	-1.08344	8.95668	-35.7948	1.15538e-215	5.01931e-214
VDAC1	-1.08454	8.33012	-43.9124	1.18329e-292	8.03343e-291
SNAP25	-1.08661	8.97825	-28.1583	1.89429e-146	5.11519e-145
PKM	-1.08693	8.48011	-39.1267	4.58001e-247	2.42278e-245
ASAH1	-1.09236	8.32596	-40.1678	5.94828e-257	3.30835e-255
ALDH1A1	-1.09279	8.9124	-27.7182	1.21734e-142	3.22488e-141
NBDY	-1.09861	8.39691	-44.3979	2.74145e-297	1.91947e-295
RAD23B	-1.10172	8.64855	-38.9364	2.92029e-245	1.53512e-243
SCD	-1.10187	8.31967	-38.7172	3.48529e-243	1.81224e-241
CSNK1A1	-1.10197	8.99442	-37.0977	6.87079e-228	3.24096e-226
ROMO1	-1.10245	8.24766	-46.3696	4.2416318295454e-316	0
NSA2	-1.10293	8.28555	-48.242	0	0
GARS	-1.10503	8.34317	-39.6835	2.3798e-252	1.2894e-250
NDUFA5	-1.10776	8.30148	-47.0489	1.38338380835549e-322	0
COX14	-1.1084	8.24783	-46.2167	1.21623743400839e-314	0
REEP5	-1.10853	8.37145	-44.5997	3.25042e-299	2.30471e-297
PDIA6	-1.10854	8.30902	-47.3431	0	0
DYNLT1	-1.10926	8.29231	-46.125	9.11189063888444e-314	0
ATP5F1B	-1.11363	8.26438	-45.6137	0	5.07669e-307
PCBP1	-1.11376	8.24826	-50.4621	0	0
NDFIP1	-1.11574	8.6154	-42.6987	4.54502e-281	2.89242e-279
RHEB	-1.11642	8.51868	-42.2228	1.57638e-276	9.79046e-275
DHX9	-1.1172	8.49358	-43.2874	1.09436e-286	7.14061e-285
ANKRD12	-1.11955	9.1351	-30.9946	1.54155e-171	5.06869e-170
BTG1	-1.12075	8.32446	-44.8498	1.3326e-301	9.54972e-300
TMX4	-1.12157	8.48902	-43.1825	1.09647e-285	7.11283e-284
HMGB1	-1.12254	8.77137	-35.6758	1.4947e-214	6.43509e-213
IFT57	-1.12607	8.35641	-46.9644	9.09080788347894e-322	0
IDI1	-1.12657	8.31288	-40.2933	3.80712e-258	2.12805e-256
SERBP1	-1.13088	8.44344	-45.6887	0	9.81574e-308
MTCH1	-1.13135	8.36429	-45.6032	0	6.35776e-307
NPC2	-1.13415	8.26604	-47.62	0	0
OCIAD1	-1.13424	8.57496	-43.8161	9.8176e-292	6.63836e-290
SELENOT	-1.1361	8.36357	-48.395	0	0
YWHAH	-1.13684	8.27552	-44.1151	1.37233e-294	9.4121e-293
MT-ATP8	-1.13961	8.25874	-50.6898	0	0
IBTK	-1.14063	8.53276	-41.2106	7.04581e-267	4.15294e-265
CAMLG	-1.14109	8.30563	-44.2065	1.84151e-295	1.27524e-293
CRY1	-1.1424	8.50564	-38.2349	1.28032e-238	6.46676e-237
PRDX4	-1.1428	8.28273	-42.7423	1.74385e-281	1.11189e-279
XRCC5	-1.14337	8.81773	-39.6994	1.67955e-252	9.11467e-251
DDX21	-1.14363	8.36283	-47.4141	0	0
GRN	-1.14415	8.30114	-48.2019	0	0
C19orf53	-1.14446	8.26224	-50.8769	0	0
DAD1	-1.14573	8.29475	-46.3228	1.18647448867767e-315	0
SRSF9	-1.14999	8.31634	-46.9328	1.82804288961261e-321	0
BEX4	-1.151	8.28956	-47.1263	1.97626258336499e-323	0
CNBP	-1.1519	8.37298	-46.7234	1.8025491022872e-319	0
IARS	-1.15297	8.54561	-37.7583	4.0686e-234	2.00077e-232
PPIG	-1.15431	8.73584	-42.4757	6.09419e-279	3.80609e-277
ANAPC11	-1.15447	8.28898	-51.0535	0	0
HSBP1	-1.15564	8.29691	-49.1512	0	0
PJA2	-1.1557	8.52174	-44.1791	3.36148e-295	2.3197e-293
DBI	-1.15866	8.29483	-45.756	3.01148902676502e-310	2.25949e-308
WBP11	-1.16344	8.33553	-48.468	0	0
TAGLN2	-1.16386	8.3015	-46.2121	1.34506024291463e-314	0
COPS9	-1.1657	8.29397	-50.3132	0	0
PFN1	-1.16573	8.28422	-46.9813	6.32404026676796e-322	0
GCLM	-1.16867	8.51605	-39.2154	6.60367e-248	3.51546e-246
ATP5F1D	-1.17008	8.31414	-46.601	2.64515829864362e-318	0
DYNC1I1	-1.17264	8.80346	-28.2709	1.99246e-147	5.41516e-146
HSPA9	-1.1739	8.46173	-45.2213	3.80007e-305	2.77058e-303
CALY	-1.17403	8.32228	-35.379	8.83075e-212	3.73947e-210
JUN	-1.17521	8.2974	-33.8139	2.97516e-197	1.14296e-195
PSMC5	-1.17584	8.31286	-47.8377	0	0
RAB7A	-1.17648	8.76069	-42.0145	1.52895e-274	9.39156e-273
LAMTOR5	-1.17708	8.29554	-50.7291	0	0
CLTC	-1.18297	8.70761	-42.0966	2.52234e-275	1.5579e-273
PPDPF	-1.18304	8.28686	-46.6059	2.37384708988635e-318	0
TMEM14B	-1.1831	8.3053	-45.1088	4.50276e-304	3.2546e-302
CD59	-1.18342	8.32926	-50.8911	0	0
SNRPE	-1.18378	8.30174	-49.6464	0	0
SNAP25-AS1	-1.18521	8.3726	-40.9041	5.85077e-264	3.34281e-262
NDUFV2	-1.18562	8.44689	-46.5791	4.27386546278512e-318	0
SRP9	-1.18648	8.34465	-47.7362	0	0
COX7B	-1.18666	8.29965	-48.6331	0	0
CDV3	-1.19064	8.37351	-46.7764	5.63333649388189e-320	0
MIF	-1.19156	8.29995	-48.9905	0	0
OST4	-1.19269	8.2918	-49.5362	0	0
VAPA	-1.19348	8.63825	-44.7172	2.45426e-300	1.74388e-298
DNTTIP2	-1.19388	8.32283	-46.3412	7.91733320066807e-316	0
TTC3	-1.19443	9.34364	-33.6119	2.17179e-195	8.3053e-194
ACTR2	-1.19459	8.5586	-44.156	5.58508e-295	3.83837e-293
SRRM1	-1.19527	8.5795	-44.4624	6.6492e-298	4.68489e-296
HSD17B12	-1.19533	9.05338	-34.9554	7.82087e-208	3.19484e-206
RAB11A	-1.19666	8.53971	-46.5853	3.73321930785396e-318	0
RPS10	-1.20005	8.34594	-51.0417	0	0
SSR1	-1.20012	8.41933	-47.3716	0	0
TRMT112	-1.20025	8.29539	-50.349	0	0
APLP2	-1.20334	8.62075	-42.8574	1.38997e-282	8.89637e-281
SLIRP	-1.20518	8.38704	-48.9349	0	0
UBE2L3	-1.20535	8.55403	-45.8099	9.2099147570037e-311	0
NAP1L1	-1.20544	8.66753	-43.9512	5.03974e-293	3.43542e-291
C9orf16	-1.20641	8.32731	-46.2678	3.96680974090223e-315	0
NR1D2	-1.20814	8.40944	-48.2395	0	0
BEX3	-1.20851	8.3868	-43.397	9.8356e-288	6.48068e-286
EEF1D	-1.20964	8.4776	-46.9908	5.13828271674896e-322	0
SLC25A5	-1.21038	8.3014	-48.8565	0	0
PRDX2	-1.21059	8.3219	-45.7497	3.45887232889296e-310	2.58937e-308
LRRFIP1	-1.21169	9.187	-31.6435	2.13171e-177	7.28037e-176
PABPC1	-1.21318	8.5156	-46.3644	4.75444489513122e-316	0
CLTA	-1.21426	8.49101	-49.5538	0	0
YARS	-1.2145	8.42438	-44.9775	8.05159e-303	5.79473e-301
SPCS2	-1.21556	8.40085	-49.3469	0	0
FXYD5	-1.21769	8.39226	-39.1833	1.33043e-247	7.06013e-246
APP	-1.21813	9.00171	-41.0873	1.05285e-265	6.10906e-264
SERINC1	-1.21939	8.43762	-49.8952	0	0
PAK3	-1.22083	9.26938	-30.3023	2.47128e-165	7.70992e-164
NDUFS6	-1.22329	8.39207	-49.4283	0	0
RNF7	-1.22501	8.33186	-50.4856	0	0
PNPLA8	-1.22758	8.42346	-43.2259	4.22461e-286	2.75117e-284
PTP4A2	-1.22927	8.45012	-49.8618	0	0
SLC7A2	-1.22954	9.37185	-27.2228	2.1863e-138	5.60154e-137
DEK	-1.22994	8.5845	-44.8006	3.93098e-301	2.81103e-299
UBE2M	-1.23176	8.32926	-53.5113	0	0
UQCRFS1	-1.23281	8.33627	-53.2346	0	0
VDAC2	-1.23836	8.38137	-50.6842	0	0
NDUFB11	-1.24131	8.34842	-51.7247	0	0
ATP6AP2	-1.24343	8.39311	-51.7659	0	0
UBL3	-1.24433	8.7134	-44.2194	1.38656e-295	9.6278e-294
UQCRH	-1.24576	8.38949	-50.4111	0	0
H2AFZ	-1.24813	8.32939	-45.6619	0	1.76483e-307
SF3B2	-1.24832	8.46021	-50.3948	0	0
RAD23A	-1.24888	8.37416	-53.0153	0	0
RFK	-1.24932	8.3367	-49.5118	0	0
SSR2	-1.25081	8.36534	-49.6772	0	0
TPM3	-1.25271	8.52397	-49.1234	0	0
PSMD1	-1.26083	8.73959	-41.0554	2.11851e-265	1.22713e-263
ATF4	-1.26173	8.36993	-47.7037	0	0
NDUFC1	-1.26298	8.36575	-51.802	0	0
SCAND1	-1.26674	8.35764	-50.0865	0	0
SF3B5	-1.26892	8.34139	-51.4704	0	0
C11orf58	-1.27033	8.63231	-50.1372	0	0
SMDT1	-1.27351	8.35665	-52.7371	0	0
NDUFB9	-1.27484	8.39304	-52.3049	0	0
PFDN2	-1.27628	8.38847	-50.3007	0	0
CDC42	-1.27671	8.60664	-48.1056	0	0
PRELID1	-1.27752	8.34714	-54.9279	0	0
TMED2	-1.279	8.39974	-54.7173	0	0
COPE	-1.27943	8.38535	-51.8016	0	0
HMGN1	-1.27953	8.41666	-52.9682	0	0
KTN1	-1.28405	8.76264	-44.4157	1.85503e-297	1.30427e-295
PTGES3	-1.28765	8.60603	-47.775	0	0
SLC7A1	-1.29066	8.47778	-43.5865	1.52833e-289	1.01903e-287
H1FX	-1.29281	8.38118	-40.4128	2.77531e-259	1.56172e-257
TAX1BP1	-1.29438	8.7932	-45.1511	1.77451e-304	1.28817e-302
NLRP1	-1.2962	8.35847	-45.3364	3.03109e-306	2.21474e-304
CALR	-1.2963	8.40984	-50.7766	0	0
BEX2	-1.297	8.43176	-49.0143	0	0
SNRPG	-1.29842	8.40194	-53.125	0	0
ATP5MC2	-1.30107	8.48136	-48.4431	0	0
KIF5B	-1.30151	8.62865	-49.7175	0	0
SNRPD1	-1.30422	8.41555	-50.6724	0	0
MAP1LC3B	-1.30746	8.39592	-48.659	0	0
PCBP2	-1.30759	8.71527	-50.6345	0	0
GADD45A	-1.31097	8.36219	-35.2223	2.55256e-210	1.06876e-208
PPIA	-1.31195	8.43041	-51.7986	0	0
PRKAR1A	-1.31442	8.6276	-47.9896	0	0
RPS19BP1	-1.31994	8.37904	-55.4988	0	0
ARPC5	-1.32037	8.43674	-47.9738	0	0
ATP5ME	-1.32098	8.40911	-51.6472	0	0
SPCS1	-1.32162	8.39636	-50.8833	0	0
PSMD14	-1.32316	8.5828	-46.6601	7.22264686342401e-319	0
ST13	-1.32397	8.53986	-52.3014	0	0
PPA1	-1.32661	8.51709	-52.6396	0	0
HERPUD1	-1.32949	8.4274	-45.8754	2.18678898727465e-311	0
GHITM	-1.32959	8.40356	-54.5834	0	0
YWHAQ	-1.33187	8.72954	-49.3904	0	0
EIF2S2	-1.33389	8.50881	-47.7609	0	0
UBE2D3	-1.33389	8.97688	-47.7316	0	0
DYNLT3	-1.33418	8.3962	-50.7038	0	0
RAN	-1.33435	8.39368	-54.0526	0	0
SLC3A2	-1.33583	8.41993	-47.8071	0	0
MPC2	-1.33691	8.46052	-53.2365	0	0
WDR83OS	-1.34326	8.39805	-56.4434	0	0
PSMC3	-1.34576	8.39504	-51.1491	0	0
TMEM176B	-1.34747	8.51662	-48.2048	0	0
MORF4L2	-1.3478	8.59231	-51.9053	0	0
SEZ6L2	-1.34801	8.54509	-52.8762	0	0
QPCT	-1.35347	8.44612	-53.9697	0	0
PSMB7	-1.35469	8.57944	-49.1545	0	0
SURF4	-1.35676	8.57385	-47.5364	0	0
IGFBP7	-1.36041	8.75201	-42.6402	1.64281e-280	1.03371e-278
ATP6V1F	-1.36897	8.40324	-52.6035	0	0
VAMP2	-1.37122	8.49067	-52.8365	0	0
DDX24	-1.37262	8.78483	-48.2568	0	0
ATP5IF1	-1.37339	8.41827	-52.0796	0	0
COX5B	-1.383	8.4223	-55.236	0	0
NORAD	-1.38758	8.50437	-51.4342	0	0
MZT2B	-1.38945	8.49166	-52.9681	0	0
TMEM176A	-1.38994	8.4276	-51.7321	0	0
YWHAZ	-1.38997	8.71041	-50.3413	0	0
LMAN1	-1.39304	8.54099	-50.896	0	0
MARCKS	-1.39559	8.52167	-50.7654	0	0
PSMB2	-1.39664	8.48878	-51.3442	0	0
TOMM20	-1.39724	8.47278	-58.3487	0	0
SEC24D	-1.40098	9.10449	-39.3748	2.02997e-249	1.0893e-247
NDUFAB1	-1.40117	8.45753	-55.6654	0	0
SNRPB	-1.40451	8.43731	-58.2202	0	0
TUBA4A	-1.40725	8.44153	-50.6609	0	0
EEF1B2	-1.40728	8.45162	-54.527	0	0
PITHD1	-1.41001	8.46181	-53.374	0	0
CYCS	-1.41026	8.43064	-52.9639	0	0
COX6B1	-1.41211	8.45198	-58.0304	0	0
SBDS	-1.41328	8.44159	-54.6046	0	0
RBM3	-1.41512	8.46439	-55.2848	0	0
MUC13	-1.41557	8.44129	-46.0855	2.16718646236611e-313	0
SNU13	-1.41572	8.49278	-56.7334	0	0
STRAP	-1.41994	8.50853	-59.7319	0	0
PSMB5	-1.42272	8.46377	-53.7114	0	0
HSPD1	-1.42288	8.53466	-43.3113	6.46298e-287	4.2335e-285
TMSB10	-1.4283	8.44964	-50.1696	0	0
NDUFB4	-1.42911	8.47012	-54.1228	0	0
CAMK2N1	-1.43061	8.54338	-51.0404	0	0
DPP7	-1.43389	8.53677	-57.8365	0	0
PCDH17	-1.43568	8.93477	-43.0636	1.49572e-284	9.62833e-283
TMEM258	-1.44314	8.46941	-55.582	0	0
SCGB2A1	-1.44709	8.45485	-48.3447	0	0
TPM4	-1.45402	8.52619	-36.702	3.61974e-224	1.65845e-222
CANX	-1.45557	8.64178	-57.4163	0	0
SLC22A17	-1.45782	8.53196	-59.5304	0	0
CLIC1	-1.45867	8.47006	-52.5674	0	0
RAC1	-1.45897	8.69222	-56.2708	0	0
VCP	-1.45957	8.57474	-54.6907	0	0
DYNLRB1	-1.4598	8.59868	-58.0774	0	0
TNFRSF12A	-1.46174	8.45322	-43.0968	7.22099e-285	4.66624e-283
GSTP1	-1.46224	8.46081	-56.3266	0	0
SLC25A6	-1.46765	8.50905	-58.9425	0	0
EIF5A	-1.4681	8.46631	-62.5063	0	0
PSMC1	-1.46945	8.51879	-57.1821	0	0
MYDGF	-1.47147	8.51211	-53.0615	0	0
YWHAB	-1.47325	8.57444	-58.796	0	0
NDUFA1	-1.4763	8.49366	-60.5973	0	0
NDUFC2	-1.48181	8.47372	-57.8561	0	0
MT-ND4L	-1.48581	8.49563	-60.5124	0	0
TPI1	-1.49212	8.50304	-58.8748	0	0
SEC62	-1.49329	8.73728	-57.6469	0	0
YWHAE	-1.4965	9.03247	-57.3029	0	0
HMGN2	-1.49862	8.54397	-55.5411	0	0
XBP1	-1.50459	8.58216	-52.1447	0	0
ARPP19	-1.50592	8.63373	-62.017	0	0
CSDE1	-1.50827	8.83267	-56.9879	0	0
UCHL1	-1.50834	8.52429	-46.9164	2.60866661004178e-321	0
XRCC6	-1.51344	8.68192	-62.5662	0	0
ATP1B1	-1.51945	8.9533	-45.1647	1.31756e-304	9.58529e-303
EIF1B	-1.52932	8.50678	-60.1565	0	0
PALLD	-1.53072	9.23457	-34.2649	2.00979e-201	7.9113e-200
SON	-1.53086	9.06194	-56.5624	0	0
RAB2A	-1.5334	9.07748	-53.7105	0	0
PHPT1	-1.53361	8.52391	-59.9877	0	0
PSMD2	-1.53661	8.55895	-57.9756	0	0
TUBB	-1.54077	8.52369	-54.5185	0	0
MYL12B	-1.54375	8.54738	-60.2368	0	0
ARF1	-1.5491	8.65536	-61.4424	0	0
SET	-1.55123	8.60247	-60.2766	0	0
LRPAP1	-1.55253	8.60809	-62.0236	0	0
NUCKS1	-1.5527	9.09205	-56.105	0	0
ZFAS1	-1.55701	8.58385	-64.3323	0	0
HNRNPDL	-1.55861	8.74974	-56.3789	0	0
SUB1	-1.55904	8.66415	-60.1867	0	0
PSMB3	-1.56092	8.55633	-56.1747	0	0
SLC25A3	-1.56567	8.56624	-61.345	0	0
PLD3	-1.56627	8.8542	-59.6807	0	0
ANXA5	-1.56966	8.59583	-56.4374	0	0
PSMB6	-1.57158	8.53376	-57.6383	0	0
COX17	-1.57974	8.56955	-61.634	0	0
NCL	-1.57988	8.66239	-57.6807	0	0
TMED10	-1.58273	8.66059	-66.282	0	0
RPL31	-1.58978	8.64714	-62.6694	0	0
ATP5PF	-1.60259	8.56899	-66.3206	0	0
ANXA2	-1.60469	8.58329	-56.2107	0	0
SERPINA1	-1.60551	8.62529	-28.2008	8.10602e-147	2.19242e-145
CD81	-1.61458	8.60957	-59.3242	0	0
RTN4	-1.61704	9.08528	-52.8721	0	0
SUMO2	-1.61817	8.65354	-60.0605	0	0
MRFAP1	-1.61827	8.56264	-67.0897	0	0
FAM96B	-1.61923	8.56294	-57.1552	0	0
SNHG8	-1.62725	8.5695	-59.9014	0	0
ERH	-1.62903	8.60504	-64.6782	0	0
NDUFB2	-1.63001	8.63843	-60.5373	0	0
GUK1	-1.63181	8.56895	-67.7396	0	0
TXN	-1.63372	8.58856	-60.3146	0	0
ATP5MPL	-1.63434	8.6035	-64.4952	0	0
SEC11C	-1.63803	8.62092	-58.8497	0	0
EMC10	-1.64396	8.82068	-65.8073	0	0
PDIA3	-1.67228	8.75931	-66.044	0	0
PEBP1	-1.67268	8.66372	-60.3007	0	0
F10	-1.6745	8.66387	-65.1444	0	0
SRSF5	-1.67527	8.83789	-59.6028	0	0
CCNI	-1.68064	8.88468	-59.3598	0	0
PSMD7	-1.68283	8.65203	-65.9474	0	0
FABP5	-1.68375	8.59228	-41.7092	1.24652e-271	7.54615e-270
EDF1	-1.69075	8.64051	-57.4968	0	0
UBL5	-1.69349	8.61216	-70.5446	0	0
BSG	-1.69927	8.68531	-72.6811	0	0
UQCR11	-1.70151	8.61759	-70.5694	0	0
C4orf48	-1.7022	8.68567	-57.6623	0	0
TMSB4X	-1.71181	8.63052	-54.7208	0	0
SAP18	-1.71422	8.63419	-67.4497	0	0
ELOB	-1.7204	8.64565	-71.4232	0	0
ERP29	-1.72126	8.70588	-66.3897	0	0
POLR2L	-1.72308	8.64301	-67.926	0	0
ATP6V0E1	-1.7235	8.81138	-63.129	0	0
TUBB4B	-1.73143	8.62859	-57.5869	0	0
PRDX5	-1.73499	8.64842	-69.8679	0	0
ATP6V0B	-1.73568	8.67835	-67.262	0	0
DDX5	-1.73737	9.12465	-55.9938	0	0
HNRNPK	-1.73776	8.72054	-69.9987	0	0
ENO1	-1.73816	8.67975	-67.0189	0	0
EIF5	-1.74689	8.75469	-66.741	0	0
COX6A1	-1.74745	8.64408	-69.9759	0	0
SEM1	-1.74792	8.80991	-65.0885	0	0
PAM	-1.74814	9.80102	-43.1798	1.16485e-285	7.54182e-284
PARK7	-1.74828	8.74572	-67.7401	0	0
BZW1	-1.75802	8.67032	-67.5913	0	0
NUDC	-1.7632	8.77186	-63.4497	0	0
SAT1	-1.76393	8.70941	-50.5564	0	0
PEG10	-1.77851	8.70168	-36.843	1.71171e-225	7.92919e-224
IGFBP2	-1.78483	8.68755	-40.9072	5.46451e-264	3.12745e-262
CYSTM1	-1.7889	9.10334	-63.5254	0	0
HNRNPA1	-1.79202	8.74128	-74.8207	0	0
GPX4	-1.79216	8.68547	-64.4966	0	0
UQCRQ	-1.79816	8.68018	-67.9331	0	0
TOMM7	-1.80305	8.71702	-70.5506	0	0
MAP1B	-1.81087	8.962	-52.4136	0	0
CALM2	-1.81345	8.75487	-65.3505	0	0
S100A6	-1.816	8.6709	-55.3014	0	0
HSPA5	-1.8356	8.7282	-61.1029	0	0
SELENOK	-1.84511	8.69535	-62.2468	0	0
PSAP	-1.85305	8.86709	-76.0693	0	0
PFDN5	-1.86294	8.76384	-72.119	0	0
ATP5MC3	-1.88231	8.72461	-62.0712	0	0
TBCA	-1.89505	9.05946	-65.4761	0	0
RPL4	-1.91647	8.80207	-78.1549	0	0
BTF3	-1.91905	8.76595	-74.4665	0	0
UQCR10	-1.92621	8.74585	-74.0518	0	0
PDK4	-1.92994	8.80629	-43.4215	5.74514e-288	3.79293e-286
ATP5MD	-1.93966	8.77834	-73.3364	0	0
PSMD8	-1.94527	8.8167	-69.1737	0	0
TMEM59	-1.94836	8.98733	-73.075	0	0
EIF4G2	-1.95613	8.87631	-76.9731	0	0
KRT10	-1.96041	8.76262	-76.4076	0	0
SOD1	-1.9726	8.79546	-75.315	0	0
SQSTM1	-1.97525	8.94229	-61.5017	0	0
INS	-1.97943	9.61016	-25.6107	8.75646e-125	1.97229e-123
PPIB	-1.9801	8.83911	-66.051	0	0
SEC61G	-1.98347	8.78796	-70.9603	0	0
MTRNR2L12	-1.99272	8.77475	-75.9976	0	0
SKP1	-2.00404	8.92211	-78.0604	0	0
COX7A2	-2.00721	8.82288	-79.8713	0	0
UBB	-2.01777	8.8106	-58.5507	0	0
TMBIM6	-2.02177	8.94577	-82.2692	0	0
EEF2	-2.02201	8.89477	-83.5383	0	0
IDS	-2.0306	8.91003	-65.982	0	0
PTPRN	-2.0315	8.98931	-70.6598	0	0
MORF4L1	-2.04402	9.18572	-80.3702	0	0
TMA7	-2.04885	8.85728	-84.4761	0	0
PSMA7	-2.05161	8.86305	-70.8807	0	0
UQCRB	-2.05206	8.83334	-79.7931	0	0
TUBA1A	-2.0552	8.84874	-60.4677	0	0
GPX3	-2.05734	8.9027	-75.8748	0	0
ATP5MG	-2.05796	8.90241	-78.7563	0	0
CFL1	-2.05995	8.84311	-74.7329	0	0
NPM1	-2.06922	8.9376	-77.8917	0	0
POMP	-2.08715	8.87366	-70.1426	0	0
HSP90B1	-2.08784	8.98292	-70.8037	0	0
APLP1	-0.983585	8.2037	-43.816	9.83865e-292	6.63921e-290
ATP6V1G1	-2.09349	8.89158	-88.8266	0	0
VIM	-2.09645	8.84271	-44.1577	5.38191e-295	3.70634e-293
HLA-B	-2.09821	8.9054	-76.4086	0	0
SCG2	-2.09934	9.01133	-55.5758	0	0
MINOS1	-0.971996	8.17506	-43.6048	1.02126e-289	6.82291e-288
TIMP1	-2.10044	8.89058	-70.1665	0	0
COX6C	-2.11849	8.92975	-82.7791	0	0
FKBP2	-2.12137	9.01857	-73.0442	0	0
BRK1	-0.959783	8.17719	-43.5084	8.50413e-289	5.63659e-287
SCG3	-2.12419	9.00374	-79.9897	0	0
NENF	-2.1432	8.92821	-84.9196	0	0
SEC61B	-2.14359	8.91391	-79.3193	0	0
HLA-C	-2.14866	8.90866	-86.1657	0	0
DAZAP2	-0.977557	8.18845	-43.3511	2.69412e-287	1.76821e-285
NDUFS5	-2.15092	8.9005	-81.7424	0	0
TUBA1B	-2.17113	8.90595	-78.7726	0	0
ITGB1	-2.17512	9.57325	-60.1328	0	0
DSTN	-2.17541	9.14489	-73.0309	0	0
ENY2	-0.969791	8.18314	-43.1936	8.59226e-286	5.58463e-284
RACK1	-2.19784	8.99856	-81.8686	0	0
YBX1	-2.19893	9.05637	-88.0531	0	0
SERF2	-2.20778	8.98096	-84.1154	0	0
RPL10A	-2.24256	8.98772	-81.3205	0	0
EID1	-2.25614	8.9574	-78.7733	0	0
EPCAM	-2.2574	9.07391	-85.6419	0	0
AURKAIP1	-0.958261	8.16212	-42.8888	6.97548e-283	4.47311e-281
COX4I1	-2.25959	8.99032	-91.0305	0	0
SRP14	-2.26941	8.97664	-84.9197	0	0
COX8A	-2.28372	8.97319	-92.8258	0	0
PSMB1	-2.28917	9.01802	-78.9812	0	0
SARAF	-2.30667	9.09978	-94.2662	0	0
COX7C	-2.30981	9.01354	-88.3496	0	0
MALAT1	-2.32817	14.3587	-41.8612	4.43721e-273	2.70082e-271
AP2S1	-0.922125	8.15313	-42.6613	1.03313e-280	6.52528e-279
ATP6AP1	-0.937034	8.17439	-42.659	1.08794e-280	6.85853e-279
RPL36AL	-2.33851	8.99978	-80.9812	0	0
RPL29	-2.34406	9.03686	-92.1242	0	0
RPL23	-2.35278	9.05358	-90.7447	0	0
CIRBP	-2.3562	9.27269	-79.7656	0	0
RPL27	-2.37374	9.03695	-96.1964	0	0
RPS25	-2.39811	9.06951	-96.2324	0	0
PTMA	-2.40398	9.22493	-84.3381	0	0
NACA	-2.4126	9.0926	-95.1067	0	0
RPL7	-2.42629	9.07698	-103.162	0	0
ITM2B	-2.44499	9.21774	-96.5173	0	0
RPS26	-2.45838	9.15632	-94.195	0	0
TMED9	-0.977777	8.18833	-42.0613	5.48103e-275	3.3791e-273
GADD45GIP1	-0.921964	8.1338	-42.0599	5.65031e-275	3.47707e-273
H3F3A	-2.49013	9.20709	-79.4133	0	0
POLR2K	-0.903471	8.11263	-42.0062	1.83763e-274	1.1267e-272
CHCHD2	-2.49774	9.11475	-90.4539	0	0
BLOC1S2	-0.986065	8.19651	-41.9046	1.70916e-273	1.04411e-271
CD99	-2.50015	10.3374	-71.8079	0	0
HINT1	-2.54833	9.17135	-98.5164	0	0
BEX1	-2.56687	9.15904	-87.6246	0	0
MT-ND5	-2.58247	9.20833	-99.1663	0	0
RPL22	-2.58972	9.27681	-105.559	0	0
C12orf57	-0.928557	8.14911	-41.6929	1.78501e-271	1.07866e-269
ARHGDIA	-0.912943	8.13306	-41.6783	2.45845e-271	1.48294e-269
LAMTOR1	-0.924069	8.15319	-41.6763	2.56575e-271	1.54489e-269
HSP90AA1	-2.63424	9.45207	-65.71	0	0
RPS21	-2.65168	9.24045	-107.939	0	0
TMEM238	-0.940336	8.18126	-41.5561	3.59665e-270	2.15401e-268
RSL24D1	-0.968644	8.17943	-41.5492	4.17792e-270	2.49767e-268
NDUFB10	-0.926213	8.14088	-41.515	8.85981e-270	5.28719e-268
RPL14	-2.65428	9.28278	-107.602	0	0
MRPL41	-0.90037	8.12413	-41.4792	1.94317e-269	1.15549e-267
UBA52	-2.65671	9.22915	-112.938	0	0
RPL26	-2.67133	9.22407	-99.5106	0	0
TXNL4A	-0.987086	8.34234	-41.3045	8.97629e-268	5.30947e-266
LSM7	-0.953844	8.16957	-41.2667	2.05759e-267	1.21492e-265
GC	-2.69501	9.46738	-90.3162	0	0
PPP1CC	-0.968175	8.24455	-41.2043	8.08731e-267	4.75846e-265
RPS20	-2.70182	9.27011	-110.828	0	0
HIGD1A	-0.947987	8.1415	-41.1278	4.32975e-266	2.53865e-264
RPS16	-2.70461	9.27328	-104.85	0	0
EPB41L4A-AS1	-0.889341	8.10961	-41.1228	4.83739e-266	2.82352e-264
PA2G4	-0.943608	8.19118	-41.1228	4.84084e-266	2.82352e-264
RPSA	-2.75986	9.34739	-112.145	0	0
RPL35	-2.78826	9.36746	-114.821	0	0
RPL38	-2.79531	9.32706	-119.194	0	0
RPS5	-2.82509	9.33738	-115.744	0	0
SCOC	-0.944311	8.20471	-41.0497	2.40426e-265	1.39024e-263
DCTN3	-0.928211	8.13618	-41.0419	2.85419e-265	1.64757e-263
SRP19	-0.946134	8.2385	-41.0302	3.68791e-265	2.12517e-263
ATP5PB	-0.927255	8.20135	-41.002	6.83824e-265	3.93381e-263
RPL35A	-2.82725	9.3452	-112.332	0	0
RPL5	-2.83927	9.53352	-104.007	0	0
RPS11	-2.8563	9.37634	-121.119	0	0
SPINT2	-2.85786	9.56116	-112.167	0	0
C1orf122	-0.960682	8.16253	-40.8863	8.65423e-264	4.93615e-262
RPL6	-2.85909	9.41058	-110.475	0	0
BNIP3	-0.978083	8.23632	-40.6925	6.04928e-262	3.43865e-260
RPL34	-2.86546	9.41586	-106.22	0	0
COMMD6	-0.928076	8.15888	-40.5979	4.81349e-261	2.72694e-259
RPLP2	-2.8817	9.44218	-121.637	0	0
RPL37	-2.88802	9.46301	-113.88	0	0
ATP6V0D1	-0.971876	8.33101	-40.4474	1.3015e-259	7.33607e-258
VGF	-2.88883	9.40092	-83.6821	0	0
JUND	-2.89247	9.37765	-83.1253	0	0
ATP5MC1	-0.936198	8.15419	-40.3219	2.03642e-258	1.1421e-256
RDH11	-0.895994	8.16806	-40.3052	2.93269e-258	1.64201e-256
RPS19	-2.89942	9.45145	-118.401	0	0
ADRM1	-0.954043	8.15141	-40.2277	1.60208e-257	8.94018e-256
LSM3	-0.895539	8.12741	-40.1848	4.09988e-257	2.28408e-255
ACTG1	-2.9031	9.43617	-70.0275	0	0
SF3B6	-0.895846	8.12352	-40.1297	1.36881e-256	7.60052e-255
CHMP2B	-0.924369	8.15411	-40.0397	9.81178e-256	5.43913e-254
SSB	-0.92245	8.18219	-40.029	1.23939e-255	6.85917e-254
PSMD12	-0.995547	8.29898	-39.9822	3.45324e-255	1.90799e-253
PRPF8	-0.966808	8.38049	-39.966	4.93057e-255	2.71976e-253
CIB1	-0.97356	8.15949	-39.9585	5.80666e-255	3.19776e-253
RPS4X	-2.93899	9.42006	-103.96	0	0
RPS29	-2.93965	9.49833	-120.813	0	0
COPB2	-0.946793	8.27855	-39.9118	1.61148e-254	8.83101e-253
RPS15A	-2.9424	9.39004	-115.821	0	0
RHOA	-0.977773	8.38594	-39.8899	2.60344e-254	1.42205e-252
C1orf43	-0.971714	8.38907	-39.8459	6.81894e-254	3.7186e-252
EAPP	-0.926064	8.21347	-39.8381	8.08882e-254	4.40394e-252
TMED7	-0.833626	8.07695	-39.7012	1.61475e-252	8.77722e-251
RPL27A	-2.96606	9.44034	-121.972	0	0
RPLP0	-2.97062	9.45699	-122.046	0	0
CCDC47	-0.936713	8.22481	-39.6242	8.69812e-252	4.70512e-250
TTC1	-0.982644	8.29338	-39.5724	2.70056e-251	1.45848e-249
H3F3B	-2.97128	9.43164	-100.601	0	0
MYL6	-2.97463	9.49164	-91.3501	0	0
SNHG19	-0.873428	8.11943	-39.4238	6.95919e-250	3.74034e-248
CALM1	-2.98193	9.64787	-95.1947	0	0
ATRAID	-0.859738	8.09973	-39.3381	4.52374e-249	2.4236e-247
ARPC3	-0.986038	8.35262	-39.3097	8.42544e-249	4.50674e-247
NDUFA4	-0.947139	8.16164	-39.2251	5.34574e-248	2.85486e-246
RPL23A	-2.99468	9.47835	-114.08	0	0
RPS7	-3.00463	9.47589	-111.824	0	0
SMC3	-0.945088	8.29496	-39.1884	1.19179e-247	6.3344e-246
RPL24	-3.01084	9.4758	-123.129	0	0
LGALS3BP	-0.89182	8.13861	-39.1588	2.27176e-247	1.20364e-245
CPE	-3.01711	10.4384	-91.0367	0	0
EI24	-0.880061	8.16363	-39.1203	5.26689e-247	2.78175e-245
SUMO1	-0.904565	8.22985	-38.9879	9.48328e-246	5.00079e-244
FAU	-3.04179	9.45592	-117.792	0	0
RPS13	-3.04758	9.46579	-117.695	0	0
SRSF2	-0.886375	8.14141	-38.9348	3.02198e-245	1.58609e-243
ATP5PD	-0.915235	8.13916	-38.9307	3.30746e-245	1.73321e-243
LAMTOR4	-0.855201	8.12915	-38.9265	3.6234e-245	1.89581e-243
PRPF40A	-0.991796	8.45742	-38.8846	9.0421e-245	4.72358e-243
AP2M1	-0.87702	8.12309	-38.787	7.61266e-244	3.97066e-242
DCTN2	-0.913002	8.25177	-38.7623	1.30466e-243	6.79434e-242
OAZ1	-3.04942	9.47387	-126.284	0	0
GNB2	-0.937429	8.18085	-38.6938	5.80755e-243	3.01507e-241
CST3	-3.06683	9.5418	-124.854	0	0
NEDD8	-0.9102	8.13467	-38.6757	8.60981e-243	4.45611e-241
SMIM26	-0.886374	8.10586	-38.6648	1.09415e-242	5.65418e-241
ZC3H15	-0.903009	8.23542	-38.5608	1.05461e-241	5.44144e-240
RPS6	-3.06716	9.52792	-114.76	0	0
RPL12	-3.07944	9.54276	-114.955	0	0
ATP6V1E1	-0.878514	8.17753	-38.4828	5.77671e-241	2.96691e-239
ARPC5L	-0.848462	8.1003	-38.4776	6.46388e-241	3.31477e-239
CCT6A	-0.870539	8.17457	-38.4652	8.48557e-241	4.34487e-239
PGK1	-0.876998	8.15868	-38.4482	1.22782e-240	6.27724e-239
SNRPB2	-0.838115	8.10008	-38.3865	4.71177e-240	2.40522e-238
KDELR2	-0.878313	8.123	-38.3828	5.10541e-240	2.60221e-238
SIVA1	-0.81477	8.08418	-38.3589	8.58524e-240	4.36922e-238
COPZ1	-0.872914	8.2301	-38.3391	1.32141e-239	6.71475e-238
RIOK3	-0.931614	8.3076	-38.3285	1.66572e-239	8.45157e-238
TALDO1	-0.951719	8.18738	-38.3112	2.42968e-239	1.23092e-237
HNRNPM	-0.995405	8.61717	-38.2723	5.66005e-239	2.86315e-237
RPL36	-3.11698	9.57292	-127.038	0	0
PTPN11	-0.999364	8.43674	-38.2006	2.69703e-238	1.3602e-236
MXRA7	-0.950267	8.33292	-38.1867	3.64909e-238	1.83758e-236
RPS24	-3.11792	9.64096	-119.599	0	0
GLRX5	-0.810609	8.06839	-38.0786	3.84226e-237	1.92907e-235
SUMO3	-0.772159	8.04228	-38.0303	1.09792e-236	5.50404e-235
RPL32	-3.13752	9.55178	-123.406	0	0
PRMT1	-0.908783	8.16007	-38.0265	1.19381e-236	5.96693e-235
SAR1B	-0.889289	8.22726	-37.956	5.53219e-236	2.76099e-234
LMNA	-0.970639	8.21514	-37.9376	8.25384e-236	4.11318e-234
BUD23	-0.875676	8.19022	-37.9348	8.76735e-236	4.3626e-234
SRP72	-0.909141	8.24012	-37.9177	1.27145e-235	6.31733e-234
PTP4A1	-0.886498	8.13206	-37.8848	2.59971e-235	1.28978e-233
UBE2J1	-0.908176	8.22513	-37.8846	2.61219e-235	1.29406e-233
AKIRIN1	-0.941159	8.29522	-37.8407	6.78939e-235	3.35844e-233
HNRNPA0	-0.794295	8.08212	-37.8252	9.51885e-235	4.70167e-233
CHMP2A	-0.816334	8.07252	-37.8089	1.35511e-234	6.68351e-233
IER3IP1	-0.797988	8.06101	-37.7934	1.89883e-234	9.35137e-233
GAPDH	-3.16805	9.53049	-109.311	0	0
CCT3	-0.896931	8.21324	-37.735	6.75495e-234	3.31695e-232
EIF3K	-0.894182	8.21872	-37.6812	2.17522e-233	1.06656e-231
NDUFA12	-0.827301	8.11558	-37.6667	2.97929e-233	1.45868e-231
SYF2	-0.801648	8.06394	-37.6643	3.13636e-233	1.53334e-231
CHID1	-0.84899	8.17227	-37.6551	3.83641e-233	1.87286e-231
ARCN1	-0.866841	8.19848	-37.5788	2.0106e-232	9.80108e-231
IFI6	-0.780808	8.04508	-37.571	2.38049e-232	1.15873e-230
MRPL33	-0.91172	8.26351	-37.5308	5.70947e-232	2.77513e-230
WDR45B	-0.955991	8.39155	-37.4962	1.20937e-231	5.86972e-230
EIF4H	-0.852052	8.18755	-37.4801	1.71479e-231	8.31079e-230
PSMD13	-0.842635	8.12815	-37.4295	5.14967e-231	2.4922e-229
P4HB	-0.931095	8.28085	-37.4221	6.04647e-231	2.922e-229
EIF4A1	-0.812206	8.10853	-37.3905	1.19947e-230	5.78815e-229
SRSF3	-0.88656	8.21899	-37.3858	1.3293e-230	6.40545e-229
EIF1AY	-0.79739	8.07069	-37.3482	3.00262e-230	1.44479e-228
PSMD3	-0.817347	8.1014	-37.3174	5.85834e-230	2.81486e-228
C8orf59	-0.805074	8.07874	-37.3047	7.72409e-230	3.70602e-228
TCEAL3	-0.844551	8.11484	-37.2959	9.34028e-230	4.47506e-228
SVIP	-0.869379	8.18192	-37.2523	2.40231e-229	1.14934e-227
LRP11	-0.985068	8.39663	-37.2487	2.59863e-229	1.24149e-227
ATP5F1A	-0.862604	8.20522	-37.2342	3.56126e-229	1.69897e-227
UFD1	-0.912228	8.20647	-37.226	4.25366e-229	2.02641e-227
NUCB1	-0.85966	8.17239	-37.218	5.05534e-229	2.40491e-227
EMC7	-0.791365	8.08006	-37.2144	5.46943e-229	2.59821e-227
BCAM	-0.908813	8.25939	-37.2091	6.14088e-229	2.91305e-227
MRPL54	-0.795898	8.05424	-37.2011	7.29668e-229	3.45644e-227
OTUD6B-AS1	-0.792827	8.05606	-37.1985	7.72821e-229	3.65569e-227
HSPA13	-0.826558	8.08676	-37.1607	1.75176e-228	8.27472e-227
RPS14	-3.16907	9.58053	-123.486	0	0
RPL18	-3.20831	9.60243	-125.852	0	0
COPA	-0.979087	8.42532	-37.0522	1.84086e-227	8.65901e-226
PSMA3	-0.922875	8.24851	-37.0401	2.39085e-227	1.12303e-225
ARPC2	-0.963396	8.41975	-37.0315	2.88375e-227	1.35266e-225
EIF3F	-0.787933	8.1213	-37.0145	4.16494e-227	1.95089e-225
ARL1	-0.821577	8.09776	-36.9387	2.15133e-226	1.00629e-224
TSPAN3	-0.925976	8.34216	-36.9293	2.63913e-226	1.23274e-224
GABARAPL2	-0.811286	8.07869	-36.8972	5.29164e-226	2.4683e-224
NOL7	-0.864719	8.15349	-36.8915	5.98322e-226	2.78702e-224
NDUFB3	-0.791882	8.05888	-36.8581	1.23192e-225	5.73038e-224
RAB14	-0.842616	8.21718	-36.8561	1.28668e-225	5.97683e-224
PFN2	-0.863343	8.1694	-36.8437	1.68437e-225	7.81332e-224
RPL10	-3.2149	9.56154	-122.909	0	0
CMTM6	-0.832548	8.14363	-36.8281	2.36114e-225	1.09225e-223
ATOX1	-0.807235	8.11114	-36.7896	5.42747e-225	2.50725e-223
IFI27L2	-0.826266	8.09026	-36.7683	8.60682e-225	3.9705e-223
RPL18A	-3.2198	9.58674	-134.494	0	0
MRPL51	-0.820182	8.06889	-36.7144	2.76239e-224	1.27085e-222
CBX6	-0.998991	8.38698	-36.7049	3.39775e-224	1.56101e-222
RPS3	-3.23772	9.67362	-117.82	0	0
RPL13	-3.26057	9.8023	-114.314	0	0
PER2	-0.954977	8.40404	-36.6793	5.91313e-224	2.70552e-222
RPL39	-3.26471	9.60173	-130.184	0	0
CHMP4B	-0.875838	8.25149	-36.6641	8.20896e-224	3.74574e-222
NDUFB8	-0.821487	8.08206	-36.6477	1.17062e-223	5.33427e-222
CHURC1	-0.802996	8.09831	-36.6273	1.82117e-223	8.28741e-222
MYL12A	-0.915489	8.12324	-36.6049	2.95146e-223	1.34127e-221
ACTB	-3.27695	9.6369	-77.9598	0	0
RPS3A	-3.28903	9.65546	-130.037	0	0
HIF3A	0.686334	7.83973	36.4834	4.08107e-222	1.84711e-220
HLA-E	-0.976555	8.20564	-36.4776	4.63123e-222	2.09329e-220
YPEL5	-0.798731	8.1193	-36.4746	4.94014e-222	2.22991e-220
CCT8	-0.783178	8.10417	-36.4072	2.11976e-221	9.55543e-220
UBC	-3.30025	9.64735	-122.432	0	0
PLA2G16	-0.798652	8.11842	-36.3479	7.6196e-221	3.42555e-219
TAF7	-0.93569	8.20492	-36.3396	9.11771e-221	4.09357e-219
H2AFY	-0.93042	8.44117	-36.3108	1.6983e-220	7.61464e-219
RPS28	-3.31727	9.72153	-136.457	0	0
PSMA5	-0.917188	8.26882	-36.2685	4.23389e-220	1.89328e-218
CTSD	-0.831843	8.12259	-36.2366	8.432e-220	3.76554e-218
USP16	-0.854976	8.20362	-36.1819	2.74718e-219	1.2252e-217
ATP5PO	-0.800116	8.05446	-36.1487	5.62304e-219	2.50445e-217
BLOC1S6	-0.795245	8.10726	-36.1447	6.12936e-219	2.72635e-217
DNAJA1	-0.85851	8.16578	-36.0891	2.03449e-218	9.03744e-217
CISD2	-0.780146	8.07548	-36.0829	2.32313e-218	1.0306e-216
VMA21	-0.849395	8.0992	-36.0522	4.50244e-218	1.99475e-216
MED10	-0.800753	8.08354	-36.0518	4.54327e-218	2.01019e-216
EIF3D	-0.769049	8.0847	-35.9986	1.43191e-217	6.32718e-216
MDH1	-0.752631	8.06489	-35.9655	2.92196e-217	1.28943e-215
SSBP1	-0.904393	8.2703	-35.9305	6.21471e-217	2.73888e-215
PGRMC1	-0.827728	8.08873	-35.9294	6.35252e-217	2.79594e-215
PTS	-0.883	8.28809	-35.9288	6.43541e-217	2.82871e-215
RPL7A	-3.32416	9.65287	-117.841	0	0
SEC61A1	-0.855698	8.2014	-35.9243	7.09306e-217	3.10963e-215
RPS23	-3.34027	9.64108	-124.645	0	0
CWC15	-0.762496	8.06379	-35.9108	9.49495e-217	4.15178e-215
EIF6	-0.774313	8.05102	-35.8575	2.99501e-216	1.3079e-214
NOP53	-0.796852	8.117	-35.8383	4.52769e-216	1.97464e-214
NDUFA2	-0.755422	8.03462	-35.8172	7.12667e-216	3.10408e-214
COX5A	-0.805496	8.08556	-35.8116	8.04134e-216	3.49793e-214
CD63	-3.34808	9.72747	-114.501	0	0
C3orf14	-0.78507	8.0886	-35.7903	1.27313e-215	5.52371e-214
RHBDD2	-0.790494	8.14527	-35.7679	2.0612e-215	8.93134e-214
POLR2J	-0.721307	8.00826	-35.7614	2.37029e-215	1.02574e-213
SELENOS	-0.869179	8.13017	-35.7452	3.35582e-215	1.45035e-213
BEX5	-0.800639	8.05489	-35.6974	9.40451e-215	4.05931e-213
ACP1	-0.781872	8.11262	-35.697	9.47513e-215	4.08453e-213
RPL28	-3.34867	9.70302	-127.972	0	0
SMIM10L1	-0.80782	8.07485	-35.6191	5.06333e-214	2.1771e-212
RPL19	-3.35857	9.68039	-134.078	0	0
RPL22L1	-0.74877	8.01764	-35.5953	8.45489e-214	3.62609e-212
NAA38	-0.871017	8.287	-35.5743	1.32662e-213	5.68229e-212
HSP90AB1	-3.38641	9.81635	-133.164	0	0
MCFD2	-0.787701	8.10954	-35.5557	1.98024e-213	8.46031e-212
PPP2CB	-0.972612	8.53984	-35.5333	3.20886e-213	1.36919e-211
CAPZA2	-0.881225	8.36137	-35.492	7.79881e-213	3.32346e-211
MAP9	-0.867682	8.16634	-35.4506	1.89617e-212	8.07027e-211
ATP5F1E	-3.40734	9.74305	-131.279	0	0
CTSL	-0.802168	8.07657	-35.3965	6.07054e-212	2.57714e-210
TIMM13	-0.721727	8.01457	-35.3794	8.7529e-212	3.71119e-210
RPL21	-3.41548	9.75457	-131.913	0	0
SNW1	-0.768432	8.13995	-35.378	9.02385e-212	3.81642e-210
ALKBH5	-0.832436	8.20642	-35.365	1.19448e-211	5.0454e-210
LSM4	-0.71145	8.0196	-35.3358	2.23229e-211	9.41718e-210
RPN1	-0.785686	8.1361	-35.3066	4.1829e-211	1.76239e-209
TM9SF3	-0.974899	8.61787	-35.299	4.92928e-211	2.07426e-209
CNOT7	-0.818281	8.18046	-35.2712	8.93645e-211	3.75577e-209
HIST1H4C	-0.888568	8.12238	-35.2497	1.41903e-210	5.95638e-209
RPS9	-3.42059	9.83336	-133.329	0	0
RPL8	-3.43291	9.77777	-138.291	0	0
SH3GLB1	-0.929153	8.5198	-35.2203	2.6674e-210	1.11545e-208
TSNAX	-0.750516	8.03759	-35.2164	2.90204e-210	1.21206e-208
TRAM1	-0.811479	8.12774	-35.2146	3.01387e-210	1.2572e-208
EIF3E	-0.861332	8.33605	-35.2124	3.15644e-210	1.31504e-208
NDUFB6	-0.750989	8.07167	-35.2003	4.09729e-210	1.7049e-208
CEBPZ	-0.857337	8.1624	-35.1846	5.73733e-210	2.38437e-208
OSTC	-0.812905	8.11386	-35.1788	6.50416e-210	2.69971e-208
TMF1	-0.858953	8.27432	-35.1479	1.2607e-209	5.22639e-208
PERP	-0.802188	8.10209	-35.138	1.55807e-209	6.45118e-208
RPL9	-3.44221	9.77199	-135.063	0	0
BCAP31	-0.745802	8.07113	-35.0955	3.88185e-209	1.60332e-207
ZNF24	-0.767406	8.11404	-35.0938	4.02635e-209	1.66095e-207
NOP10	-0.767187	8.03075	-35.0766	5.8136e-209	2.39529e-207
SF3B1	-0.88274	8.40224	-35.045	1.14438e-208	4.70921e-207
API5	-0.833666	8.23319	-35.0225	1.85385e-208	7.6194e-207
ETFB	-0.811238	8.07228	-35.004	2.75725e-208	1.13186e-206
PLEKHB2	-0.79184	8.13595	-34.9963	3.25526e-208	1.33465e-206
RNPS1	-0.8193	8.20144	-34.9822	4.39741e-208	1.80074e-206
RPL13A	-3.44371	9.80616	-143.635	0	0
SSR4	-3.46852	9.78335	-141.484	0	0
RPS8	-3.50593	9.80834	-134.423	0	0
VKORC1	-0.722482	8.01468	-34.8938	2.92136e-207	1.19048e-205
YME1L1	-0.937487	8.39538	-34.8752	4.35395e-207	1.77212e-205
S100A10	-0.960316	8.15228	-34.8539	6.87591e-207	2.7952e-205
NPDC1	-0.955526	8.44879	-34.8459	8.15187e-207	3.3099e-205
RPL30	-3.52734	9.80404	-139.809	0	0
NAA20	-0.937587	8.46118	-34.7531	5.9402e-206	2.40607e-204
TXNL1	-0.816711	8.20001	-34.7284	1.0085e-205	4.07998e-204
METAP2	-0.827566	8.31499	-34.6926	2.16638e-205	8.75374e-204
ATP6V1D	-0.886173	8.29829	-34.6334	7.69504e-205	3.10561e-203
RTRAF	-0.758071	8.08256	-34.6271	8.79534e-205	3.54541e-203
MRPL57	-0.746173	8.03497	-34.6199	1.02645e-204	4.13265e-203
ZNHIT1	-0.698178	8.01471	-34.6001	1.56821e-204	6.30632e-203
CISD1	-0.83501	8.15984	-34.5872	2.06507e-204	8.29441e-203
ARL6IP4	-0.777608	8.10403	-34.5775	2.54086e-204	1.01932e-202
EIF3I	-0.720394	8.02024	-34.5493	4.64276e-204	1.86032e-202
FAM3C	-0.791368	8.15013	-34.4879	1.72316e-203	6.89632e-202
BRD2	-0.833355	8.21029	-34.4754	2.24863e-203	8.98862e-202
LAMP1	-0.800807	8.20919	-34.4581	3.25809e-203	1.30083e-201
EIF3M	-0.765971	8.12384	-34.4575	3.29615e-203	1.31446e-201
ARL2	-0.724036	8.01721	-34.421	7.18683e-203	2.86261e-201
IMPAD1	-0.7282	8.07464	-34.3772	1.83148e-202	7.28639e-201
RPL15	-3.53588	9.76283	-137.456	0	0
SSNA1	-0.710524	7.99712	-34.3422	3.85917e-202	1.5317e-200
BAG5	-0.721333	8.014	-34.3376	4.26035e-202	1.68893e-200
PSMC2	-0.760519	8.1081	-34.3177	6.5132e-202	2.57898e-200
RPL7L1	-0.796893	8.19567	-34.3123	7.30983e-202	2.891e-200
PSMD6	-0.76737	8.07272	-34.2888	1.20751e-201	4.77e-200
OAZ2	-0.721651	8.07377	-34.2872	1.24917e-201	4.92878e-200
APOH	-0.965773	8.17101	-34.2769	1.55541e-201	6.12988e-200
RPL11	-3.55388	9.85841	-140.624	0	0
EPRS	-0.820952	8.18236	-34.2524	2.62378e-201	1.03161e-199
CETN2	-0.759428	8.0281	-34.1996	8.08713e-201	3.17595e-199
RPS2	-3.56439	9.86562	-130.045	0	0
TMEM106B	-0.814128	8.17464	-34.121	4.31321e-200	1.68991e-198
NPTN	-0.967426	8.64929	-34.1178	4.62532e-200	1.81008e-198
TMED4	-0.722483	8.05963	-34.0766	1.11108e-199	4.34304e-198
DYNLL2	-0.730545	8.04527	-34.0402	2.41282e-199	9.42039e-198
TSPAN7	-0.694495	8.00253	-34.0386	2.49744e-199	9.73944e-198
OCIAD2	-0.793121	8.08571	-34.0162	4.02279e-199	1.56697e-197
TMEM208	-0.718673	8.02785	-33.9691	1.09643e-198	4.26591e-197
THOC7	-0.743895	8.11523	-33.9507	1.62219e-198	6.30419e-197
ERLEC1	-0.802132	8.17095	-33.9478	1.72518e-198	6.69666e-197
UXT	-0.697993	8.01705	-33.9368	2.17827e-198	8.44563e-197
RSL1D1	-0.736281	8.07227	-33.9269	2.6901e-198	1.04181e-196
MLF2	-0.722176	8.02315	-33.9215	3.01513e-198	1.16634e-196
RAB5C	-0.680952	7.97718	-33.9169	3.3287e-198	1.28615e-196
DHX29	-0.802895	8.20231	-33.8918	5.67415e-198	2.18987e-196
FIS1	-0.7488	8.07094	-33.8572	1.18518e-197	4.56879e-196
MIDN	-0.877349	8.15058	-33.8465	1.48546e-197	5.71979e-196
MRPL20	-0.792386	8.14057	-33.8309	2.07318e-197	7.97366e-196
RPS15	-3.6433	9.86493	-150.792	0	0
PPP2CA	-0.654808	7.98343	-33.7615	9.05341e-197	3.47406e-195
NDUFA3	-0.69954	8.01542	-33.7209	2.14324e-196	8.21484e-195
SERP1	-0.770032	8.15679	-33.7088	2.77166e-196	1.06114e-194
HLA-A	-3.65181	9.97041	-147.578	0	0
RPS27	-3.66955	9.88817	-153.911	0	0
CHGA	-3.67845	10.346	-121.573	0	0
RBBP6	-0.842472	8.32337	-33.5391	1.01787e-194	3.87926e-193
SMARCA5	-0.849744	8.29883	-33.5188	1.56538e-194	5.95912e-193
RPS18	-3.71627	9.8919	-137.671	0	0
CD164	-0.85532	8.26905	-33.4977	2.44658e-194	9.29258e-193
ISCA1	-0.706265	8.04183	-33.4448	7.506e-194	2.84769e-192
ARL6IP1	-0.727344	8.01681	-33.4421	7.95526e-194	3.01473e-192
SNRPC	-0.693897	8.01481	-33.4146	1.42558e-193	5.39628e-192
CALM3	-0.768834	8.08098	-33.3924	2.27936e-193	8.61841e-192
MORN2	-0.738706	8.01947	-33.3738	3.38353e-193	1.27789e-191
SNRPD3	-0.736652	8.11904	-33.3351	7.6768e-193	2.89611e-191
MMADHC	-0.683751	8.01563	-33.3295	8.64108e-193	3.25623e-191
HAX1	-0.697453	8.01134	-33.32	1.05599e-192	3.97484e-191
ETF1	-0.740373	8.14868	-33.2779	2.57599e-192	9.68538e-191
MRPS23	-0.722186	8.04698	-33.2697	3.06655e-192	1.15169e-190
COPRS	-0.681094	7.98586	-33.2266	7.62464e-192	2.86035e-190
PSMD4	-0.747263	8.11216	-33.2191	8.93022e-192	3.34639e-190
RPL37A	-3.76212	10.0434	-149.88	0	0
PCNP	-0.764271	8.21636	-33.1554	3.43912e-191	1.28586e-189
EIF3A	-0.91544	8.51728	-33.1252	6.51184e-191	2.43201e-189
CCNC	-0.872359	8.27141	-33.1194	7.36642e-191	2.74811e-189
ATP1A1	-0.793696	8.23651	-33.0882	1.42389e-190	5.30606e-189
ZNF706	-0.793155	8.23981	-33.0561	2.80765e-190	1.04509e-188
C6orf48	-0.702067	8.00163	-33.0535	2.96327e-190	1.1018e-188
RAB18	-0.793908	8.21707	-33.0271	5.18131e-190	1.92437e-188
SRPRA	-0.686975	8.01966	-33.0161	6.53092e-190	2.42294e-188
RDX	-0.858335	8.39486	-32.9972	9.7321e-190	3.60658e-188
CCT5	-0.684555	8.02365	-32.9767	1.50113e-189	5.55685e-188
RPS4Y1	-0.869216	8.30641	-32.9674	1.82751e-189	6.75755e-188
UFM1	-0.74518	8.09488	-32.9395	3.28844e-189	1.21462e-187
PPM1G	-0.731246	8.10106	-32.9344	3.66485e-189	1.35216e-187
DRAP1	-0.668612	7.98312	-32.9048	6.83817e-189	2.5202e-187
CCT2	-0.69483	8.03114	-32.895	8.41904e-189	3.09943e-187
CIR1	-0.770792	8.17676	-32.8135	4.69669e-188	1.72716e-186
ANP32B	-0.773034	8.18721	-32.7917	7.43506e-188	2.73118e-186
RNMT	-0.740513	8.12543	-32.7709	1.15223e-187	4.22797e-186
LMAN2	-0.698881	8.03398	-32.764	1.33263e-187	4.88455e-186
VBP1	-0.678361	8.00679	-32.7633	1.35336e-187	4.95515e-186
COL27A1	0.65168	7.94063	32.7552	1.60478e-187	5.86925e-186
MAPRE1	-0.74115	8.17058	-32.7037	4.75403e-187	1.73683e-185
GNG4	-0.959168	8.49468	-32.694	5.83031e-187	2.12771e-185
MDK	-0.71765	8.00448	-32.6752	8.65788e-187	3.15617e-185
UBE2S	-0.685017	7.984	-32.6453	1.62449e-186	5.91555e-185
TKT	-0.732263	8.07893	-32.6408	1.7874e-186	6.50172e-185
PDCD5	-0.74244	8.04254	-32.6405	1.79825e-186	6.5341e-185
SF1	-0.839022	8.3955	-32.5966	4.52651e-186	1.64296e-184
SNX3	-0.75814	8.16449	-32.5927	4.91401e-186	1.78169e-184
FBXO21	-0.821027	8.25523	-32.5926	4.93071e-186	1.78581e-184
PSMC6	-0.785736	8.16066	-32.5732	7.41888e-186	2.68408e-184
SSR3	-0.720971	8.05995	-32.5728	7.46915e-186	2.69936e-184
RTF2	-0.712522	8.09723	-32.5365	1.60293e-185	5.78675e-184
FUNDC2	-0.658374	8.00024	-32.5297	1.84916e-185	6.66852e-184
CCDC107	-0.67844	7.99233	-32.5263	1.98655e-185	7.15628e-184
CCT7	-0.654842	8.00588	-32.4873	4.51108e-185	1.62331e-183
EEF1A2	-0.791968	8.08724	-32.4614	7.77541e-185	2.79498e-183
PAPOLA	-0.8411	8.47752	-32.4589	8.20609e-185	2.94664e-183
SLC25A4	-0.711969	8.00442	-32.4432	1.14075e-184	4.09183e-183
MRPS21	-0.666023	8.0236	-32.3869	3.72105e-184	1.3333e-182
AFF4	-0.948806	8.83844	-32.3775	4.53515e-184	1.62326e-182
AIMP1	-0.712256	8.07708	-32.3586	6.74373e-184	2.41121e-182
NCBP2-AS2	-0.619477	7.9386	-32.3291	1.252e-183	4.47173e-182
MFF	-0.749245	8.18053	-32.313	1.75723e-183	6.26957e-182
EIF4E	-0.781292	8.27679	-32.3097	1.88119e-183	6.70471e-182
COQ10B	-0.65891	8.02102	-32.3065	2.01219e-183	7.16398e-182
PSMA4	-0.748553	8.07062	-32.2913	2.77208e-183	9.85895e-182
HNRNPAB	-0.692787	8.03498	-32.2686	4.46054e-183	1.58472e-181
TMED3	-0.745101	8.11162	-32.2402	8.08843e-183	2.87058e-181
JUNB	-0.910486	8.13238	-32.2261	1.08904e-182	3.8609e-181
PSMD11	-0.834685	8.25459	-32.2237	1.1435e-182	4.04971e-181
MAP2K2	-0.716476	8.10408	-32.1887	2.38585e-182	8.44057e-181
ANP32E	-0.691776	8.00998	-32.181	2.80064e-182	9.89755e-181
SLC35B1	-0.657799	7.98817	-32.1775	3.01787e-182	1.0654e-180
LAPTM4B	-0.783311	8.13972	-32.1413	6.43526e-182	2.26946e-180
MAGOH	-0.662804	8.0073	-32.1366	7.10339e-182	2.50245e-180
CYC1	-0.652028	7.9615	-32.1224	9.5729e-182	3.3689e-180
RAD21	-0.730892	8.15928	-32.1039	1.40942e-181	4.95484e-180
SERINC3	-0.711589	8.08171	-32.0773	2.46267e-181	8.6485e-180
FYB2	0.806484	8.00274	32.0761	2.52616e-181	8.86217e-180
IRS2	-0.793359	8.09388	-32.0537	4.03703e-181	1.41478e-179
NDUFAF8	-0.636258	7.97174	-32.0429	5.05716e-181	1.77043e-179
AMD1	-0.681371	8.06588	-32.0335	6.15559e-181	2.15272e-179
STUB1	-0.679368	8.00815	-32.0306	6.54175e-181	2.28539e-179
LSM10	-0.628695	7.95356	-32.019	8.34695e-181	2.91301e-179
RNF6	-0.628695	7.96864	-32.006	1.09635e-180	3.82217e-179
NDUFV3	-0.729204	8.1642	-31.9685	2.4002e-180	8.35907e-179
SMIM24	-0.758477	8.0617	-31.9448	3.9431e-180	1.37182e-178
CHCHD10	-0.710648	8.01548	-31.9375	4.58839e-180	1.59467e-178
PRDX6	-0.643582	7.97575	-31.935	4.83921e-180	1.6801e-178
ITGAV	-0.938031	8.29262	-31.9278	5.62716e-180	1.95164e-178
RCAN3	-0.981688	8.54797	-31.9043	9.19741e-180	3.1866e-178
PPP1R14B	-0.702263	7.99859	-31.9026	9.52655e-180	3.29723e-178
MRPS33	-0.653125	7.97738	-31.8654	2.07363e-179	7.16963e-178
TMEM160	-0.633377	7.96119	-31.8329	4.09489e-179	1.41436e-177
C1D	-0.652071	8.04673	-31.8317	4.19224e-179	1.44649e-177
ECHS1	-0.638835	7.97276	-31.8275	4.57705e-179	1.57765e-177
PPP1R2	-0.712986	8.13096	-31.8204	5.30944e-179	1.82821e-177
NCKAP1	-0.946524	8.78291	-31.8109	6.48097e-179	2.22932e-177
TRAPPC3	-0.645901	8.00349	-31.7999	8.15689e-179	2.80293e-177
PRR13	-0.635586	7.96803	-31.7801	1.2328e-178	4.23188e-177
ATP6V0E2	-0.679588	7.99846	-31.7451	2.55899e-178	8.77542e-177
PCMT1	-0.74731	8.22009	-31.7439	2.62514e-178	8.99304e-177
DDX1	-0.724385	8.15792	-31.7418	2.74469e-178	9.39302e-177
QDPR	-0.746073	8.21661	-31.709	5.44444e-178	1.86132e-176
RPS12	-3.78756	9.93282	-144.396	0	0
TIMM8B	-0.606013	7.94111	-31.6421	2.19805e-177	7.49929e-176
MRPL47	-0.622215	7.96472	-31.602	5.06375e-177	1.7259e-175
IK	-0.681199	8.04257	-31.585	7.22706e-177	2.46072e-175
SLC38A4	0.838632	8.13875	31.5831	7.51298e-177	2.55548e-175
TNPO1	-0.91124	8.57981	-31.545	1.66295e-176	5.65066e-175
TPT1	-3.79643	10.0016	-136.914	0	0
RNF145	-0.827264	8.41318	-31.4629	9.19285e-176	3.11739e-174
COPB1	-0.792909	8.30425	-31.4559	1.0636e-175	3.60314e-174
ARFGAP3	-0.810734	8.28813	-31.4457	1.31446e-175	4.44849e-174
TCEAL4	-0.703014	8.07397	-31.4339	1.68301e-175	5.69e-174
EIF3G	-0.623467	7.97014	-31.4161	2.43285e-175	8.21681e-174
POLR2F	-0.650522	8.03508	-31.4031	3.19367e-175	1.07756e-173
EZR	-0.835422	8.31397	-31.3939	3.86514e-175	1.3028e-173
GNAS	-3.81804	11.4783	-94.0471	0	0
TARS	-0.708598	8.06762	-31.3816	4.99346e-175	1.67975e-173
ZNF428	-0.655906	7.98353	-31.3333	1.36352e-174	4.58214e-173
MAP3K2	-0.929194	8.64749	-31.3317	1.41016e-174	4.73412e-173
KLF10	-0.687538	7.99485	-31.3273	1.54339e-174	5.17622e-173
PRDX3	-0.647333	7.99135	-31.2819	3.96927e-174	1.32988e-172
DDX3X	-0.676723	8.09014	-31.2756	4.52308e-174	1.51392e-172
SCP2	-0.829806	8.3663	-31.253	7.23559e-174	2.41942e-172
TM9SF2	-0.753254	8.26052	-31.2288	1.19667e-173	3.9974e-172
C4orf3	-0.585609	7.92369	-31.2077	1.85342e-173	6.18507e-172
TMEM38B	-0.671053	8.03677	-31.1948	2.42227e-173	8.07535e-172
MANF	-0.708889	8.00536	-31.1698	4.06927e-173	1.35526e-171
MT-ND2	-3.91461	10.0391	-130.568	0	0
EIF3H	-0.788972	8.32505	-31.139	7.70915e-173	2.56243e-171
ABCB1	-0.951729	8.23201	-31.1371	8.02158e-173	2.66364e-171
WASL	-0.784741	8.27291	-31.1306	9.18051e-173	3.04546e-171
FAF2	-0.849414	8.40814	-31.0817	2.52998e-172	8.38442e-171
DDX18	-0.667288	8.01901	-31.0811	2.56376e-172	8.488e-171
YIPF6	-0.689909	8.10288	-31.0699	3.23567e-172	1.0702e-170
TXNDC17	-0.655236	7.96243	-31.0584	4.10584e-172	1.35667e-170
ISCU	-0.604373	7.93997	-31.0539	4.50409e-172	1.48679e-170
NDUFB1	-0.690466	8.07165	-31.0512	4.76868e-172	1.57259e-170
METTL5	-0.673636	8.03218	-31.0372	6.36712e-172	2.09765e-170
PARM1	-0.920299	8.36009	-31.0011	1.34486e-171	4.42628e-170
FTH1	-3.94816	10.0252	-148.794	0	0
RNF11	-0.700453	8.1591	-30.9745	2.33391e-171	7.66647e-170
PLEKHA3	-0.673335	8.05976	-30.9615	3.05902e-171	1.00385e-169
RTCB	-0.688553	8.08905	-30.9546	3.5285e-171	1.15678e-169
FAM167A	-0.661952	8.0558	-30.9541	3.56639e-171	1.16806e-169
HNRNPF	-0.684583	8.13405	-30.925	6.50617e-171	2.12882e-169
TMEM167A	-0.628571	8.00189	-30.9175	7.60444e-171	2.48575e-169
HNRNPA3	-0.802552	8.34867	-30.9158	7.87863e-171	2.57287e-169
BAD	-0.609097	7.95798	-30.9024	1.03876e-170	3.38891e-169
ILF2	-0.585565	7.94247	-30.9019	1.04927e-170	3.41987e-169
HNRNPC	-0.951768	9.14225	-30.8754	1.8178e-170	5.91898e-169
PER3	-0.96137	8.43504	-30.874	1.87185e-170	6.08906e-169
G3BP2	-0.755001	8.22746	-30.8549	2.77872e-170	9.03031e-169
CHMP5	-0.621995	7.97394	-30.8406	3.73407e-170	1.21233e-168
SDF4	-0.594479	7.96235	-30.84	3.77589e-170	1.22472e-168
PRELID3B	-0.599384	7.94462	-30.823	5.37618e-170	1.74209e-168
SDCBP	-0.574373	7.93873	-30.7721	1.53995e-169	4.98522e-168
H2AFV	-0.667803	8.08462	-30.7663	1.73605e-169	5.61462e-168
RPL3	-3.95992	10.1944	-131.484	0	0
CDC42EP3	-0.866009	8.31831	-30.7626	1.87342e-169	6.04723e-168
TWF1	-0.6043	7.95741	-30.7596	1.99243e-169	6.42519e-168
DNAJC3	-0.840215	8.4435	-30.7391	3.03995e-169	9.79384e-168
SRSF10	-0.76466	8.34759	-30.6721	1.21371e-168	3.90648e-167
SNHG9	-0.580937	7.9162	-30.6625	1.48046e-168	4.76048e-167
ITGAE	-0.609092	7.95299	-30.6237	3.29499e-168	1.0585e-166
TMEM167B	-0.596267	7.94056	-30.6205	3.51868e-168	1.12928e-166
GOLGB1	-0.945596	8.62044	-30.6039	4.96209e-168	1.591e-166
ADGRG1	-0.635606	7.96436	-30.5926	6.25801e-168	2.0046e-166
UBE2D2	-0.878291	8.70122	-30.5865	7.10745e-168	2.27452e-166
SURF2	-0.677576	7.99201	-30.5696	1.00589e-167	3.21597e-166
EMC3	-0.662298	8.05843	-30.5557	1.34065e-167	4.28218e-166
SEC11A	-0.749248	8.23793	-30.5416	1.7922e-167	5.719e-166
RRAGD	-0.62587	7.99753	-30.5348	2.06127e-167	6.57139e-166
A1BG	-0.585876	7.92788	-30.5331	2.13662e-167	6.80514e-166
C19orf70	-0.647702	7.97256	-30.5308	2.24128e-167	7.1317e-166
SRI	-0.600554	7.94597	-30.5271	2.41578e-167	7.67967e-166
CFAP36	-0.693743	8.15534	-30.5208	2.75032e-167	8.73487e-166
ZBTB43	-0.700734	8.09526	-30.5097	3.45989e-167	1.0978e-165
RBP1	-0.727121	8.04048	-30.5049	3.81579e-167	1.20958e-165
P4HTM	-0.674717	8.05874	-30.4931	4.87133e-167	1.54273e-165
RBX1	-0.737975	8.21811	-30.475	7.06851e-167	2.23645e-165
ATXN7L3B	-0.609201	7.95899	-30.4573	1.01797e-166	3.21779e-165
DNAJB6	-0.765462	8.33777	-30.4563	1.03969e-166	3.28335e-165
TPGS1	-0.622831	7.96729	-30.4559	1.04704e-166	3.30343e-165
APRT	-0.569145	7.91211	-30.4422	1.38943e-166	4.37957e-165
UBXN1	-0.562356	7.9334	-30.4414	1.41308e-166	4.44993e-165
SARS	-0.787378	8.23826	-30.4264	1.92209e-166	6.0472e-165
CSRNP1	-0.617137	7.94039	-30.4223	2.09406e-166	6.58208e-165
KRT18	-0.668193	7.98492	-30.4115	2.6161e-166	8.21523e-165
EIF1	-3.98659	10.048	-136.423	0	0
TSG101	-0.721669	8.18483	-30.4062	2.91296e-166	9.13037e-165
C12orf75	-0.899093	8.56627	-30.336	1.23632e-165	3.8715e-164
PCBD1	-0.629097	7.98366	-30.3342	1.28236e-165	4.01194e-164
TRAPPC1	-0.59267	7.92514	-30.3241	1.57728e-165	4.92999e-164
RNH1	-0.602173	7.96554	-30.3151	1.89914e-165	5.93048e-164
RPS27A	-4.04066	10.0901	-154.432	0	0
SLC39A11	0.909384	8.42776	30.2991	2.63662e-165	8.21813e-164
PNRC2	-0.600397	7.95524	-30.2711	4.69648e-165	1.46249e-163
SCG5	-4.05838	11.084	-126.346	0	0
OS9	-0.651956	8.09246	-30.247	7.69949e-165	2.39319e-163
NSFL1C	-0.714435	8.08233	-30.244	8.18705e-165	2.54238e-163
LSM5	-0.590347	7.93301	-30.233	1.02697e-164	3.18617e-163
GLO1	-0.6118	7.98493	-30.1822	2.91389e-164	9.032e-163
GTF3A	-0.617634	7.97764	-30.1812	2.97521e-164	9.21353e-163
C6orf62	-0.685807	8.10989	-30.1714	3.63816e-164	1.12562e-162
PSMC4	-0.605877	7.96085	-30.1446	6.30737e-164	1.94965e-162
DYNLL1	-0.702227	8.03125	-30.1113	1.24843e-163	3.85543e-162
GTF3C6	-0.602322	7.95297	-30.0897	1.94385e-163	5.99749e-162
EWSR1	-0.809702	8.50845	-30.0755	2.59982e-163	8.01405e-162
DYNC1H1	-0.8418	8.5235	-30.0699	2.91632e-163	8.9814e-162
OPA1	-0.860003	8.44593	-30.0572	3.78107e-163	1.16339e-161
SLC38A2	-0.711412	8.05297	-30.0539	4.05055e-163	1.24516e-161
METRN	-0.704358	8.03223	-30.0372	5.70607e-163	1.75247e-161
HEBP2	-0.664081	8.01548	-30.0303	6.56193e-163	2.01349e-161
HSPA4	-0.706988	8.2132	-30.0197	8.16017e-163	2.50161e-161
KRR1	-0.586856	7.97118	-29.9967	1.3082e-162	4.0068e-161
UBE2Q1	-0.577595	7.94758	-29.9941	1.37911e-162	4.22014e-161
SELENOM	-0.639657	7.95761	-29.9918	1.44421e-162	4.41531e-161
MRPL22	-0.603507	7.98421	-29.9776	1.93245e-162	5.9026e-161
DPM3	-0.625943	7.97029	-29.9671	2.39884e-162	7.32051e-161
CAPNS1	-0.594526	7.96901	-29.9618	2.6718e-162	8.14608e-161
DNAJB9	-0.689248	7.98628	-29.9409	4.09874e-162	1.24853e-160
LDLR	-0.884342	8.30061	-29.9322	4.89974e-162	1.49117e-160
CNPY2	-0.644417	8.03135	-29.9286	5.27238e-162	1.60313e-160
GINM1	-0.665261	8.10347	-29.911	7.56302e-162	2.29754e-160
BTG3	-0.659589	8.01806	-29.9085	7.95286e-162	2.41378e-160
TSPYL1	-0.590925	7.93627	-29.8822	1.36141e-161	4.1283e-160
CARS	-0.772031	8.15481	-29.8746	1.58998e-161	4.81706e-160
VPS29	-0.689538	8.13317	-29.8683	1.80875e-161	5.47491e-160
USP14	-0.749865	8.22886	-29.8363	3.48321e-161	1.05338e-159
INA	-0.571353	7.92774	-29.8252	4.36734e-161	1.31957e-159
STARD10	-0.635297	8.00782	-29.8155	5.32671e-161	1.60798e-159
POLR2C	-0.600957	7.95396	-29.7992	7.44028e-161	2.24399e-159
HMGCR	-0.689553	8.03632	-29.7955	8.01891e-161	2.41634e-159
CHGB	-4.16883	10.5923	-107.919	0	0
GNAI2	-0.734217	8.19742	-29.7763	1.18651e-160	3.56888e-159
TCP1	-0.591029	7.95584	-29.7734	1.2593e-160	3.78445e-159
NPLOC4	-0.781421	8.34515	-29.7339	2.82332e-160	8.47704e-159
SYNCRIP	-0.715519	8.23074	-29.7115	4.4543e-160	1.33621e-158
SPTBN1	-0.782008	8.2908	-29.6629	1.20249e-159	3.60404e-158
TOMM5	-0.560194	7.90572	-29.6573	1.34573e-159	4.02973e-158
SYAP1	-0.635716	8.03474	-29.6462	1.68807e-159	5.05037e-158
TMEM9	-0.620702	7.9847	-29.6267	2.51333e-159	7.51267e-158
CCDC25	-0.601283	7.97496	-29.6168	3.07567e-159	9.18538e-158
YIF1A	-0.63422	7.96396	-29.5785	6.71889e-159	2.00479e-157
RPS17	-0.580998	7.94249	-29.5721	7.65764e-159	2.28286e-157
SQLE	-0.703373	8.09405	-29.5719	7.67668e-159	2.2865e-157
SNHG7	-0.62161	7.98942	-29.5626	9.29342e-159	2.7656e-157
PPP1R15A	-0.753981	8.02102	-29.5505	1.18842e-158	3.53345e-157
PSMA2	-0.613095	7.9479	-29.5045	3.03449e-158	9.01425e-157
FUS	-0.773084	8.49759	-29.4824	4.75105e-158	1.41009e-156
SNRNP200	-0.650055	8.061	-29.452	8.82463e-158	2.6168e-156
WTAP	-0.73732	8.31807	-29.4417	1.08845e-157	3.22477e-156
SNRPA1	-0.594283	8.0075	-29.4374	1.18687e-157	3.51327e-156
CKB	-0.66988	7.99647	-29.4164	1.81876e-157	5.37898e-156
FAM204A	-0.67145	8.12798	-29.4145	1.89234e-157	5.59165e-156
DNAJC15	-0.73526	8.23119	-29.4133	1.93741e-157	5.71979e-156
PAIP1	-0.632906	8.03726	-29.4101	2.06917e-157	6.10342e-156
RPLP1	-4.17462	10.2189	-168.377	0	0
IQGAP1	-0.792408	8.35613	-29.3614	5.56673e-157	1.63913e-155
UHMK1	-0.66917	8.05615	-29.3614	5.57233e-157	1.63934e-155
SYT5	-0.639915	7.96624	-29.3368	9.17895e-157	2.69802e-155
TMEM9B	-0.573328	7.95391	-29.3283	1.09138e-156	3.20514e-155
RABGGTB	-0.575742	7.94035	-29.3264	1.13446e-156	3.32874e-155
COPS2	-0.656993	8.07851	-29.3237	1.19826e-156	3.51287e-155
ATP6V1A	-0.836067	8.37901	-29.3226	1.22521e-156	3.58875e-155
PTMS	-0.674298	8.04111	-29.3151	1.42747e-156	4.17752e-155
DPM2	-0.557381	7.91963	-29.2688	3.65275e-156	1.06806e-154
MTPN	-0.635913	8.05036	-29.2641	4.01887e-156	1.17408e-154
KIF3B	-0.764188	8.3644	-29.2618	4.20627e-156	1.22776e-154
CFAP97	-0.631052	8.02745	-29.26	4.36359e-156	1.27258e-154
SEC63	-0.789326	8.43637	-29.2579	4.55281e-156	1.32661e-154
POP7	-0.547874	7.89752	-29.25	5.35097e-156	1.55782e-154
ESD	-0.623836	8.02765	-29.2431	6.14973e-156	1.78881e-154
VPS28	-0.592472	7.94333	-29.2395	6.61887e-156	1.9236e-154
SLC39A7	-0.579846	7.94634	-29.2344	7.33763e-156	2.13064e-154
SELENOW	-0.662938	7.99354	-29.2318	7.73727e-156	2.24475e-154
SLC16A12	0.659593	7.90724	29.2126	1.14324e-155	3.3139e-154
CMAS	-0.602318	7.97095	-29.1915	1.75217e-155	5.07464e-154
BRMS1	-0.515567	7.88936	-29.1798	2.22266e-155	6.4317e-154
TMEM50A	-0.569615	7.9517	-29.1524	3.87371e-155	1.11997e-153
FXYD2	-0.704253	8.09419	-29.1395	5.02694e-155	1.45214e-153
EMC6	-0.546689	7.89606	-29.0952	1.23258e-154	3.5575e-153
CTSZ	-0.732315	8.07131	-29.0325	4.38532e-154	1.26462e-152
TSSC4	-0.510064	7.87407	-28.9851	1.14399e-153	3.29616e-152
ABHD14A	-0.581814	7.92817	-28.963	1.78879e-153	5.14958e-152
TIAM1	0.759982	8.17186	28.9506	2.30017e-153	6.61605e-152
PQBP1	-0.579532	7.93312	-28.9438	2.63771e-153	7.58043e-152
NDUFA11	-0.55802	7.93161	-28.9411	2.78396e-153	7.99388e-152
LINC01885	0.570192	7.80943	28.9374	3.00354e-153	8.617e-152
TCEAL9	-0.563295	7.91035	-28.9335	3.24733e-153	9.30847e-152
CCT4	-0.63672	8.09684	-28.9282	3.61236e-153	1.0346e-151
ELF3	-0.660705	8.00274	-28.9172	4.51749e-153	1.29273e-151
RAP1B	-0.800038	8.4542	-28.9151	4.71034e-153	1.34676e-151
PPP2R1A	-0.662465	8.14082	-28.891	7.6646e-153	2.18957e-151
AAED1	-0.608305	7.9735	-28.8855	8.56186e-153	2.44381e-151
BLOC1S1	-0.557865	7.91219	-28.8792	9.7341e-153	2.77604e-151
TMEM33	-0.612915	8.03196	-28.8555	1.57009e-152	4.4739e-151
NDUFA9	-0.526059	7.88908	-28.8345	2.39664e-152	6.8233e-151
DSCAML1	0.754099	8.08484	28.8201	3.20782e-152	9.12501e-151
C15orf61	-0.555758	7.90713	-28.8031	4.5213e-152	1.28504e-150
PPP1R1A	-0.672015	8.00492	-28.7944	5.38633e-152	1.52961e-150
SLC25A36	-0.687338	8.18645	-28.7874	6.20099e-152	1.75946e-150
ERP44	-0.725786	8.28409	-28.7836	6.69621e-152	1.89837e-150
RPL26L1	-0.531906	7.89776	-28.7703	8.74728e-152	2.47776e-150
RSRC2	-0.708866	8.29768	-28.7698	8.84912e-152	2.50449e-150
ARF3	-0.534294	7.90342	-28.7503	1.30922e-151	3.70225e-150
MCRIP1	-0.620135	7.99845	-28.7263	2.12576e-151	6.00622e-150
CRMP1	-0.771563	8.40436	-28.7207	2.38055e-151	6.72043e-150
RANBP1	-0.542875	7.90988	-28.7138	2.73473e-151	7.71383e-150
SNRPN	-0.68642	8.1289	-28.6556	8.816e-151	2.48463e-149
TMEM30A	-0.597422	8.00246	-28.6554	8.86113e-151	2.49525e-149
ARL6IP5	-0.595715	7.97872	-28.6496	9.94772e-151	2.79888e-149
YRDC	-0.524614	7.89107	-28.6342	1.35836e-150	3.81866e-149
CASTOR2	0.564508	7.91945	28.6265	1.58468e-150	4.45118e-149
KHDRBS1	-0.692886	8.266	-28.6211	1.76519e-150	4.95405e-149
AC007563.2	0.673401	7.8826	28.6192	1.83614e-150	5.14888e-149
SYT11	-0.620646	8.01691	-28.6114	2.14629e-150	6.01357e-149
SDF2	-0.558844	7.93892	-28.6099	2.21159e-150	6.19135e-149
RAB22A	-0.653841	8.11753	-28.6097	2.22273e-150	6.21733e-149
MTHFD1L	-0.898213	8.36958	-28.6006	2.66914e-150	7.45981e-149
SUCO	-0.756457	8.37447	-28.5652	5.4391e-150	1.51887e-148
SMIM19	-0.571198	7.95963	-28.5585	6.21763e-150	1.73483e-148
HTATSF1	-0.576858	7.95263	-28.5296	1.11172e-149	3.09933e-148
DCXR	-0.53859	7.89691	-28.5073	1.73982e-149	4.84635e-148
NDUFS8	-0.569416	7.95585	-28.4988	2.0652e-149	5.74794e-148
PUF60	-0.540486	7.90956	-28.4957	2.19888e-149	6.11492e-148
UBQLN1	-0.682718	8.22498	-28.492	2.36561e-149	6.57316e-148
DNAJB11	-0.530461	7.9073	-28.4886	2.5346e-149	7.03687e-148
C9orf78	-0.555619	7.9447	-28.4858	2.68186e-149	7.43956e-148
HOPX	-0.774571	8.04526	-28.4725	3.50395e-149	9.71203e-148
ZNF639	-0.587282	7.98718	-28.468	3.83218e-149	1.0613e-147
SERPINB1	-0.666434	8.02544	-28.4579	4.69797e-149	1.3e-147
MLLT11	-0.762496	8.03581	-28.4449	6.08789e-149	1.68323e-147
SNX9	-0.837594	8.53421	-28.4362	7.25935e-149	2.00547e-147
TMED5	-0.598577	8.0125	-28.4349	7.44441e-149	2.0549e-147
SAR1A	-0.59596	8.04152	-28.4309	8.0663e-149	2.22473e-147
DDOST	-0.560455	7.94367	-28.424	9.27569e-149	2.55619e-147
RAB5IF	-0.523499	7.88247	-28.4216	9.7229e-149	2.67723e-147
THUMPD3	-0.549209	7.93489	-28.397	1.59181e-148	4.3795e-147
SSX2IP	-0.896152	8.58325	-28.3892	1.86204e-148	5.11877e-147
GNG5	-0.602189	7.9614	-28.3852	2.01741e-148	5.54135e-147
KCMF1	-0.816256	8.55929	-28.3578	3.49351e-148	9.588e-147
EIF4A2	-0.653028	8.05903	-28.3288	6.25431e-148	1.7151e-146
CLU	-4.2178	10.6975	-134.629	0	0
TDG	-0.66481	8.15135	-28.3163	8.03497e-148	2.19981e-146
PMVK	-0.535075	7.91349	-28.3125	8.66293e-148	2.3698e-146
HRAS	-0.534466	7.9031	-28.3002	1.1087e-147	3.03045e-146
THRB	0.828177	8.23635	28.2912	1.32869e-147	3.62879e-146
NDUFS3	-0.542922	7.91334	-28.2823	1.58537e-147	4.32629e-146
HNRNPU	-0.746524	8.42181	-28.2799	1.66543e-147	4.54108e-146
MRPS34	-0.548888	7.91292	-28.2772	1.75861e-147	4.79123e-146
CKAP4	-0.534734	7.91862	-28.2767	1.7733e-147	4.82734e-146
TFG	-0.668271	8.15014	-28.2734	1.89466e-147	5.15355e-146
EEF1A1	-4.29491	10.4148	-172.781	0	0
PDRG1	-0.501557	7.87022	-28.2648	2.25338e-147	6.11934e-146
STX3	-0.658252	8.12559	-28.2198	5.54434e-147	1.50442e-145
KPNB1	-0.765734	8.34781	-28.2108	6.62915e-147	1.79732e-145
MRPS36	-0.551424	7.93827	-28.21	6.74164e-147	1.82634e-145
HIGD2A	-0.536119	7.89527	-28.2059	7.31066e-147	1.97889e-145
B2M	-4.31055	10.3645	-158.265	0	0
TBRG1	-0.603932	8.03695	-28.1738	1.39116e-146	3.7596e-145
RPL41	-4.37814	10.3606	-169.75	0	0
VDAC3	-0.619259	8.04063	-28.1265	3.58096e-146	9.66198e-145
STK40	-0.660255	8.11934	-28.1239	3.76769e-146	1.01576e-144
USP7	-0.684273	8.25593	-28.1084	5.13837e-146	1.38418e-144
MGST3	-0.692702	8.16917	-28.1023	5.80395e-146	1.56222e-144
UFC1	-0.523188	7.90422	-28.0665	1.18651e-145	3.19111e-144
GGNBP2	-0.712216	8.30887	-28.0651	1.21971e-145	3.27777e-144
NAMPT	-0.706603	8.07462	-28.0618	1.30201e-145	3.49614e-144
VAMP8	-0.512394	7.88828	-28.0566	1.44461e-145	3.87595e-144
PRPF6	-0.671336	8.14341	-28.0062	3.94609e-145	1.05791e-143
NSMCE3	-0.515267	7.87895	-27.9978	4.66607e-145	1.24993e-143
AC106795.3	0.452353	7.76859	27.9941	5.02903e-145	1.34608e-143
PLIN3	-0.606031	7.99393	-27.9771	7.05325e-145	1.88638e-143
MAFG	-0.570758	7.95955	-27.9769	7.07437e-145	1.89052e-143
SUPT16H	-0.642124	8.08918	-27.9244	2.01332e-144	5.37601e-143
PDCD6	-0.630944	8.12104	-27.8973	3.455e-144	9.21828e-143
ARL2BP	-0.548551	7.94473	-27.8356	1.17948e-143	3.14448e-142
HNRNPD	-0.746588	8.50068	-27.8287	1.35365e-143	3.60594e-142
SLC35F1	-0.575879	7.94221	-27.8045	2.18822e-143	5.82449e-142
ALYREF	-0.496945	7.86696	-27.7986	2.46036e-143	6.54365e-142
MARS	-0.627424	8.05935	-27.7854	3.19824e-143	8.4994e-142
MT-ND6	-0.636622	7.97503	-27.7838	3.30607e-143	8.77901e-142
CTNNAL1	-0.622462	8.00533	-27.77	4.34375e-143	1.15254e-141
SPCS3	-0.569468	7.96107	-27.7616	5.13415e-143	1.36118e-141
FTL	-4.45734	10.3275	-111.945	0	0
CHMP1B	-0.518556	7.87868	-27.6944	1.95157e-142	5.16588e-141
WAC	-0.876091	9.08143	-27.6864	2.28791e-142	6.05141e-141
MOAP1	-0.485639	7.85725	-27.6802	2.58512e-142	6.83212e-141
EBNA1BP2	-0.541576	7.93574	-27.6756	2.83422e-142	7.48456e-141
CHMP3	-0.541658	7.94097	-27.6578	4.02889e-142	1.06311e-140
AL591501.1	0.679624	7.97004	27.6467	5.02754e-142	1.32558e-140
CAP1	-0.584338	7.99716	-27.6312	6.83039e-142	1.79951e-140
FNIP1	-0.514781	7.91235	-27.6165	9.13937e-142	2.40593e-140
DNAJA2	-0.529338	7.91928	-27.6125	9.90394e-142	2.60516e-140
DDB1	-0.659495	8.18593	-27.6025	1.20632e-141	3.17065e-140
CHPF	-0.540439	7.90615	-27.5883	1.60003e-141	4.20218e-140
HADHA	-0.633598	8.14964	-27.5645	2.56359e-141	6.72752e-140
TSTD1	-0.513816	7.88423	-27.5532	3.20288e-141	8.39861e-140
MT-ND4	-4.54506	10.4962	-159.789	0	0
SNRNP27	-0.505465	7.8975	-27.5384	4.29379e-141	1.12416e-139
CEP126	0.852769	8.45091	27.5349	4.60663e-141	1.20513e-139
EIF3L	-0.643211	8.18692	-27.524	5.71564e-141	1.49409e-139
BOLA3	-0.538578	7.9054	-27.4845	1.24837e-140	3.26073e-139
SRP54	-0.675355	8.2073	-27.4806	1.34802e-140	3.51828e-139
BORCS7	-0.562362	7.93314	-27.4696	1.67781e-140	4.37561e-139
PIGT	-0.572461	7.9699	-27.4479	2.57387e-140	6.70727e-139
DNAJB14	-0.697784	8.24598	-27.4471	2.61445e-140	6.80771e-139
ELF1	-0.905026	8.69049	-27.4457	2.69179e-140	7.00288e-139
DNAJA4	-0.758194	8.04835	-27.4456	2.69357e-140	7.00288e-139
RCN1	-0.508689	7.8915	-27.445	2.72422e-140	7.07707e-139
FAM171B	-0.799836	8.15583	-27.4283	3.79375e-140	9.8479e-139
ZSCAN16-AS1	-0.548805	7.94488	-27.4118	5.25283e-140	1.36249e-138
TECR	-0.622764	8.06107	-27.4112	5.31687e-140	1.37803e-138
AES	-0.648071	8.15081	-27.4061	5.87813e-140	1.52232e-138
UFL1	-0.576574	7.99996	-27.3989	6.78309e-140	1.75533e-138
RAB11FIP1	-0.770755	8.21451	-27.3889	8.26952e-140	2.13834e-138
TIMM17A	-0.553865	7.95342	-27.3818	9.49799e-140	2.45411e-138
C16orf72	-0.642674	8.15961	-27.3813	9.60401e-140	2.47959e-138
PCSK1N	-4.55529	10.6711	-171.845	0	0
MYT1L	0.712951	8.10558	27.3398	2.17813e-139	5.61491e-138
HMGN3	-0.668156	8.15021	-27.3267	2.82001e-139	7.26401e-138
MEAF6	-0.632846	8.1583	-27.3265	2.83382e-139	7.29399e-138
ZNF22	-0.509439	7.88964	-27.3093	3.97913e-139	1.0234e-137
RHOQ	-0.654173	8.05681	-27.2767	7.55833e-139	1.94246e-137
SMPD1	-0.523091	7.90367	-27.276	7.6745e-139	1.97081e-137
ARPC4	-0.507262	7.88777	-27.2582	1.08924e-138	2.79502e-137
MAP1A	-0.67038	7.98881	-27.2252	2.08491e-138	5.34586e-137
MT-ND3	-4.78309	10.5977	-163.98	0	0
BOD1	-0.506166	7.88965	-27.2169	2.45939e-138	6.29641e-137
C5orf24	-0.553874	7.93064	-27.211	2.76243e-138	7.06684e-137
GMFB	-0.485345	7.88291	-27.2089	2.87384e-138	7.34625e-137
LPGAT1	-0.827064	8.55709	-27.1863	4.49241e-138	1.1475e-136
SZRD1	-0.59441	8.06475	-27.1528	8.68052e-138	2.21558e-136
ABCE1	-0.571222	7.99497	-27.1434	1.04493e-137	2.66502e-136
HDGFL3	-0.691829	8.28573	-27.1123	1.92509e-137	4.90605e-136
GOSR1	-0.693871	8.29189	-27.1113	1.96186e-137	4.99598e-136
CHPF2	-0.474098	7.85926	-27.1085	2.07557e-137	5.28153e-136
ACTN4	-0.757121	8.39187	-27.1054	2.20392e-137	5.60387e-136
PNRC1	-0.582442	7.96383	-27.0931	2.80518e-137	7.12728e-136
DDX6	-0.658204	8.22208	-27.0619	5.18759e-137	1.31704e-135
ABHD3	-0.734951	8.13459	-27.0546	5.98048e-137	1.5172e-135
FAM177A1	-0.562785	7.99426	-27.0509	6.43489e-137	1.63124e-135
SCGN	-0.939225	8.70347	-27.0367	8.49793e-137	2.15259e-135
MOB1A	-0.538512	7.95841	-27.0232	1.10807e-136	2.80472e-135
NONO	-0.555945	8.00172	-27.0211	1.15458e-136	2.92023e-135
NDUFA13	-0.568711	7.98669	-27.0185	1.21658e-136	3.07473e-135
UBE2N	-0.638247	8.15194	-27.0166	1.26145e-136	3.18572e-135
CSRP1	-0.617392	7.97039	-27.0028	1.65465e-136	4.17559e-135
CLPTM1	-0.558423	8.00282	-26.9901	2.12093e-136	5.34826e-135
EIF5B	-0.679378	8.2631	-26.9882	2.20377e-136	5.55297e-135
TM2D3	-0.549462	7.99039	-26.9818	2.49645e-136	6.28574e-135
KIAA1143	-0.537718	7.90233	-26.9754	2.83141e-136	7.12376e-135
TBK1	-0.638041	8.14577	-26.968	3.2752e-136	8.23415e-135
MRPL21	-0.493861	7.88069	-26.9673	3.32242e-136	8.34663e-135
ANAPC13	-0.469851	7.86079	-26.9641	3.5316e-136	8.86549e-135
AC013394.1	-0.637624	8.19069	-26.9616	3.71327e-136	9.31455e-135
HMGB3	-0.578134	7.94004	-26.9408	5.58454e-136	1.39981e-134
ANAPC16	-0.71934	8.422	-26.9382	5.87639e-136	1.47186e-134
CMPK1	-0.575932	8.03543	-26.9294	6.98043e-136	1.74709e-134
S100A11	-0.580093	7.91683	-26.9283	7.12746e-136	1.78255e-134
ARHGAP5	-0.828654	8.67661	-26.9243	7.72207e-136	1.92983e-134
USP12	-0.702567	8.28398	-26.8897	1.51892e-135	3.79311e-134
TOLLIP	-0.601505	8.10774	-26.8799	1.84101e-135	4.59403e-134
RAB1A	-0.727793	8.60615	-26.876	1.98879e-135	4.9591e-134
TBCB	-0.523089	7.91625	-26.8695	2.25897e-135	5.62863e-134
ADAR	-0.66078	8.22569	-26.8674	2.35181e-135	5.85562e-134
GFPT1	-0.765684	8.45606	-26.8594	2.75129e-135	6.84516e-134
MAGEF1	-0.45724	7.84447	-26.8485	3.40417e-135	8.46324e-134
FEM1B	-0.52779	7.9557	-26.8416	3.89778e-135	9.68323e-134
HSD17B10	-0.493534	7.86686	-26.8336	4.55921e-135	1.1318e-133
C5orf38	-0.550462	7.92899	-26.8019	8.47093e-135	2.10132e-133
CYLD	-0.613423	8.09504	-26.7971	9.31185e-135	2.30821e-133
PARL	-0.477396	7.85983	-26.79	1.06882e-134	2.64743e-133
MARCH6	-0.789744	8.63343	-26.7897	1.07634e-134	2.66407e-133
RIC3	-0.671507	8.35045	-26.7753	1.42557e-134	3.52587e-133
DUSP8	-0.52942	7.90617	-26.7642	1.77296e-134	4.38184e-133
ATMIN	-0.495312	7.89063	-26.7556	2.09468e-134	5.17315e-133
SMC5	-0.777648	8.50339	-26.7207	4.14846e-134	1.02378e-132
TIMM10	-0.478609	7.85215	-26.7069	5.42863e-134	1.33872e-132
RAMMET	-0.47002	7.84621	-26.6941	6.97411e-134	1.71857e-132
ARF6	-0.45912	7.85214	-26.6692	1.13226e-133	2.78808e-132
TCEAL8	-0.460929	7.8433	-26.6639	1.25562e-133	3.08957e-132
RAB5A	-0.638408	8.18958	-26.655	1.49451e-133	3.6747e-132
MRPL36	-0.479322	7.85319	-26.6337	2.26674e-133	5.56938e-132
CAST	-0.737842	8.34649	-26.6321	2.33477e-133	5.73231e-132
ALPK3	-0.709759	8.19007	-26.6277	2.54591e-133	6.24615e-132
GDE1	-0.497715	7.88624	-26.6262	2.62127e-133	6.42633e-132
PPP4R3B	-0.739729	8.49921	-26.6184	3.05524e-133	7.48479e-132
LYRM2	-0.557592	7.96957	-26.6168	3.1501e-133	7.71153e-132
INSIG1	-0.647799	7.9967	-26.6053	3.9421e-133	9.64334e-132
COPS3	-0.537391	7.97903	-26.598	4.54636e-133	1.11134e-131
LDHA	-0.605921	7.93798	-26.5919	5.11622e-133	1.24973e-131
DPH6-DT	0.517773	7.81074	26.591	5.20643e-133	1.27084e-131
EIF4G1	-0.604153	8.11954	-26.5904	5.27201e-133	1.28591e-131
SCARB2	-0.736049	8.51371	-26.5852	5.83446e-133	1.42206e-131
DENR	-0.621538	8.13953	-26.5762	6.94271e-133	1.69096e-131
MSMO1	-0.610482	7.9761	-26.576	6.97202e-133	1.69686e-131
UBE4A	-0.576706	8.04544	-26.5697	7.88404e-133	1.91744e-131
ENPP2	-0.774933	8.33661	-26.5635	8.90373e-133	2.16386e-131
CENPB	-0.459851	7.84717	-26.537	1.49141e-132	3.62194e-131
MRPL18	-0.471033	7.85936	-26.5259	1.85242e-132	4.4954e-131
VCL	-0.688549	8.15819	-26.5239	1.92591e-132	4.67036e-131
TAF9	-0.49817	7.87376	-26.5105	2.49813e-132	6.05364e-131
OAT	-0.498425	7.89505	-26.5028	2.90394e-132	7.03195e-131
PDLIM4	-0.538147	7.89878	-26.4947	3.39883e-132	8.22437e-131
NDUFB5	-0.51061	7.92172	-26.4803	4.4908e-132	1.08589e-130
GABARAPL1	-0.49952	7.90058	-26.4775	4.74652e-132	1.14689e-130
EIF3B	-0.560861	8.03955	-26.4678	5.73464e-132	1.38465e-130
PET100	-0.493054	7.8896	-26.466	5.93859e-132	1.43287e-130
STARD3NL	-0.53222	7.97481	-26.4574	7.01185e-132	1.69061e-130
BOC	0.447127	7.77	26.4417	9.52743e-132	2.29548e-130
BANF1	-0.477192	7.86308	-26.4401	9.81853e-132	2.36392e-130
NEU1	-0.487478	7.8709	-26.439	1.00298e-131	2.41306e-130
MOB4	-0.451525	7.84877	-26.4344	1.09717e-131	2.63777e-130
GORASP2	-0.631795	8.17319	-26.4177	1.51696e-131	3.64441e-130
BCL7B	-0.491271	7.90368	-26.3997	2.15444e-131	5.17219e-130
VTI1B	-0.481139	7.88786	-26.3924	2.48303e-131	5.95678e-130
ASNSD1	-0.491387	7.89344	-26.3758	3.42396e-131	8.20821e-130
CEBPG	-0.528287	7.91294	-26.3693	3.88595e-131	9.30906e-130
CD320	-0.466426	7.86363	-26.35	5.65183e-131	1.35297e-129
FKBP8	-0.535157	7.94679	-26.3311	8.15946e-131	1.95187e-129
RNF181	-0.472505	7.85104	-26.324	9.35474e-131	2.2362e-129
NDUFA8	-0.488913	7.88374	-26.3226	9.61706e-131	2.29727e-129
PNN	-0.690766	8.34099	-26.3209	9.93817e-131	2.37229e-129
LRRFIP2	-0.80976	8.45747	-26.3176	1.05897e-130	2.52601e-129
GABRB3	-0.914229	8.79155	-26.3152	1.11006e-130	2.64599e-129
RAB4A	-0.572415	8.04674	-26.3092	1.24656e-130	2.96925e-129
CLDN7	-0.590852	7.95321	-26.3063	1.31901e-130	3.13959e-129
ALKBH7	-0.485984	7.86635	-26.3031	1.40348e-130	3.33829e-129
COTL1	-0.735964	8.17535	-26.2931	1.7039e-130	4.05e-129
TMEM263	-0.620466	8.09793	-26.2892	1.83968e-130	4.36964e-129
HMGCS1	-0.617961	8.05313	-26.2756	2.39429e-130	5.68291e-129
MT-CYB	-4.93558	10.7818	-152.368	0	0
ACBD3	-0.675556	8.31868	-26.2556	3.52331e-130	8.35086e-129
ROBO2	0.875918	8.29411	26.2281	6.0079e-130	1.42297e-128
DTD1	-0.499327	7.89331	-26.2092	8.6576e-130	2.04911e-128
USP22	-0.597888	8.13126	-26.1975	1.08543e-129	2.56722e-128
RYBP	-0.765094	8.56822	-26.1917	1.2162e-129	2.87449e-128
MTRNR2L8	-0.479188	7.8517	-26.1878	1.3111e-129	3.09659e-128
MRPS18C	-0.477431	7.88481	-26.187	1.33136e-129	3.14223e-128
SEC31A	-0.778014	8.63902	-26.1829	1.43979e-129	3.39577e-128
MT-CO1	-5.13525	11.144	-141.4	0	0
SREK1IP1	-0.63257	8.18905	-26.1727	1.75395e-129	4.13089e-128
BCAS2	-0.506897	7.90758	-26.1721	1.77657e-129	4.18125e-128
CNIH1	-0.534992	7.98568	-26.1603	2.232e-129	5.24942e-128
FAAP20	-0.490018	7.90113	-26.1558	2.43322e-129	5.71866e-128
ETNK1	-0.746938	8.46872	-26.1532	2.55722e-129	6.0059e-128
UCHL3	-0.62401	8.09447	-26.1302	3.99683e-129	9.38039e-128
ZNF622	-0.439431	7.84607	-26.1287	4.11308e-129	9.64647e-128
CAND1	-0.602225	8.15495	-26.1267	4.26911e-129	1.00054e-127
PGRMC2	-0.536419	7.97846	-26.1226	4.62173e-129	1.08243e-127
ECPAS	-0.81573	8.55007	-26.1216	4.71464e-129	1.10342e-127
MRPL42	-0.555295	8.01635	-26.1193	4.92902e-129	1.15279e-127
UBE2V2	-0.588018	8.09905	-26.1105	5.84785e-129	1.36673e-127
SEPT2	-0.721127	8.53294	-26.1087	6.04741e-129	1.41238e-127
STXBP1	-0.766052	8.46022	-26.1028	6.777e-129	1.58168e-127
WDR1	-0.55252	7.9486	-26.0973	7.54657e-129	1.76006e-127
ARFIP2	-0.49208	7.8922	-26.0945	7.95995e-129	1.85518e-127
SUPT6H	-0.638288	8.27933	-26.0921	8.33881e-129	1.94213e-127
PELO	-0.493172	7.86789	-26.0836	9.82877e-129	2.28756e-127
RCC1	-0.511694	7.91354	-26.0826	1.00097e-128	2.32805e-127
MAPK1IP1L	-0.611946	8.13013	-26.0349	2.51405e-128	5.84312e-127
MRPL40	-0.478775	7.85488	-26.0228	3.17883e-128	7.38309e-127
KLHL29	0.635392	7.96467	26.0203	3.33596e-128	7.74266e-127
TMEM147	-0.486101	7.8688	-26.0186	3.44917e-128	7.99988e-127
PHB2	-0.460251	7.84602	-26.0069	4.32078e-128	1.00145e-126
VEZF1	-0.509002	7.96466	-25.9991	5.02304e-128	1.16342e-126
MPHOSPH10	-0.549779	7.96536	-25.9931	5.63161e-128	1.30347e-126
DST	-0.876178	9.00854	-25.9894	6.05373e-128	1.40021e-126
SF3A1	-0.475967	7.88937	-25.9892	6.08029e-128	1.40538e-126
PTTG1IP	-0.553584	8.05327	-25.9745	8.07138e-128	1.86431e-126
KCNIP1	0.832701	8.39336	25.9679	9.1567e-128	2.11354e-126
GPI	-0.721992	8.46858	-25.9534	1.21107e-127	2.79345e-126
NCOA4	-0.531592	7.98729	-25.9528	1.22521e-127	2.82414e-126
TOMM22	-0.427483	7.82038	-25.9486	1.32987e-127	3.06326e-126
CLDND1	-0.504607	7.91816	-25.9374	1.64982e-127	3.79765e-126
MYL6B	-0.494685	7.89137	-25.9365	1.67783e-127	3.85948e-126
MRPS26	-0.477456	7.85958	-25.9351	1.7245e-127	3.96409e-126
MRPS15	-0.47354	7.87577	-25.9179	2.40217e-127	5.51807e-126
COPS6	-0.505547	7.94648	-25.911	2.74335e-127	6.29751e-126
CYB561	-0.49032	7.90179	-25.9013	3.30285e-127	7.57667e-126
ARPC1A	-0.474747	7.85706	-25.8832	4.68207e-127	1.07332e-125
TSPYL2	-0.545825	7.97574	-25.8804	4.94257e-127	1.13227e-125
AL118516.1	-0.475251	7.85151	-25.877	5.27554e-127	1.20772e-125
MT-ND1	-5.16256	10.8415	-184.682	0	0
RRAGC	-0.496421	7.89165	-25.8641	6.75999e-127	1.54544e-125
PRPS1	-0.463137	7.86748	-25.8502	8.83594e-127	2.01866e-125
EIF2S1	-0.53453	7.99361	-25.8412	1.05073e-126	2.39888e-125
POLR2B	-0.59542	8.13892	-25.7495	6.11044e-126	1.3941e-124
CCDC85B	-0.488097	7.8678	-25.7448	6.68944e-126	1.52516e-124
KPNA3	-0.711307	8.29095	-25.7373	7.72445e-126	1.75994e-124
KCTD12	-0.676907	7.99911	-25.7272	9.37705e-126	2.13501e-124
APPL1	-0.602782	8.11109	-25.7178	1.12384e-125	2.55708e-124
MRPL55	-0.435777	7.83448	-25.6862	2.06043e-125	4.68492e-124
GRSF1	-0.58625	8.11799	-25.6776	2.42943e-125	5.5202e-124
FGD5-AS1	-0.48206	7.9056	-25.6643	3.13243e-125	7.11275e-124
AZIN1	-0.539513	8.01675	-25.662	3.27561e-125	7.43284e-124
FBXL15	-0.441899	7.8375	-25.6606	3.36081e-125	7.62102e-124
HIF1A	-0.674247	8.32352	-25.6586	3.49564e-125	7.9214e-124
WSB2	-0.52257	7.97447	-25.6537	3.8402e-125	8.69632e-124
UPF3A	-0.679086	8.35019	-25.6497	4.14647e-125	9.38356e-124
TSN	-0.471089	7.88742	-25.6403	4.96493e-125	1.12282e-123
TMOD1	-0.932413	9.07624	-25.6351	5.48095e-125	1.23868e-123
MT-ATP6	-5.76734	11.2333	-190.018	0	0
CLGN	-0.534442	7.92808	-25.6191	7.45401e-125	1.68232e-123
METTL9	-0.519645	7.99492	-25.6187	7.5056e-125	1.69282e-123
FOXA2	-0.517309	7.90008	-25.6107	8.74539e-125	1.97112e-123
MT-CO2	-6.01758	11.4595	-179.035	0	0
PHB	-0.447138	7.84841	-25.6007	1.05895e-124	2.38355e-123
FUCA2	-0.492891	7.9215	-25.5988	1.09849e-124	2.4709e-123
THRAP3	-0.698642	8.44186	-25.5966	1.14664e-124	2.57748e-123
MT-CO3	-6.08351	11.6215	-197.485	0	0
COX19	-0.540072	8.01673	-25.579	1.60487e-124	3.60269e-123
RTN3	-0.67779	8.32917	-25.564	2.13771e-124	4.79562e-123
RNF10	-0.582707	8.1585	-25.5582	2.38932e-124	5.35648e-123
LSM1	-0.44845	7.87023	-25.5469	2.96357e-124	6.63943e-123
EIF2A	-0.502513	7.95965	-25.5459	3.02327e-124	6.76865e-123
CCDC186	-0.651081	8.26509	-25.513	5.66948e-124	1.26846e-122
AL022068.1	0.923311	8.57724	25.4982	7.51688e-124	1.68068e-122
SEPHS2	-0.421584	7.82123	-25.4865	9.39994e-124	2.1003e-122
SMIM22	-0.529402	7.92586	-25.4749	1.17412e-123	2.62167e-122
TRA2B	-0.656207	8.34511	-25.4713	1.25679e-123	2.80442e-122
SLU7	-0.467932	7.87275	-25.4674	1.35334e-123	3.01785e-122
SPTY2D1	-0.477831	7.89614	-25.4673	1.35731e-123	3.02469e-122
SEC13	-0.545388	8.00286	-25.4647	1.42657e-123	3.17692e-122
FHIT	0.795871	8.07577	25.4573	1.64214e-123	3.65455e-122
CNTN3	0.514108	7.8672	25.4541	1.74737e-123	3.88617e-122
CCNL1	-0.597089	8.13479	-25.4446	2.09182e-123	4.64914e-122
TCEAL2	-0.524882	7.90403	-25.4436	2.1335e-123	4.73862e-122
PIM3	-0.459289	7.84625	-25.4405	2.26422e-123	5.02564e-122
DNMT3A	0.528033	7.95088	25.439	2.33113e-123	5.17072e-122
CCDC59	-0.477809	7.86952	-25.4309	2.71755e-123	6.02388e-122
JPT1	-0.50214	7.8969	-25.4299	2.76969e-123	6.13539e-122
STMP1	-0.55977	8.05973	-25.4291	2.81437e-123	6.23025e-122
SEL1L	-0.626703	8.13006	-25.4258	2.99596e-123	6.62786e-122
MAN1A2	-0.760864	8.50747	-25.3785	7.38263e-123	1.63216e-121
DIAPH1	-0.6725	8.26047	-25.3622	1.00834e-122	2.22777e-121
TFF3	-0.501938	7.8734	-25.3539	1.18006e-122	2.60546e-121
DIS3	-0.501095	7.93281	-25.3521	1.22041e-122	2.69276e-121
IMP4	-0.447149	7.84866	-25.351	1.24604e-122	2.74752e-121
SF3B4	-0.421753	7.8292	-25.3498	1.2755e-122	2.81063e-121
PGLS	-0.482559	7.9016	-25.3302	1.85457e-122	4.08395e-121
AK3	-0.611198	8.2003	-25.3133	2.55777e-122	5.62877e-121
CHCHD5	-0.46013	7.85379	-25.3021	3.16656e-122	6.96395e-121
CUL3	-0.774634	8.68904	-25.296	3.55094e-122	7.80416e-121
RBMX	-0.601425	8.15989	-25.2576	7.37685e-122	1.6202e-120
TIPRL	-0.532155	8.00232	-25.2487	8.73392e-122	1.917e-120
ISOC2	-0.447628	7.83918	-25.2246	1.38178e-121	3.03088e-120
NEDD9	-0.696661	8.15875	-25.2225	1.43671e-121	3.1493e-120
C7orf50	-0.607178	8.14679	-25.1686	4.00108e-121	8.76474e-120
UTP23	-0.481429	7.89299	-25.1619	4.54116e-121	9.94135e-120
FRYL	0.635573	8.14592	25.161	4.62561e-121	1.01196e-119
EMC4	-0.426179	7.83171	-25.1574	4.94525e-121	1.08118e-119
ORMDL1	-0.503755	7.93848	-25.1499	5.70098e-121	1.2456e-119
NSMAF	-0.673222	8.23893	-25.1478	5.94136e-121	1.29727e-119
ZNF331	-0.899155	8.22801	-25.1465	6.08789e-121	1.3284e-119
UBQLN2	-0.50568	7.90852	-25.1435	6.44535e-121	1.40549e-119
ATG3	-0.479721	7.927	-25.1421	6.61197e-121	1.44089e-119
MIER1	-0.676548	8.35722	-25.1132	1.14397e-120	2.49133e-119
CAPZA1	-0.601259	8.16461	-25.103	1.38927e-120	3.02358e-119
CENPX	-0.432212	7.82603	-25.0961	1.58202e-120	3.44085e-119
TFRC	-0.479642	7.88858	-25.0715	2.52181e-120	5.48129e-119
SDHB	-0.518678	7.98686	-25.0691	2.63972e-120	5.73386e-119
PLP2	-0.473597	7.86326	-25.0641	2.90276e-120	6.30116e-119
NDUFAF3	-0.441453	7.82947	-25.0478	3.95368e-120	8.57688e-119
UBE3A	-0.747374	8.60304	-25.0439	4.25439e-120	9.22326e-119
DEGS1	-0.470284	7.8878	-25.0235	6.25812e-120	1.35584e-118
CGGBP1	-0.527985	7.99721	-25.0195	6.75523e-120	1.4626e-118
TYW3	-0.511005	7.95848	-25.0194	6.76759e-120	1.46433e-118
ZNF609	0.671277	8.23866	24.9864	1.26339e-119	2.73188e-118
MCRIP2	-0.442891	7.84621	-24.98	1.42439e-119	3.07804e-118
FIBP	-0.438885	7.83357	-24.9796	1.43705e-119	3.10339e-118
ZHX1	-0.514031	7.9608	-24.9788	1.4582e-119	3.14704e-118
ASNS	-0.562717	7.94939	-24.9604	2.06515e-119	4.45409e-118
EIF2AK2	-0.636123	8.26188	-24.9541	2.32678e-119	5.01514e-118
ATP6V1B2	-0.50875	7.95427	-24.9492	2.54942e-119	5.49149e-118
TMEM165	-0.625379	8.25228	-24.9412	2.97013e-119	6.3936e-118
SPAG7	-0.469293	7.88636	-24.9378	3.16424e-119	6.80707e-118
SYP	-0.623311	8.19489	-24.9352	3.32096e-119	7.13963e-118
SURF1	-0.454229	7.85859	-24.9067	5.68866e-119	1.22221e-117
HIVEP3	0.845875	8.65013	24.8932	7.35186e-119	1.57853e-117
WDR37	-0.678935	8.35981	-24.8874	8.20041e-119	1.7596e-117
MRPL13	-0.467294	7.89951	-24.8854	8.51067e-119	1.825e-117
BRD7	-0.627079	8.27411	-24.8824	9.00259e-119	1.92926e-117
LGMN	-0.49049	7.92239	-24.8698	1.14205e-118	2.44584e-117
TTR	-6.78935	13.9538	-139.667	0	0
ARL8B	-0.577447	8.14734	-24.8588	1.40655e-118	3.00847e-117
SPTLC1	-0.57422	8.12445	-24.8516	1.61047e-118	3.44245e-117
STOML2	-0.423422	7.82755	-24.8514	1.61745e-118	3.45517e-117
GLI3	0.684355	8.12429	24.8447	1.83347e-118	3.91412e-117
PCGF5	-0.751917	8.59715	-24.841	1.96598e-118	4.19434e-117
ELOF1	-0.423651	7.82815	-24.8216	2.83296e-118	6.04016e-117
SNX29	0.861234	8.96798	24.8195	2.94961e-118	6.28488e-117
DERL2	-0.434588	7.85776	-24.7932	4.8376e-118	1.03012e-116
CPEB4	-0.749583	8.59314	-24.7912	5.02279e-118	1.06887e-116
VAMP3	-0.429464	7.83969	-24.7827	5.89959e-118	1.25466e-116
TMEM14A	-0.468291	7.8681	-24.7793	6.28862e-118	1.33655e-116
ILF3-DT	-0.490986	7.89713	-24.7772	6.53832e-118	1.38874e-116
NDUFS4	-0.644188	8.33958	-24.7741	6.938e-118	1.4727e-116
CRYBA2	-0.966124	8.3286	-24.7737	6.98326e-118	1.48137e-116
AP1AR	-0.54408	7.98546	-24.7567	9.63201e-118	2.04196e-116
ABCC8	0.673055	8.25043	24.7416	1.27852e-117	2.70872e-116
LRRC10B	-0.458537	7.84037	-24.7404	1.30752e-117	2.7684e-116
TMBIM4	-0.458187	7.8758	-24.7198	1.92607e-117	4.0755e-116
NKAP	-0.458818	7.88975	-24.718	1.99312e-117	4.21471e-116
SFPQ	-0.741355	8.73237	-24.7119	2.23471e-117	4.72259e-116
AMFR	-0.510139	7.98871	-24.7099	2.31995e-117	4.89965e-116
KCNMB2-AS1	0.57455	7.97676	24.7073	2.43984e-117	5.14962e-116
EIF3J	-0.614105	8.22363	-24.6983	2.88727e-117	6.09014e-116
SNX17	-0.438743	7.84481	-24.6864	3.61379e-117	7.6178e-116
CXXC5	-0.521038	7.95403	-24.6852	3.69494e-117	7.78398e-116
DUSP26	-0.456741	7.87277	-24.676	4.39099e-117	9.2445e-116
BLVRB	-0.513084	7.91454	-24.6603	5.89277e-117	1.23985e-115
TTC19	-0.582105	8.1439	-24.6566	6.31918e-117	1.32873e-115
SLTM	-0.710664	8.62378	-24.6521	6.87476e-117	1.44465e-115
SLBP	-0.460038	7.89282	-24.652	6.89406e-117	1.4478e-115
EPC1	-0.733525	8.76466	-24.6462	7.68729e-117	1.61337e-115
STARD7	-0.527108	8.00311	-24.6367	9.17776e-117	1.92498e-115
PNMA1	-0.431038	7.8299	-24.615	1.38088e-116	2.89451e-115
PPP1CA	-0.419182	7.8277	-24.6027	1.73753e-116	3.63981e-115
PFDN6	-0.415673	7.81781	-24.5915	2.14416e-116	4.48881e-115
COMMD2	-0.425492	7.84407	-24.5891	2.24466e-116	4.69629e-115
GRM4	0.429294	7.79394	24.5819	2.56804e-116	5.36951e-115
APH1A	-0.424363	7.83638	-24.5746	2.94242e-116	6.14846e-115
AFTPH	-0.641803	8.25512	-24.5741	2.97027e-116	6.20279e-115
SGMS2	-0.693006	8.20575	-24.566	3.45741e-116	7.21559e-115
ARL8A	-0.474358	7.90009	-24.5495	4.71818e-116	9.84068e-115
FAM213A	-0.530052	8.02942	-24.5313	6.62984e-116	1.38192e-114
KRTCAP2	-0.450342	7.85591	-24.5289	6.94046e-116	1.44577e-114
TPRKB	-0.440808	7.86292	-24.518	8.50754e-116	1.77111e-114
KIF21A	-0.823105	8.47497	-24.5035	1.11611e-115	2.32209e-114
NME1	-0.414141	7.8167	-24.5008	1.17454e-115	2.44213e-114
GFM1	-0.520554	8.00636	-24.4924	1.37445e-115	2.85602e-114
LMBRD1	-0.641112	8.26351	-24.4918	1.38946e-115	2.88543e-114
ALG5	-0.498039	7.95689	-24.4881	1.48785e-115	3.08783e-114
COMMD8	-0.421132	7.82572	-24.482	1.66879e-115	3.46122e-114
PGM3	-0.535763	7.96121	-24.4778	1.80381e-115	3.73894e-114
CNIH2	-0.516686	7.88446	-24.4759	1.87221e-115	3.87833e-114
TRAPPC2L	-0.409595	7.81456	-24.4524	2.90053e-115	6.00482e-114
RRAS2	-0.620615	8.09488	-24.4517	2.94328e-115	6.08956e-114
MBIP	-0.487279	7.92463	-24.443	3.45869e-115	7.1515e-114
CD151	-0.471877	7.9008	-24.4416	3.55554e-115	7.34723e-114
SRPRB	-0.443349	7.86028	-24.4388	3.74103e-115	7.72578e-114
GNB1	-0.738247	8.85541	-24.4111	6.28676e-115	1.29751e-113
YY1	-0.589347	8.21705	-24.4007	7.62836e-115	1.57343e-113
EXOC5	-0.570139	8.11399	-24.3829	1.06347e-114	2.19217e-113
KIF9	-0.482454	7.90128	-24.3784	1.15672e-114	2.38293e-113
MLIP	0.555839	7.85745	24.3696	1.36503e-114	2.81033e-113
TXNDC12	-0.487192	7.94284	-24.3598	1.63808e-114	3.37043e-113
SDC2	-0.675321	8.43267	-24.3502	1.95812e-114	4.02645e-113
TRAPPC4	-0.429707	7.84341	-24.3454	2.14434e-114	4.40667e-113
DNAH5	0.547961	7.82942	24.3357	2.56657e-114	5.27114e-113
MRPS12	-0.397112	7.80552	-24.335	2.60168e-114	5.33997e-113
DNAJC7	-0.571864	8.17168	-24.333	2.70199e-114	5.54246e-113
LSM8	-0.475836	7.93697	-24.328	2.9624e-114	6.07293e-113
ATAD1	-0.54224	8.07699	-24.3155	3.73904e-114	7.66034e-113
PSME1	-0.428273	7.82975	-24.3119	4.00003e-114	8.19005e-113
TBC1D15	-0.599226	8.13455	-24.3054	4.5189e-114	9.24679e-113
PRRC2C	-0.704715	8.70648	-24.3011	4.89149e-114	1.00031e-112
SAMD4B	-0.580737	8.16055	-24.298	5.18767e-114	1.06023e-112
NET1	-0.44907	7.88432	-24.2848	6.62724e-114	1.35362e-112
ECH1	-0.442016	7.83692	-24.2746	8.02125e-114	1.63735e-112
OTOGL	0.435652	7.77059	24.248	1.31592e-113	2.68452e-112
KIAA0232	-0.753545	8.64862	-24.2465	1.35439e-113	2.76132e-112
RPL36A	-0.437794	7.85472	-24.2432	1.43943e-113	2.9329e-112
MRPL3	-0.546663	8.0666	-24.2343	1.69997e-113	3.46167e-112
CTDNEP1	-0.412769	7.82846	-24.226	1.98111e-113	4.0317e-112
MIEN1	-0.411898	7.8144	-24.2249	2.02162e-113	4.11164e-112
CHRAC1	-0.385828	7.79753	-24.2214	2.15957e-113	4.38955e-112
ADIPOR1	-0.40758	7.83682	-24.2179	2.30701e-113	4.6864e-112
MAPK6	-0.582673	8.18766	-24.2083	2.75331e-113	5.58962e-112
EEF1E1	-0.401066	7.80942	-24.2009	3.16124e-113	6.41389e-112
SMIM15	-0.395123	7.80926	-24.2003	3.19776e-113	6.48406e-112
GCC2	-0.581157	8.13278	-24.1985	3.30639e-113	6.70028e-112
UBE2A	-0.436676	7.86771	-24.1956	3.48685e-113	7.06171e-112
RRM2B	-0.459285	7.90208	-24.1909	3.8107e-113	7.71292e-112
NDUFS2	-0.425985	7.88588	-24.1866	4.12461e-113	8.34325e-112
SCFD1	-0.751648	8.61023	-24.1794	4.71847e-113	9.53876e-112
HEXB	-0.470135	7.91318	-24.1787	4.78101e-113	9.65936e-112
DAP3	-0.661048	8.26649	-24.1577	7.05477e-113	1.42446e-111
ALDH9A1	-0.436362	7.87258	-24.1465	8.69147e-113	1.75388e-111
GID8	-0.446911	7.89788	-24.1392	9.95573e-113	2.00779e-111
FAM91A1	-0.492602	7.98093	-24.1347	1.08292e-112	2.18264e-111
SLC36A4	-0.695782	8.53545	-24.132	1.13825e-112	2.29277e-111
MRPL19	-0.492095	7.95771	-24.1235	1.33287e-112	2.68317e-111
PPP1R15B	-0.426744	7.85338	-24.1231	1.34332e-112	2.70259e-111
MED4	-0.561113	8.12554	-24.1229	1.3486e-112	2.71159e-111
DR1	-0.445259	7.89165	-24.1226	1.35409e-112	2.721e-111
CTBS	-0.496319	7.96081	-24.1105	1.69611e-112	3.40624e-111
KLF11	-0.429061	7.85438	-24.1093	1.73371e-112	3.47966e-111
MANBAL	-0.422854	7.84848	-24.0956	2.23815e-112	4.48942e-111
GNL3	-0.419006	7.85479	-24.091	2.43768e-112	4.88672e-111
CBX5	-0.52572	8.02678	-24.0903	2.46602e-112	4.94058e-111
NRIP1	-0.641571	8.2644	-24.0789	3.04966e-112	6.10624e-111
REL	-0.501992	7.97548	-24.0695	3.62916e-112	7.26221e-111
ELOVL5	-0.577263	8.13585	-24.0599	4.33464e-112	8.66877e-111
FAM174A	-0.476646	7.91293	-24.0519	5.02575e-112	1.00449e-110
ASNA1	-0.402576	7.81722	-24.0239	8.45849e-112	1.68958e-110
C12orf10	-0.39645	7.80544	-24.0096	1.10215e-111	2.20024e-110
GSR	-0.57364	8.11666	-24.0043	1.2141e-111	2.42227e-110
LRRC59	-0.403416	7.82374	-23.9833	1.79247e-111	3.57407e-110
LAMTOR3	-0.412668	7.84232	-23.9799	1.91022e-111	3.80659e-110
LPIN1	-0.561004	8.08938	-23.9777	1.99013e-111	3.96349e-110
ANKRD49	-0.420698	7.85079	-23.9761	2.04781e-111	4.07593e-110
RAB10	-0.740163	8.83215	-23.9747	2.10314e-111	4.18357e-110
PDCD6IP	-0.567321	8.17643	-23.9721	2.20424e-111	4.38208e-110
C1QTNF3-AMACR	0.518987	7.91027	23.9686	2.35098e-111	4.67104e-110
FAM200B	-0.433775	7.85332	-23.9513	3.2429e-111	6.43933e-110
SUCLG1	-0.507469	8.00993	-23.9504	3.29453e-111	6.53798e-110
NUDCD2	-0.384786	7.80517	-23.9365	4.25956e-111	8.44809e-110
DCTN4	-0.592415	8.18024	-23.9312	4.70255e-111	9.32116e-110
PFDN1	-0.480756	7.97007	-23.9307	4.7403e-111	9.39045e-110
RIMBP2	0.774994	8.61645	23.9244	5.32713e-111	1.05467e-109
NT5C3A	-0.619909	8.26561	-23.8986	8.58906e-111	1.69947e-109
HM13	-0.632349	8.22612	-23.8959	9.03019e-111	1.7857e-109
SAT2	-0.405809	7.82845	-23.8714	1.41917e-110	2.80472e-109
CSNK1D	-0.522432	8.06233	-23.8627	1.66506e-110	3.28873e-109
HINT2	-0.417648	7.82329	-23.8598	1.75774e-110	3.46975e-109
SLC7A14	-0.578776	8.11543	-23.8353	2.763e-110	5.45091e-109
UBE2E3	-0.668724	8.3305	-23.8262	3.26672e-110	6.44088e-109
OPTN	-0.491997	7.98747	-23.8259	3.28353e-110	6.47021e-109
PLPP5	-0.441485	7.88515	-23.8151	4.00616e-110	7.88952e-109
EAF1	-0.404236	7.82661	-23.8089	4.49588e-110	8.84876e-109
NAE1	-0.501704	8.00226	-23.8071	4.64222e-110	9.13143e-109
CEBPZOS	-0.484077	7.95776	-23.8009	5.21259e-110	1.02474e-108
SEC23B	-0.539368	8.09189	-23.7884	6.55999e-110	1.28886e-108
SPTSSA	-0.384908	7.80056	-23.7784	7.88804e-110	1.54888e-108
CACNA1D	0.926434	9.35358	23.774	8.55565e-110	1.67899e-108
SLK	-0.514482	8.02254	-23.7652	1.00479e-109	1.97069e-108
SPPL2A	-0.637285	8.21605	-23.7629	1.04909e-109	2.05636e-108
TMEM54	-0.390688	7.80437	-23.7536	1.24494e-109	2.43882e-108
WDR43	-0.545379	8.09919	-23.7354	1.73929e-109	3.40526e-108
LMCD1-AS1	0.749991	8.17899	23.7255	2.08719e-109	4.08402e-108
GNA11	-0.453201	7.93258	-23.7174	2.42472e-109	4.7417e-108
HEXA	-0.453673	7.92507	-23.7052	3.03396e-109	5.92966e-108
ARIH2	-0.593964	8.28557	-23.7042	3.08936e-109	6.03441e-108
TMEM205	-0.415179	7.84512	-23.6944	3.69854e-109	7.22012e-108
CCNK	-0.447034	7.90409	-23.6874	4.21084e-109	8.21543e-108
LARP7	-0.494605	7.96365	-23.6674	6.07542e-109	1.18464e-107
VMP1	-0.703053	8.34148	-23.6649	6.36117e-109	1.23963e-107
GOLT1B	-0.42222	7.85875	-23.6616	6.76455e-109	1.31748e-107
YTHDF2	-0.519829	8.08665	-23.6561	7.48562e-109	1.45707e-107
ZNF791	-0.482314	7.9615	-23.6549	7.65276e-109	1.48874e-107
HP1BP3	-0.607911	8.3445	-23.6422	9.65937e-109	1.878e-107
DDT	-0.406485	7.8164	-23.6354	1.09514e-108	2.12797e-107
DHRS7	-0.408121	7.82592	-23.6237	1.35705e-108	2.63537e-107
BAG6	-0.402783	7.84362	-23.6001	2.09126e-108	4.05884e-107
TMEM248	-0.488663	7.98036	-23.5963	2.24429e-108	4.35332e-107
RBM17	-0.500174	8.03087	-23.5883	2.5965e-108	5.03362e-107
HSPB1	-0.705563	8.03352	-23.582	2.91539e-108	5.64855e-107
ZBTB16	0.452233	7.74199	23.5715	3.53803e-108	6.85095e-107
NFE2L1	-0.44403	7.9049	-23.5617	4.23243e-108	8.19085e-107
SMAD5	-0.588071	8.19751	-23.5593	4.41984e-108	8.5486e-107
NECAP1	-0.417177	7.86046	-23.5572	4.59404e-108	8.8804e-107
RAB12	-0.530457	8.03817	-23.5496	5.28455e-108	1.02093e-106
RPAIN	-0.499555	8.0133	-23.5485	5.38579e-108	1.03989e-106
GTF3C4	-0.440045	7.88612	-23.5164	9.70652e-108	1.87306e-106
MLF1	-0.494952	7.89075	-23.4919	1.51966e-107	2.93079e-106
ZNF593	-0.399182	7.81214	-23.4856	1.7063e-107	3.28884e-106
ABLIM1	0.942258	9.32763	23.4842	1.74929e-107	3.36976e-106
NUTF2	-0.430051	7.87646	-23.4817	1.83256e-107	3.52815e-106
GNS	-0.481141	7.95077	-23.4736	2.12256e-107	4.08413e-106
MAGI1	0.92639	9.25422	23.4678	2.36148e-107	4.54124e-106
LRPPRC	-0.594023	8.20779	-23.4677	2.36746e-107	4.55014e-106
MRPS7	-0.372998	7.80495	-23.4646	2.50659e-107	4.81478e-106
HNRNPA2B1	-0.663971	8.51138	-23.4539	3.0467e-107	5.8489e-106
HIPK1	-0.491056	7.97993	-23.4508	3.22594e-107	6.18946e-106
COX11	-0.490146	7.9743	-23.4469	3.45911e-107	6.63303e-106
PMF1	-0.390653	7.81635	-23.4336	4.41321e-107	8.45773e-106
RPS27L	-0.439176	7.86454	-23.4231	5.3491e-107	1.02455e-105
TMEM30B	-0.386181	7.81322	-23.4226	5.40048e-107	1.0338e-105
TBC1D5	0.752182	8.53253	23.4214	5.51744e-107	1.05558e-105
PRR7	-0.396053	7.80598	-23.413	6.42972e-107	1.22942e-105
GPAA1	-0.419187	7.85088	-23.4117	6.58228e-107	1.25787e-105
ALCAM	-0.896526	8.89944	-23.4096	6.84392e-107	1.30713e-105
SDHAF2	-0.398538	7.82352	-23.4095	6.85669e-107	1.30882e-105
COPG1	-0.474458	7.94989	-23.4067	7.21248e-107	1.37595e-105
SMIM4	-0.481484	7.94439	-23.4044	7.53262e-107	1.43621e-105
NRBF2	-0.417614	7.8453	-23.3973	8.56283e-107	1.63171e-105
NUS1	-0.491281	7.9781	-23.3933	9.22271e-107	1.75645e-105
VPS4B	-0.497062	7.98907	-23.3873	1.0285e-106	1.95765e-105
PPHLN1	-0.596071	8.28949	-23.3861	1.05152e-106	2.00033e-105
MED19	-0.409854	7.8433	-23.3567	1.79629e-106	3.41519e-105
CGRRF1	-0.432072	7.89717	-23.3539	1.89193e-106	3.595e-105
RNF126	-0.4013	7.84223	-23.337	2.57314e-106	4.88664e-105
BIRC6	-0.886598	9.34932	-23.3362	2.61317e-106	4.95985e-105
MED8	-0.398402	7.82198	-23.3301	2.9214e-106	5.54173e-105
GIPR	0.429649	7.88197	23.3197	3.53179e-106	6.69582e-105
NR4A1	-0.45841	7.84493	-23.3195	3.54406e-106	6.71529e-105
SNX2	-0.510112	8.0513	-23.3164	3.74912e-106	7.09983e-105
SEC22B	-0.446865	7.90508	-23.3107	4.16017e-106	7.8738e-105
PLS3	-0.49422	7.89418	-23.3035	4.74215e-106	8.97023e-105
LIN7C	-0.409066	7.83497	-23.303	4.78964e-106	9.05495e-105
C19orf24	-0.363337	7.7881	-23.2999	5.06225e-106	9.56495e-105
TAPT1-AS1	0.454912	7.84738	23.2938	5.65748e-106	1.06836e-104
TAF10	-0.379463	7.79884	-23.2922	5.83052e-106	1.10042e-104
EIF2AK1	-0.490727	7.99187	-23.2877	6.32017e-106	1.19216e-104
CERK	-0.49398	7.9796	-23.2838	6.78553e-106	1.27922e-104
FCGRT	-0.390256	7.81397	-23.2778	7.5683e-106	1.42599e-104
CDH1	-0.754607	8.60741	-23.2749	7.97742e-106	1.50223e-104
SLC25A46	-0.547026	8.10488	-23.2703	8.68201e-106	1.63399e-104
ERG28	-0.38171	7.81413	-23.261	1.02863e-105	1.93485e-104
C6orf226	-0.377652	7.79071	-23.247	1.32742e-105	2.49546e-104
MRPL14	-0.427364	7.85533	-23.2368	1.59593e-105	2.99857e-104
PPM1A	-0.557652	8.14888	-23.2263	1.93381e-105	3.63135e-104
LRRC58	-0.446062	7.89293	-23.224	2.01442e-105	3.78061e-104
FYTTD1	-0.503173	8.01136	-23.2218	2.09871e-105	3.93662e-104
TENM4	0.778013	8.30233	23.2175	2.26691e-105	4.24974e-104
HABP4	-0.458705	7.94839	-23.2113	2.538e-105	4.75527e-104
LAMTOR2	-0.3711	7.79407	-23.2066	2.76713e-105	5.18169e-104
NUDT21	-0.44627	7.90501	-23.2018	3.01849e-105	5.64922e-104
MRPL28	-0.387571	7.81408	-23.1997	3.13386e-105	5.86188e-104
LSM2	-0.423447	7.84131	-23.1941	3.47348e-105	6.49351e-104
PSMF1	-0.558527	8.1937	-23.1925	3.57243e-105	6.67477e-104
DSP	-0.695751	8.41814	-23.1849	4.1e-105	7.65622e-104
R3HCC1	-0.377695	7.80787	-23.1824	4.29064e-105	8.00777e-104
XG	0.394098	7.74557	23.1817	4.35062e-105	8.11518e-104
POLR2G	-0.369649	7.79274	-23.1788	4.58487e-105	8.54737e-104
ALDH2	-0.429705	7.86884	-23.1742	4.98101e-105	9.28072e-104
RCN2	-0.418446	7.87233	-23.1511	7.57883e-105	1.41132e-103
MAPK8IP1	-0.421682	7.85688	-23.15	7.73037e-105	1.43874e-103
ZBTB41	-0.456926	7.91026	-23.1487	7.9158e-105	1.47244e-103
RIIAD1	-0.420937	7.82253	-23.1369	9.80676e-105	1.82317e-103
ANKLE2	-0.513853	8.05728	-23.1365	9.88786e-105	1.83722e-103
TUFM	-0.415948	7.84099	-23.1309	1.09337e-104	2.03042e-103
PPME1	-0.608174	8.10142	-23.0996	1.93124e-104	3.58439e-103
MAL2	-0.468969	7.95995	-23.0946	2.11473e-104	3.92278e-103
ZFP91	-0.407061	7.84009	-23.094	2.13593e-104	3.95991e-103
CDK5R2	-0.389045	7.8071	-23.0906	2.27367e-104	4.21294e-103
TOX3	0.591803	8.06369	23.0685	3.39251e-104	6.2826e-103
KARS	-0.415072	7.86496	-23.0683	3.40365e-104	6.29976e-103
CDC40	-0.475293	7.97034	-23.0592	4.01576e-104	7.42861e-103
TMUB1	-0.38284	7.81161	-23.055	4.33428e-104	8.0134e-103
ACLY	-0.734837	8.45319	-23.0515	4.6173e-104	8.53195e-103
DOCK4	0.696967	8.13204	23.0504	4.70945e-104	8.69743e-103
CUEDC2	-0.397405	7.82925	-23.0491	4.81616e-104	8.88961e-103
COA4	-0.378841	7.82375	-23.0296	6.85344e-104	1.26431e-102
PSMD10	-0.359503	7.78215	-23.0264	7.27043e-104	1.34049e-102
PNPLA7	0.418212	7.84965	23.0219	7.88687e-104	1.45335e-102
NAPA	-0.50277	8.02639	-23.0188	8.34324e-104	1.5366e-102
THUMPD1	-0.442195	7.90048	-23.0145	9.01764e-104	1.6599e-102
DSG2	-0.46895	7.91986	-23.0126	9.33771e-104	1.71787e-102
TNFRSF21	-0.679364	8.31021	-23.0078	1.01818e-103	1.87213e-102
GSTO1	-0.416856	7.84757	-22.9852	1.53043e-103	2.81247e-102
GTPBP4	-0.479956	7.99023	-22.9814	1.64012e-103	3.0124e-102
FDX1	-0.472957	7.95534	-22.9796	1.69464e-103	3.11082e-102
YIPF5	-0.389627	7.82044	-22.9767	1.78631e-103	3.27731e-102
LEPROT	-0.400406	7.83807	-22.9634	2.26912e-103	4.16083e-102
VPS25	-0.387976	7.81403	-22.9589	2.46324e-103	4.51433e-102
OGFOD3	-0.436699	7.91848	-22.9587	2.47102e-103	4.52611e-102
PLGRKT	-0.471166	7.89266	-22.9548	2.65445e-103	4.85945e-102
ZNF483	-0.665928	8.41818	-22.9547	2.65719e-103	4.8618e-102
ECI2	-0.422836	7.84808	-22.9539	2.69544e-103	4.9291e-102
PDXK	-0.46043	7.94564	-22.9267	4.40986e-103	8.05983e-102
MOCS2	-0.386985	7.81885	-22.9249	4.55637e-103	8.32306e-102
PSME4	-0.662838	8.33892	-22.9225	4.75437e-103	8.68002e-102
NAA50	-0.552118	8.12887	-22.9139	5.55455e-103	1.01354e-101
XRN2	-0.551962	8.14102	-22.9078	6.2018e-103	1.13103e-101
ISCA2	-0.350614	7.77674	-22.9068	6.31612e-103	1.15125e-101
MSANTD3	-0.400696	7.83094	-22.8888	8.72994e-103	1.59036e-101
MAPK8	-0.804352	8.57991	-22.8576	1.53241e-102	2.79011e-101
PURB	-0.422165	7.87304	-22.8536	1.64653e-102	2.99627e-101
TROVE2	-0.472673	7.96821	-22.8512	1.71878e-102	3.12606e-101
PHC2	-0.644269	8.38169	-22.8455	1.90658e-102	3.46573e-101
MRPL52	-0.390054	7.80824	-22.8426	2.00875e-102	3.64948e-101
LEPROTL1	-0.433681	7.90571	-22.84	2.10602e-102	3.82413e-101
CLPTM1L	-0.446009	7.93848	-22.8392	2.13615e-102	3.87674e-101
P4HA2	-0.432648	7.89599	-22.836	2.26057e-102	4.10033e-101
USP38	-0.437414	7.90843	-22.8298	2.53162e-102	4.58949e-101
C16orf91	-0.381218	7.792	-22.8256	2.73004e-102	4.94653e-101
DHX40	-0.448101	7.91001	-22.818	3.12689e-102	5.6625e-101
RAB3GAP1	-0.694149	8.57383	-22.8135	3.38984e-102	6.13537e-101
APEX1	-0.399356	7.82493	-22.8119	3.48912e-102	6.31166e-101
NDN	-0.364865	7.7847	-22.8066	3.84232e-102	6.94683e-101
PDZD8	-0.611997	8.28107	-22.7949	4.74418e-102	8.57275e-101
IGBP1	-0.494235	7.99742	-22.7879	5.37723e-102	9.71144e-101
C5orf15	-0.435922	7.92465	-22.7843	5.73476e-102	1.03516e-100
AFG3L2	-0.523074	8.11561	-22.7763	6.63112e-102	1.19631e-100
CTR9	-0.451173	7.92587	-22.7761	6.65226e-102	1.19948e-100
DPY30	-0.447554	7.92096	-22.7749	6.79884e-102	1.22525e-100
ULK4	0.767528	8.60877	22.7673	7.78945e-102	1.40302e-100
REEP3	-0.729979	8.61152	-22.7529	1.00964e-101	1.81757e-100
MARCH5	-0.523523	8.05459	-22.7502	1.05983e-101	1.9069e-100
NKX6-1	-0.390774	7.82004	-22.7486	1.0906e-101	1.96122e-100
RRAGA	-0.351744	7.77469	-22.7427	1.2125e-101	2.17925e-100
SLC39A9	-0.501746	8.0469	-22.718	1.88992e-101	3.39497e-100
SGCB	-0.396774	7.8439	-22.7174	1.91037e-101	3.42987e-100
NUP58	-0.552527	8.16691	-22.7132	2.0577e-101	3.69241e-100
MACROD2	0.955331	8.73192	22.7124	2.08969e-101	3.7478e-100
UHRF1BP1L	-0.545062	8.09251	-22.7119	2.10993e-101	3.78208e-100
PPP4C	-0.385962	7.83149	-22.7116	2.11945e-101	3.79713e-100
HARS	-0.450433	7.92426	-22.7082	2.25402e-101	4.03606e-100
KPNA2	-0.37588	7.80013	-22.6912	3.05873e-101	5.47405e-100
TMEM219	-0.410364	7.84108	-22.6725	4.27746e-101	7.65107e-100
FBXL5	-0.524198	8.12536	-22.6692	4.53494e-101	8.1073e-100
STMN1	-0.424315	7.83666	-22.6573	5.61682e-101	1.00361e-99
GTF2F1	-0.409309	7.86511	-22.6544	5.91788e-101	1.05684e-99
CSNK2A1	-0.618623	8.41332	-22.6461	6.86701e-101	1.22568e-99
SOX6	0.803553	8.63639	22.6454	6.95236e-101	1.24026e-99
YWHAG	-0.518262	8.07662	-22.6444	7.07772e-101	1.26195e-99
UNC50	-0.412771	7.86833	-22.6383	7.897e-101	1.40728e-99
VEGFA	-0.49392	8.02943	-22.6316	8.90481e-101	1.58603e-99
RETREG2	-0.385455	7.81525	-22.631	8.99428e-101	1.60112e-99
IPMK	-0.575838	8.07779	-22.6263	9.79039e-101	1.74191e-99
PER1	-0.396631	7.84007	-22.6195	1.10632e-100	1.96733e-99
EML5	-0.816327	8.67837	-22.6165	1.16691e-100	2.07397e-99
EFCAB14	-0.485438	7.99865	-22.6154	1.19112e-100	2.11588e-99
EGFL7	-0.463174	7.86098	-22.6009	1.54224e-100	2.73815e-99
SERTAD1	-0.385132	7.79584	-22.5992	1.59096e-100	2.82316e-99
MPC1	-0.399023	7.84029	-22.5975	1.64024e-100	2.90907e-99
TUSC2	-0.340958	7.77358	-22.5956	1.69805e-100	3.00999e-99
LMCD1	-0.662372	8.08518	-22.5916	1.82128e-100	3.22673e-99
ACTR3	-0.559754	8.21513	-22.5836	2.10284e-100	3.7236e-99
UQCRC2	-0.454406	7.9649	-22.5781	2.32162e-100	4.10883e-99
TCF25	-0.659027	8.64247	-22.571	2.63421e-100	4.65961e-99
PRKAR2A	-0.604066	8.30829	-22.5695	2.70694e-100	4.78574e-99
GOLPH3	-0.561475	8.22797	-22.5603	3.19172e-100	5.63983e-99
CCND2	-0.493366	7.92755	-22.5575	3.35352e-100	5.92261e-99
RPS6KA3	-0.829989	9.13378	-22.5403	4.56067e-100	8.05031e-99
C2CD4B	-0.456892	7.85627	-22.5349	5.02233e-100	8.86054e-99
CBX3	-0.397966	7.85405	-22.5286	5.62535e-100	9.9192e-99
RANBP2	-0.573106	8.24117	-22.5173	6.88489e-100	1.21338e-98
CACYBP	-0.461248	7.87431	-22.5133	7.38864e-100	1.30147e-98
DKC1	-0.390114	7.84019	-22.5106	7.75335e-100	1.365e-98
NUBP2	-0.354219	7.79065	-22.4782	1.38352e-99	2.43444e-98
MBD5	0.742477	8.51698	22.4525	2.18884e-99	3.84946e-98
RNF13	-0.582767	8.23405	-22.4501	2.28558e-99	4.0175e-98
PABPC4	-0.399927	7.86028	-22.4456	2.47772e-99	4.35295e-98
RNF114	-0.447298	7.96444	-22.4189	3.98787e-99	7.00237e-98
CUL1	-0.618448	8.26442	-22.4183	4.02685e-99	7.06711e-98
LYSMD3	-0.384407	7.83341	-22.4025	5.33651e-99	9.36066e-98
MAFB	-0.690791	8.2277	-22.3883	6.87774e-99	1.20578e-97
VWA1	-0.402953	7.83497	-22.3853	7.2475e-99	1.26994e-97
DCTN6	-0.379033	7.81907	-22.3786	8.16692e-99	1.4303e-97
ZC3H6	-0.565473	8.12303	-22.3776	8.32344e-99	1.45695e-97
C18orf32	-0.37751	7.80396	-22.373	9.02073e-99	1.57818e-97
FAM92A	-0.424964	7.91225	-22.3712	9.32478e-99	1.63052e-97
ASB8	-0.386634	7.83977	-22.37	9.52534e-99	1.66473e-97
MLXIPL	0.433771	7.8855	22.3661	1.02132e-98	1.78401e-97
SRA1	-0.393568	7.84195	-22.3499	1.36163e-98	2.37722e-97
YIPF3	-0.358058	7.79328	-22.3497	1.36588e-98	2.3834e-97
VTA1	-0.497778	8.00807	-22.3432	1.5343e-98	2.67589e-97
AKR7A2	-0.414589	7.8543	-22.3381	1.67827e-98	2.92547e-97
BTG2	-0.53897	7.906	-22.3332	1.83324e-98	3.19394e-97
SERPINE2	-0.512166	7.99404	-22.3329	1.84144e-98	3.20655e-97
PSME2	-0.402381	7.84274	-22.3315	1.889e-98	3.28766e-97
PHAX	-0.407043	7.86698	-22.3287	1.98633e-98	3.45526e-97
DOCK1	0.645932	8.41304	22.31	2.76641e-98	4.80975e-97
PLCB4	0.619065	8.18131	22.3033	3.11738e-98	5.41714e-97
NUDT3	-0.425737	7.88825	-22.2966	3.51173e-98	6.09924e-97
TMX1	-0.408206	7.88367	-22.2886	4.0461e-98	7.02372e-97
MAP3K13	-0.563161	8.15876	-22.2859	4.25055e-98	7.3748e-97
MYH14	-0.535703	8.07356	-22.2822	4.53553e-98	7.86518e-97
FGFR1OP2	-0.441461	7.9468	-22.2742	5.22797e-98	9.06127e-97
FGFR1	-0.632272	8.38794	-22.271	5.53471e-98	9.58796e-97
SRPK1	-0.5994	8.17626	-22.27	5.63794e-98	9.76175e-97
ZNF451	-0.572765	8.2316	-22.2698	5.64883e-98	9.77556e-97
CACNA2D1	0.697465	8.3071	22.2645	6.21641e-98	1.07522e-96
CALU	-0.514217	8.03866	-22.2626	6.42183e-98	1.11018e-96
RPL17	-0.387154	7.8392	-22.2607	6.6397e-98	1.14726e-96
NMB	-0.353636	7.77917	-22.2606	6.65441e-98	1.14921e-96
COIL	-0.390568	7.84742	-22.2604	6.67911e-98	1.15288e-96
TOR1AIP1	-0.480556	7.9622	-22.255	7.34724e-98	1.26755e-96
MRPS16	-0.394045	7.84289	-22.2499	8.05369e-98	1.38871e-96
TNRC18	0.445772	7.93859	22.2369	1.01427e-97	1.74803e-96
MRFAP1L1	-0.345351	7.78235	-22.2086	1.67556e-97	2.88623e-96
SPRYD7	-0.417167	7.8683	-22.1968	2.06259e-97	3.55109e-96
GRPEL1	-0.350269	7.78477	-22.1945	2.14919e-97	3.69829e-96
EID2	-0.337358	7.76796	-22.194	2.17026e-97	3.73262e-96
COMMD7	-0.358025	7.7911	-22.1883	2.39941e-97	4.12462e-96
TMEM126A	-0.357881	7.79438	-22.178	2.8775e-97	4.94393e-96
AP2B1	-0.553476	8.17585	-22.1755	3.00923e-97	5.16762e-96
ABHD17A	-0.37916	7.83854	-22.1725	3.17216e-97	5.44462e-96
RTF1	-0.522081	8.13751	-22.1647	3.64133e-97	6.24669e-96
MTCH2	-0.514569	8.10524	-22.1646	3.65057e-97	6.25935e-96
KLHL28	-0.450433	7.93454	-22.1556	4.27739e-97	7.33035e-96
MAGED2	-0.368036	7.79474	-22.1497	4.75444e-97	8.14374e-96
GRIK2	0.835293	8.86933	22.1353	6.13191e-97	1.04978e-95
C2orf69	-0.369921	7.80822	-22.1211	7.87862e-97	1.34813e-95
AC113414.1	0.700761	8.01663	22.1204	7.98294e-97	1.36528e-95
NDUFS1	-0.558743	8.25339	-22.1181	8.30391e-97	1.41945e-95
SMIM37	-0.368299	7.79858	-22.0997	1.15033e-96	1.96534e-95
PKIA	-0.49327	7.93842	-22.0937	1.27902e-96	2.1841e-95
IPO7	-0.493796	8.05417	-22.0933	1.2877e-96	2.19781e-95
MRPS10	-0.370226	7.82518	-22.0928	1.29981e-96	2.21734e-95
SDHD	-0.346	7.77499	-22.0844	1.50718e-96	2.56979e-95
MIR22HG	-0.376996	7.79685	-22.0762	1.74413e-96	2.97229e-95
FBXW5	-0.352526	7.79728	-22.0723	1.86578e-96	3.17799e-95
UGDH	-0.54386	7.99268	-22.0716	1.89115e-96	3.21956e-95
ZBTB21	-0.398356	7.83626	-22.0687	1.99098e-96	3.3878e-95
WDR82	-0.465233	7.99653	-22.0614	2.26156e-96	3.84626e-95
MTHFD2	-0.511171	7.87265	-22.0573	2.43395e-96	4.13734e-95
ELL2	-0.850118	9.41669	-22.0516	2.69046e-96	4.57105e-95
PSMG3	-0.351966	7.77941	-22.0403	3.28757e-96	5.5827e-95
PPT1	-0.390579	7.85552	-22.0361	3.53506e-96	5.99995e-95
SYPL1	-0.382118	7.85329	-22.0283	4.06013e-96	6.88765e-95
PNO1	-0.373071	7.82376	-22.0267	4.1725e-96	7.07468e-95
EIF4EBP1	-0.48422	7.93446	-22.0256	4.26058e-96	7.22038e-95
IRF2BPL	-0.373295	7.79275	-22.0207	4.644e-96	7.86618e-95
YTHDC1	-0.565684	8.26352	-22.0175	4.90831e-96	8.30969e-95
MRPL4	-0.363978	7.80872	-22.0158	5.05694e-96	8.55699e-95
PRDM4	-0.422798	7.90794	-22.0126	5.34988e-96	9.04813e-95
HSPA8	-0.570398	7.94109	-21.9951	7.2917e-96	1.23261e-94
SPAG1	-0.480037	7.96154	-21.9823	9.1294e-96	1.54248e-94
SRSF8	-0.358172	7.79462	-21.9721	1.09315e-95	1.84603e-94
NAPG	-0.474373	8.00845	-21.9663	1.20964e-95	2.04172e-94
EFHD2	-0.386691	7.82796	-21.958	1.40111e-95	2.3637e-94
DDX50	-0.468787	8.03152	-21.9528	1.53639e-95	2.59062e-94
CTSF	-0.360716	7.79446	-21.9469	1.70461e-95	2.87283e-94
UBR3	-0.753849	8.87805	-21.9401	1.92145e-95	3.23664e-94
LLPH	-0.361777	7.78773	-21.935	2.09868e-95	3.53341e-94
TWISTNB	-0.358759	7.79311	-21.9326	2.19118e-95	3.68729e-94
NR2F6	-0.349971	7.7839	-21.9242	2.54057e-95	4.2731e-94
DAP	-0.559961	8.30952	-21.917	2.88038e-95	4.84222e-94
PTBP1	-0.445411	7.9234	-21.8942	4.30762e-95	7.23793e-94
MRPL43	-0.360239	7.79383	-21.8906	4.58308e-95	7.69691e-94
CD47	-0.485513	7.98511	-21.8838	5.16342e-95	8.66721e-94
NEUROD1	-0.534978	8.08153	-21.8817	5.35903e-95	8.99105e-94
[truncated: 31,539 more rows]

## Sheet: Sheet2
	logFC	AveExpr	t	P.Value	adj.P.Val
ZNF385D	3.32532	10.257	57.1557	0	0
MALAT1	2.96965	13.9279	19.0014	4.01799e-72	7.44917e-71
KCNB2	2.8943	9.56032	59.2127	0	0
DPP6	2.82113	10.0266	56.6507	0	0
TRPM3	2.77318	9.91624	52.0461	0	0
SYT16	2.75978	9.3369	41.3504	3.8693e-248	3.87368e-246
SDK1	2.66106	9.9237	54.2322	0	0
PARD3	2.56793	9.49283	59.9769	0	0
FGF14	2.55292	9.41915	50.2849	4.64421707090772e-321	0
CACNA1D	2.49461	9.8343	49.5819	2.00720937322354e-315	0
MAGI2	2.35776	9.77754	45.1619	1.50205e-279	1.90097e-277
MAGI1	2.33307	9.56224	52.5658	0	0
NRG1	2.27401	9.39745	33.5612	1.46591e-183	8.67082e-182
FTX	2.27182	9.43136	55.5194	0	0
GLIS3	2.20036	9.51956	47.4084	7.14979e-298	1.00752e-295
CACNA1A	2.19684	9.5819	47.5229	8.41716e-299	1.19616e-296
CCSER1	2.11201	9.31242	42.6329	9.58674e-259	1.05072e-256
NLGN1	2.09318	9.19893	41.7087	4.17927e-251	4.26032e-249
PDE4D	2.09016	9.5122	42.2285	2.09957e-255	2.2497e-253
MYT1L	2.08967	9.02661	55.333	0	0
DLG2	2.04546	9.33434	40.575	1.03088e-241	9.79423e-240
CACNA1C	2.01554	9.52691	42.0582	5.36935e-254	5.69865e-252
KCNMA1	1.95061	9.47264	44.7811	1.98763e-276	2.46893e-274
FAM155A	1.94396	9.25823	36.5542	2.50765e-208	1.85246e-206
RIMS2	1.89091	9.59777	35.6707	5.34338e-201	3.73347e-199
AGBL4	1.87282	9.60688	34.4	1.75815e-190	1.11676e-188
DACH2	1.8698	8.88918	42.8315	2.19714e-260	2.44809e-258
IMMP2L	1.86499	8.99402	45.1499	1.88369e-279	2.375e-277
NRXN1	1.86053	9.23823	41.2021	6.54471e-247	6.47482e-245
PITPNC1	1.85603	9.06465	43.4118	3.60253e-265	4.10958e-263
RPH3AL	1.83552	9.10882	46.0563	7.27505e-287	9.75963e-285
ZBTB20	1.8116	9.93566	32.6491	4.64524e-176	2.57507e-174
CTNNA2	1.79527	8.83664	38.6914	4.45463e-226	3.77271e-224
NBEA	1.77723	9.2445	40.939	9.9054e-245	9.68535e-243
PDE3B	1.75467	8.92984	36.1247	9.19422e-205	6.6029e-203
CACNB2	1.73203	9.15137	38.6396	1.20129e-225	1.01228e-223
MTUS2	1.69297	9.35332	34.3163	8.63009e-190	5.44053e-188
HDAC9	1.6763	8.93788	35.6239	1.30419e-200	9.09356e-199
SPAG16	1.65043	9.69491	31.0813	3.02494e-163	1.50074e-161
PTPRN2	1.64954	9.42545	36.1038	1.37003e-204	9.81794e-203
ROR1	1.62931	8.7642	39.4996	8.64726e-233	7.65203e-231
LRRTM3	1.58902	8.76595	33.4684	8.51908e-183	4.97758e-181
ROBO2	1.5883	8.90763	37.1128	5.7859e-213	4.43031e-211
FKBP5	1.56575	8.70044	42.3616	1.66874e-256	1.79956e-254
ASAP1	1.56101	9.2831	32.9968	6.46775e-179	3.67653e-177
PTPRJ	1.56013	8.86823	38.2759	1.2617e-222	1.03207e-220
SPIDR	1.5443	9.06152	34.7524	2.14386e-193	1.39613e-191
ABCC8	1.53755	9.09648	34.1077	4.55754e-188	2.81493e-186
LDLRAD4	1.53639	8.68392	40.2562	4.54072e-239	4.26573e-237
MEG3	1.518	9.3732	28.2899	8.885e-141	3.59451e-139
SNX29	1.51669	8.99622	38.187	6.90232e-222	5.60509e-220
MAPK10	1.51611	8.99521	36.0441	4.28204e-204	3.05556e-202
PLCB4	1.51011	9.13193	32.8901	4.87379e-178	2.75645e-176
EFNA5	1.48552	9.00228	30.5619	5.00182e-159	2.41022e-157
MAML3	1.45139	9.45297	26.3735	1.04447e-125	3.64888e-124
SLC30A8	1.43351	9.40189	27.4434	4.43516e-134	1.68456e-132
CUX1	1.43268	8.74439	38.0301	1.38898e-220	1.1198e-218
ABLIM1	1.42257	9.04973	32.1768	3.45875e-172	1.84712e-170
RERE	1.42122	9.12863	35.7437	1.32666e-201	9.30824e-200
TMEM178B	1.40067	8.85205	32.7362	8.94989e-177	5.00269e-175
CADPS	1.39289	9.56968	25.1834	1.5534e-116	4.87807e-115
ARID1B	1.38974	9.17629	31.2233	2.11451e-164	1.06162e-162
CACNA2D1	1.38041	8.75846	34.9389	6.14738e-195	4.05848e-193
LINC00907	1.37787	8.51932	29.2656	1.43166e-148	6.16366e-147
SOX6	1.34262	8.86988	31.2374	1.62322e-164	8.16185e-163
EIF4G3	1.33591	9.01973	32.4542	1.84495e-174	1.00611e-172
RABGAP1L	1.33394	9.14497	29.7435	2.05838e-152	9.22915e-151
TBC1D22A	1.33237	8.95787	32.4635	1.54618e-174	8.44556e-173
STXBP5	1.32622	8.89183	28.4555	4.27802e-142	1.74333e-140
DACH1	1.28682	8.73916	29.5381	9.26211e-151	4.08727e-149
LINGO2	1.28401	8.61852	29.4838	2.52934e-150	1.10888e-148
SIPA1L3	1.27677	8.65639	36.0857	1.93666e-204	1.3849e-202
RORA	1.2765	9.06448	25.1527	2.66391e-116	8.33417e-115
PLCXD3	1.27574	9.11036	24.4353	7.45476e-111	2.21647e-109
ERO1B	1.27271	10.0682	21.5263	1.68053e-89	3.91945e-88
IGF1R	1.2548	8.63036	33.1795	2.03388e-180	1.16802e-178
RIMBP2	1.25397	8.72232	33.5463	1.94412e-183	1.14792e-181
PDE10A	1.2292	8.5626	27.419	6.90473e-134	2.61072e-132
PLCB1	1.22794	8.90584	26.5154	8.22367e-127	2.90934e-125
LRRTM4	1.22141	8.52601	22.6929	6.52161e-98	1.69158e-96
CNTN4	1.20657	8.7187	28.6895	5.82495e-144	2.40884e-142
SOX5	1.20089	8.49917	32.585	1.55819e-175	8.567e-174
ARL15	1.19566	9.0269	24.9215	1.54076e-114	4.73204e-113
CNTN5	1.18631	8.54559	21.7755	2.7985e-91	6.704e-90
ERC1	1.1821	8.94568	27.7922	7.84278e-137	3.05141e-135
TBC1D5	1.17743	8.64395	31.6532	6.60647e-168	3.42454e-166
CADM1	1.17544	9.37314	22.1773	3.6191e-94	8.93137e-93
PPM1E	1.17447	8.88844	24.3954	1.49067e-110	4.41643e-109
DNAH5	1.17218	8.33958	27.5306	9.11143e-135	3.49633e-133
LINC02197	1.17145	8.51579	29.8408	3.38349e-153	1.53345e-151
NOL4	1.17093	8.82028	28.4098	9.88318e-142	4.01286e-140
MEG8	1.16004	8.44065	28.547	7.98253e-143	3.26486e-141
GPHN	1.15588	9.11232	23.9431	3.72408e-107	1.07025e-105
RAP1GAP2	1.15461	8.82436	29.3944	1.32222e-149	5.74411e-148
HS6ST3	1.15357	8.99195	22.0807	1.80182e-93	4.42382e-92
TRAPPC9	1.14411	8.75559	31.8915	7.4598e-170	3.93375e-168
AC016831.7	1.14107	9.0468	22.8398	5.49608e-99	1.44571e-97
LSAMP	1.13787	8.86491	21.0645	3.10097e-86	6.94262e-85
ST18	1.13525	8.66536	27.4263	6.05181e-134	2.29081e-132
FMN2	1.13361	8.99375	26.4416	3.0852e-126	1.08234e-124
C1QTNF3-AMACR	1.11448	8.25412	34.883	1.78335e-194	1.17505e-192
SETBP1	1.11337	8.61684	29.4955	2.0366e-150	8.96373e-149
TANC2	1.11282	8.69343	28.6336	1.62787e-143	6.69063e-142
GREB1	1.109	8.28132	32.0333	5.17011e-171	2.73926e-169
NPAS3	1.10485	8.47747	26.2937	4.35652e-125	1.50783e-123
ZBTB16	1.10394	8.16418	34.4893	3.20998e-191	2.0467e-189
NAV2	1.10127	8.47647	25.8687	8.49089e-122	2.84767e-120
TRIO	1.09715	8.76926	27.7455	1.83618e-136	7.11927e-135
GTF2IRD1	1.09244	8.39463	33.5249	2.91812e-183	1.71397e-181
MACROD2	1.09087	8.70565	23.1129	5.4241e-101	1.45647e-99
KLHL29	1.0908	8.36536	29.8795	1.64911e-153	7.50445e-152
NCKAP5	1.08958	8.38042	26.8053	4.50484e-129	1.6351e-127
ATRNL1	1.08708	8.74998	24.6335	2.3639e-112	7.14239e-111
KIF26B	1.07829	8.30592	27.3229	3.94237e-133	1.48394e-131
AL445250.1	1.07238	8.20523	28.6545	1.10936e-143	4.5651e-142
TEAD1	1.06479	8.54237	30.5203	1.0879e-158	5.22722e-157
CHST9	1.0599	8.62043	27.8033	6.41108e-137	2.49727e-135
JAZF1	1.05321	8.67203	27.4724	2.62196e-134	1.00109e-132
SLCO5A1	1.05241	8.46155	25.7395	8.41087e-121	2.77642e-119
KIAA1211	1.05061	8.24453	29.1457	1.31032e-147	5.56977e-146
LINC01099	1.04937	8.3206	18.6124	1.47545e-69	2.63772e-68
HIVEP3	1.04311	8.5703	28.2369	2.34424e-140	9.46101e-139
TGFBR3	1.0412	8.49708	27.9258	6.87405e-138	2.70272e-136
MBD5	1.04014	8.54673	28.7591	1.62276e-144	6.75237e-143
HECTD4	1.03981	8.72554	27.3275	3.62536e-133	1.36615e-131
XPR1	1.03834	8.73938	26.3194	2.74843e-125	9.5421e-124
PCLO	1.0377	8.74985	26.4494	2.68241e-126	9.42017e-125
STXBP5-AS1	1.02923	8.38593	27.4998	1.59477e-134	6.09866e-133
SLC39A11	1.02827	8.35021	30.0991	2.78324e-155	1.28928e-153
DDX17	1.00909	8.56794	30.5003	1.57818e-158	7.55048e-157
PLEKHA6	1.00836	8.45726	28.6983	4.958e-144	2.05539e-142
AL139383.1	1.00494	8.36214	29.1086	2.59653e-147	1.10231e-145
CDC42BPA	1.00121	8.79825	24.2622	1.50129e-109	4.41283e-108
CAMLG	-1.00051	8.04367	-37.8057	1.01579e-218	8.0729e-217
CYCS	-1.00098	8.01358	-38.7533	1.3643e-226	1.16428e-224
HNRNPDL	-1.00134	8.27355	-30.6412	1.13791e-159	5.51493e-158
VGF	-1.00179	8.02847	-28.2632	1.44831e-140	5.85222e-139
ARL3	-1.0018	8.14116	-36.4917	8.29104e-208	6.07128e-206
SSR2	-1.00301	8.07693	-36.1526	5.39073e-205	3.88805e-203
TFF3	-1.00662	8.02685	-31.7527	1.01637e-168	5.30127e-167
EIF4G2	-1.00912	8.18169	-29.7371	2.31805e-152	1.03795e-150
COX7A2L	-1.00917	8.48608	-27.3743	1.55333e-133	5.86003e-132
VDAC2	-1.00959	8.07524	-40.0466	2.48876e-237	2.29308e-235
CNPY2	-1.01016	8.14689	-35.2943	7.02426e-198	4.77849e-196
UBE2M	-1.01025	8.03378	-39.8851	5.45832e-236	4.961e-234
TRMT112	-1.01122	8.0153	-40.2198	9.10521e-239	8.48252e-237
C9orf16	-1.01133	8.04905	-38.3427	3.51318e-223	2.88787e-221
PSMD7	-1.01158	8.12319	-33.5756	1.11549e-183	6.60976e-182
MRPL51	-1.01172	8.01566	-42.9801	1.30483e-261	1.47345e-259
SET	-1.01221	8.14265	-31.7693	7.44709e-169	3.90251e-167
HIST1H4C	-1.0141	8.02593	-38.4029	1.11073e-223	9.17531e-222
SAT1	-1.0149	8.05648	-29.4441	5.27293e-150	2.30265e-148
MORF4L2	-1.01592	8.33511	-29.6299	1.68958e-151	7.51528e-150
SEZ6L2	-1.01611	8.17962	-27.5157	1.19583e-134	4.5835e-133
PRELID1	-1.01654	8.01814	-40.7941	1.57156e-243	1.51893e-241
PFDN2	-1.01903	8.06163	-38.5833	3.52286e-225	2.95375e-223
ITGB1	-1.02421	8.21556	-26.6019	1.74205e-127	6.20881e-126
EIF5A	-1.02682	8.04038	-38.7234	2.41686e-226	2.05727e-224
EIF3E	-1.02839	8.26567	-33.1039	8.52129e-180	4.86861e-178
SEC11A	-1.03025	8.26841	-33.5456	1.97066e-183	1.16155e-181
NCL	-1.03105	8.16087	-33.504	4.33943e-183	2.54434e-181
RHEB	-1.0322	8.36235	-31.6716	4.67604e-168	2.43139e-166
IER3	-1.03255	8.17894	-24.4771	3.60601e-111	1.07659e-109
ATP5MC1	-1.03358	8.04421	-40.4392	1.37838e-240	1.3022e-238
ARPC3	-1.03413	8.21137	-35.8607	1.42018e-202	1.00063e-200
CNBP	-1.03436	8.17464	-32.8545	9.55098e-178	5.39261e-176
ERLEC1	-1.03442	8.1842	-32.1264	8.94061e-172	4.75953e-170
LAMTOR4	-1.03552	8.07244	-40.313	1.53569e-239	1.44674e-237
NUCKS1	-1.03579	8.56185	-25.5037	5.47479e-119	1.77062e-117
RAC1	-1.03644	8.26514	-30.2222	2.81593e-156	1.30986e-154
LMNA	-1.03935	8.09578	-34.1081	4.52551e-188	2.80031e-186
HSPA5	-1.04143	8.07871	-29.6242	1.88009e-151	8.35157e-150
ARF1	-1.04186	8.25312	-31.6232	1.16084e-167	5.99881e-166
RAB2A	-1.04197	8.69134	-25.2351	6.25715e-117	1.9723e-115
SNRPD2	-1.04226	8.0543	-41.893	1.2499e-252	1.30589e-250
STRAP	-1.04274	8.13656	-37.24	5.07373e-214	3.9208e-212
STARD10	-1.04365	8.10751	-36.8472	9.28048e-211	7.01011e-209
STUB1	-1.04396	8.07159	-39.5912	1.50061e-233	1.33495e-231
FAM229B	-1.04408	8.06745	-39.3465	1.61539e-231	1.41454e-229
NDUFA5	-1.04584	8.10909	-38.5722	4.35795e-225	3.64481e-223
TXNL4A	-1.04598	8.25679	-33.8353	8.06979e-186	4.86771e-184
COX14	-1.04947	8.04169	-42.6045	1.64431e-258	1.79048e-256
MDH2	-1.05024	8.23053	-33.861	4.95088e-186	2.99716e-184
EPB41L4A-AS1	-1.05169	8.04464	-41.526	1.35913e-249	1.37296e-247
RPS19BP1	-1.05401	8.03888	-41.87	1.93374e-252	2.01409e-250
SPCS2	-1.05521	8.17133	-33.329	1.19772e-181	6.93146e-180
NDUFB10	-1.05541	8.04553	-41.9674	3.02918e-253	3.18472e-251
MANF	-1.05625	8.04493	-39.2133	2.063e-230	1.79712e-228
PRDX1	-1.05769	8.06349	-38.5578	5.73728e-225	4.78649e-223
TPI1	-1.05798	8.05203	-38.7227	2.44794e-226	2.07846e-224
SIVA1	-1.0595	8.05966	-39.9027	3.89365e-236	3.54851e-234
HSBP1	-1.0611	8.07024	-40.7671	2.63168e-243	2.52175e-241
PSAP	-1.06407	8.20543	-29.007	1.69152e-146	7.11797e-145
ATP5PD	-1.06722	8.05634	-42.6852	3.54431e-259	3.91017e-257
H2AFJ	-1.06907	8.05495	-40.0916	1.05419e-237	9.79379e-236
ENO1	-1.06993	8.13447	-37.2109	8.86038e-214	6.83125e-212
PDIA3	-1.0721	8.24489	-30.4199	7.06744e-158	3.34785e-156
LAPTM4A	-1.07355	8.10086	-36.3706	8.37634e-207	6.08065e-205
NSA2	-1.07502	8.10893	-39.791	3.29377e-235	2.96156e-233
NUDC	-1.07693	8.18314	-35.0133	1.48786e-195	9.90075e-194
NPDC1	-1.0791	8.39121	-31.267	9.31922e-165	4.69997e-163
S100A6	-1.08083	8.039	-33.6454	2.96615e-184	1.76694e-182
TNFRSF12A	-1.0818	8.04818	-35.3054	5.68147e-198	3.87287e-196
KDELR1	-1.08355	8.18395	-34.8473	3.51676e-194	2.30361e-192
XBP1	-1.08551	8.26893	-30.8766	1.39732e-161	6.87146e-160
HNRNPK	-1.0857	8.22481	-33.6462	2.92046e-184	1.74282e-182
TMED3	-1.08661	8.21157	-34.8272	5.16518e-194	3.3768e-192
BTG1	-1.09103	8.16052	-33.3344	1.08203e-181	6.27841e-180
DYNLT1	-1.09199	8.107	-40.6965	1.01259e-242	9.67532e-241
NDUFB1	-1.09219	8.15508	-39.7011	1.83721e-234	1.6431e-232
MRFAP1	-1.09302	8.07718	-41.82	5.02012e-252	5.16457e-250
ISCU	-1.09594	8.06671	-42.1367	1.20576e-254	1.28786e-252
CRIP2	-1.09904	8.07336	-37.9795	3.6556e-220	2.93305e-218
SRP9	-1.09971	8.10232	-41.2129	5.32331e-247	5.28204e-245
ANXA5	-1.10188	8.20837	-36.8531	8.28117e-211	6.26939e-209
BRK1	-1.10262	8.09127	-41.9927	1.86887e-253	1.97723e-251
SEM1	-1.10398	8.28632	-34.0904	6.33645e-188	3.8993e-186
DCTN3	-1.10415	8.06129	-43.7649	4.45412e-268	5.20495e-266
NAA38	-1.10878	8.20098	-38.4161	8.62916e-224	7.1458e-222
PKIB	-1.10957	8.30317	-30.7825	8.11009e-161	3.95919e-159
ST13	-1.1113	8.24659	-34.5042	2.41924e-191	1.55137e-189
TERF2IP	-1.11263	8.3946	-31.4793	1.73216e-166	8.86919e-165
HMGN1	-1.11828	8.15761	-37.2859	2.11133e-214	1.63533e-212
PSMB6	-1.11869	8.06851	-41.9034	1.0246e-252	1.07384e-250
MRPL57	-1.1206	8.08824	-41.7946	8.13529e-252	8.34377e-250
SNU13	-1.12495	8.1589	-38.8664	1.56702e-227	1.34411e-225
PSMB5	-1.12596	8.10422	-40.2252	8.21203e-239	7.67172e-237
ZCRB1	-1.12974	8.10297	-40.9246	1.30318e-244	1.27053e-242
NDUFS6	-1.12994	8.15897	-40.2459	5.53194e-239	5.18241e-237
TSPAN13	-1.13038	8.31946	-33.5853	9.27349e-184	5.50468e-182
PPP1R14B	-1.13413	8.08141	-43.888	4.32239e-269	5.14058e-267
UQCRFS1	-1.13691	8.08707	-41.7237	3.14029e-251	3.21095e-249
ROMO1	-1.13788	8.09137	-46.2056	4.3991e-288	5.99744e-286
HLA-C	-1.14096	8.0856	-37.4445	1.01725e-215	7.95258e-214
SF3B5	-1.14416	8.07407	-45.1381	2.3499e-279	2.95172e-277
HOPX	-1.14631	8.20953	-35.2644	1.24162e-197	8.42944e-196
MXRA7	-1.15196	8.54562	-32.1081	1.26178e-171	6.69582e-170
NDUFA4	-1.16471	8.12167	-42.0909	2.88164e-254	3.06808e-252
ATP5MF	-1.16517	8.09803	-43.818	1.62879e-268	1.92346e-266
SVIP	-1.16648	8.22557	-38.1849	7.18903e-222	5.82381e-220
JUNB	-1.17143	8.09136	-31.1079	1.83943e-163	9.16654e-162
REEP5	-1.17305	8.25034	-35.5544	4.92018e-200	3.40936e-198
TPM3	-1.17314	8.27172	-34.8597	2.77657e-194	1.82589e-192
FAM96B	-1.17471	8.10242	-41.5119	1.78066e-249	1.78801e-247
LAMTOR1	-1.17791	8.11705	-43.5141	5.17278e-266	5.92098e-264
PPA1	-1.17854	8.29754	-36.5249	4.39065e-208	3.22924e-206
OSTC	-1.17898	8.19757	-38.0856	4.80601e-221	3.88395e-219
ARPP19	-1.18725	8.28285	-35.8881	8.42176e-203	5.9463e-201
CLIC1	-1.19443	8.11418	-40.0704	1.58029e-237	1.46408e-235
ANAPC11	-1.19546	8.11707	-44.5761	9.55355e-275	1.16937e-272
NDUFB8	-1.19654	8.11251	-46.0568	7.20509e-287	9.70458e-285
NDUFC1	-1.19894	8.12716	-44.6169	4.41896e-275	5.42868e-273
IDS	-1.19963	8.36664	-29.8255	4.48907e-153	2.03177e-151
SDF2L1	-1.20152	8.12164	-40.6616	1.97224e-242	1.87912e-240
IFI27L2	-1.20673	8.129	-43.0063	7.93586e-262	9.02213e-260
SCGB2A1	-1.2125	8.10165	-38.6361	1.28392e-225	1.0792e-223
TMED2	-1.21257	8.19364	-42.9757	1.42008e-261	1.59821e-259
NEDD8	-1.21709	8.12013	-46.1016	3.10641e-287	4.20092e-285
SRSF5	-1.22147	8.40237	-35.3982	9.66898e-199	6.64504e-197
VAMP2	-1.22731	8.28657	-35.3621	1.92731e-198	1.32184e-196
TMEM14B	-1.23117	8.12599	-41.8615	2.27658e-252	2.36383e-250
C19orf53	-1.23242	8.10947	-45.7134	4.60625e-284	5.98777e-282
POLR2I	-1.23321	8.11693	-46.3922	1.32386e-289	1.81223e-287
DYNLL1	-1.23845	8.15564	-41.6459	1.38484e-250	1.40742e-248
FIS1	-1.24298	8.17446	-43.7695	4.07726e-268	4.78123e-266
CAMK2N1	-1.24388	8.27973	-34.7131	4.5369e-193	2.93743e-191
SQSTM1	-1.24411	8.36875	-31.3516	1.9055e-165	9.66818e-164
HMGN2	-1.24686	8.18403	-41.8489	2.89449e-252	2.99615e-250
ERH	-1.24738	8.1664	-41.8281	4.30093e-252	4.4383e-250
PPIA	-1.24867	8.17987	-44.2355	5.99848e-272	7.23658e-270
MRPL33	-1.25012	8.37384	-37.8899	2.03021e-219	1.62117e-217
NDUFB9	-1.25066	8.15425	-42.602	1.72447e-258	1.87169e-256
ARL6IP4	-1.25181	8.24362	-42.3357	2.73294e-256	2.93773e-254
RNF7	-1.257	8.14642	-45.9865	2.70169e-286	3.5956e-284
MPC2	-1.26018	8.16157	-43.5474	2.74982e-266	3.16919e-264
NDUFAB1	-1.26316	8.17847	-45.1619	1.50177e-279	1.90097e-277
WDR83OS	-1.26931	8.14107	-47.1534	8.42137e-296	1.16709e-293
EIF4A2	-1.2733	8.26853	-41.2468	2.7915e-247	2.77808e-245
COX7B	-1.27508	8.15479	-47.2293	2.03511e-296	2.8439e-294
EIF3K	-1.27819	8.25412	-42.9853	1.18215e-261	1.33942e-259
SLIRP	-1.2818	8.25086	-45.4097	1.40467e-281	1.79808e-279
TBCA	-1.28288	8.60765	-35.239	2.01672e-197	1.3664e-195
BEX3	-1.28471	8.22015	-41.5226	1.45056e-249	1.46093e-247
PSMD8	-1.29037	8.19859	-43.6629	3.0765e-267	3.57023e-265
MGST3	-1.2915	8.3706	-37.6462	2.14744e-217	1.69063e-215
SBDS	-1.30626	8.16099	-45.6235	2.49991e-283	3.23714e-281
EEF1D	-1.30716	8.34931	-41.9753	2.60519e-253	2.74757e-251
EIF1B	-1.30862	8.15978	-45.4021	1.62083e-281	2.0669e-279
JTB	-1.31079	8.19154	-46.7621	1.28349e-292	1.77143e-290
SUB1	-1.31444	8.29229	-41.5305	1.24841e-249	1.26493e-247
ETFB	-1.3182	8.17996	-44.2332	6.26368e-272	7.52944e-270
C1QL1	-1.32574	8.23104	-40.7873	1.79049e-243	1.72556e-241
NDUFV2	-1.32577	8.30772	-42.7703	7.03576e-260	7.81342e-258
GSN	-1.32674	8.61605	-27.199	3.70824e-132	1.38032e-130
C12orf75	-1.32827	8.47383	-37.5665	9.85935e-217	7.72577e-215
CLU	-1.33029	8.22614	-27.8409	3.22871e-137	1.26353e-135
OCIAD2	-1.33269	8.25431	-45.9054	1.24275e-285	1.64092e-283
CD99	-1.33835	9.56739	-24.4216	9.44855e-111	2.80678e-109
RBM3	-1.33927	8.22811	-45.9744	3.39237e-286	4.49697e-284
PRDX2	-1.3414	8.20107	-44.2722	2.99578e-272	3.62716e-270
PSMA7	-1.35308	8.23961	-44.4623	8.2171e-274	9.98496e-272
ZFAS1	-1.35357	8.23947	-44.6615	1.90262e-275	2.35462e-273
COPE	-1.35387	8.23276	-45.5306	1.4393e-282	1.85659e-280
TMED10	-1.35435	8.39521	-38.8439	2.41306e-227	2.06452e-225
NDUFB11	-1.36492	8.20455	-48.7362	0	1.91879e-306
ATP5F1D	-1.36505	8.21575	-47.3866	1.07471e-297	1.5081e-295
EEF1A2	-1.36596	8.39813	-40.8622	4.28576e-244	4.16626e-242
MORF4L1	-1.36632	8.63304	-36.4437	2.07134e-207	1.50691e-205
GABARAPL2	-1.3725	8.19882	-45.8013	8.80894e-285	1.14955e-282
SEC62	-1.37477	8.45684	-35.0224	1.25244e-195	8.35079e-194
FKBP11	-1.37618	8.21612	-45.8945	1.52367e-285	1.99613e-283
ERP29	-1.38123	8.25163	-44.625	3.79399e-275	4.67804e-273
DNAJC12	-1.38132	8.39122	-40.7943	1.56803e-243	1.51893e-241
MTRNR2L12	-1.38196	8.17324	-34.1414	2.40357e-188	1.49003e-186
TPPP3	-1.39736	8.1824	-44.9299	1.19497e-277	1.48984e-275
COMMD6	-1.39789	8.23037	-49.0375	4.80281900721353e-311	0
ATP6V0E1	-1.40253	8.51788	-39.9615	1.26576e-236	1.15987e-234
MYL12B	-1.40356	8.22385	-50.8418	0	0
BEX4	-1.40777	8.23267	-46.154	1.16066e-287	1.57596e-285
COX6B1	-1.40975	8.21932	-51.0255	0	0
CYSTM1	-1.41165	8.46746	-39.5288	4.94479e-233	4.38726e-231
C1orf122	-1.41245	8.21816	-47.6526	7.46715e-300	1.07023e-297
TMEM208	-1.41466	8.22582	-47.9447	3.21414e-302	4.70725e-300
DYNLRB1	-1.42159	8.31505	-47.5519	4.89593e-299	6.98722e-297
H2AFZ	-1.42605	8.20256	-44.5123	3.19224e-274	3.89314e-272
MYDGF	-1.43315	8.25868	-43.9887	6.41673e-270	7.65852e-268
SCAND1	-1.44036	8.2317	-50.2234	1.44069542327307e-320	0
ATP5IF1	-1.44225	8.23232	-48.6581	5.49243e-308	8.15067e-306
NUCB2	-1.45036	8.48886	-35.9632	2.0061e-203	1.42242e-201
ATP6V1F	-1.45353	8.21081	-50.2069	1.95254743236461e-320	0
SNHG8	-1.45709	8.22415	-48.7667	0	1.09381e-306
COPS9	-1.45714	8.23833	-51.3241	0	0
CSTB	-1.46198	8.2333	-50.9071	0	0
TMBIM6	-1.46215	8.3554	-40.0566	2.05878e-237	1.90213e-235
RPS4Y1	-1.47198	8.48289	-42.6803	3.89012e-259	4.2776e-257
RPS10	-1.47683	8.29477	-51.915	0	0
HNRNPA1	-1.47895	8.32233	-49.1401	7.15880599196701e-312	0
FOS	-1.48233	8.22774	-37.6532	1.87846e-217	1.48234e-215
RTN4	-1.48957	8.76087	-33.9352	1.2084e-186	7.38204e-185
PERP	-1.49327	8.31854	-43.6782	2.30083e-267	2.67935e-265
TSTD1	-0.991567	8.0103	-41.1697	1.21486e-246	1.19484e-244
ATP5PO	-0.997214	8.0057	-41.0109	2.51275e-245	2.46411e-243
TUBB4B	-1.50359	8.24474	-43.7697	4.06088e-268	4.77873e-266
NDUFC2	-1.50573	8.2566	-49.6999	2.26240554399727e-316	0
BRI3	-1.5116	8.42085	-46.0348	1.08954e-286	1.45582e-284
METRN	-1.51468	8.29867	-48.2983	4.42561e-305	6.50992e-303
NDUFB7	-1.52157	8.276	-54.7892	0	0
CUTA	-1.52392	8.2857	-47.8904	8.83672e-302	1.28855e-299
LAMTOR5	-0.990471	8.01206	-40.7749	2.27031e-243	2.18171e-241
OST4	-1.52456	8.25207	-52.8136	0	0
H1FX	-1.53773	8.30965	-39.1067	1.58375e-229	1.3725e-227
TOMM20	-1.55703	8.33415	-50.0256	5.52434561240931e-319	0
MIF	-1.56077	8.27927	-56.4324	0	0
SMIM26	-0.992544	8.00424	-40.5322	2.3342e-241	2.21143e-239
SLC25A3	-1.56098	8.32213	-49.604	1.33381818427734e-315	0
TAGLN2	-1.57784	8.30434	-47.6925	3.54783e-300	5.10674e-298
DBI	-1.57954	8.28747	-54.8441	0	0
NENF	-1.58226	8.31061	-47.8367	2.40752e-301	3.49539e-299
COX5B	-1.58917	8.29871	-53.2312	0	0
ATP5PF	-1.59519	8.3039	-52.5436	0	0
POLR2L	-1.59681	8.30698	-54.3965	0	0
SMDT1	-1.597	8.29667	-54.7089	0	0
UQCRH	-1.5972	8.34919	-52.4162	0	0
SAP18	-1.5983	8.31162	-54.1586	0	0
UQCR11	-1.61126	8.31316	-53.6095	0	0
MT-ND4L	-1.61392	8.31116	-31.405	6.98953e-166	3.56254e-164
NDUFA2	-0.971185	8.00174	-39.9415	1.85731e-236	1.69729e-234
POMP	-1.62038	8.34562	-52.7972	0	0
UQCR10	-1.6432	8.30479	-56.0998	0	0
CETN2	-0.965014	7.99251	-39.8542	9.83487e-236	8.91465e-234
IER3IP1	-0.955485	7.99679	-39.8474	1.11985e-235	1.01233e-233
TIMP1	-1.64345	8.32762	-44.1488	3.09187e-271	3.7034e-269
EPCAM	-1.64609	8.44408	-42.9518	2.23352e-261	2.50528e-259
ATRAID	-0.970506	8.00494	-39.7312	1.03215e-234	9.25566e-233
NDUFA1	-1.6516	8.34149	-57.5471	0	0
BAG1	-0.964814	8.01861	-39.6882	2.34917e-234	2.09538e-232
SPCS1	-1.65661	8.32959	-53.8434	0	0
DAD1	-1.65738	8.37222	-52.3055	0	0
BEX2	-1.65905	8.38191	-50.0928	1.59879642994227e-319	0
C19orf70	-0.999899	8.04237	-39.4942	9.58006e-233	8.45516e-231
MORN2	-0.979453	7.99868	-39.4539	2.07226e-232	1.82413e-230
MINOS1	-0.970733	8.01117	-39.3561	1.34342e-231	1.17946e-229
NDUFB2	-1.66456	8.36934	-54.0763	0	0
RAN	-0.963552	8.01225	-39.2739	6.46574e-231	5.64708e-229
RBP4	-1.66847	8.32685	-31.7653	8.02213e-169	4.19075e-167
LSM3	-0.973241	8.00885	-39.2068	2.33497e-230	2.02877e-228
TMEM258	-1.67103	8.34912	-56.7748	0	0
CHMP2A	-0.930807	7.98771	-39.0086	1.0329e-228	8.9282e-227
ALKBH7	-0.957966	7.99263	-38.9938	1.37222e-228	1.18307e-226
SUMO2	-1.6744	8.41415	-49.0631	2.98333022828254e-311	0
ATP5ME	-1.68434	8.36792	-56.8949	0	0
HLA-A	-1.69012	8.37581	-41.3113	8.15272e-248	8.13768e-246
NDUFB4	-1.69123	8.35039	-58.2661	0	0
SELENOK	-1.69476	8.33862	-53.2857	0	0
C12orf57	-1.70966	8.36232	-56.6471	0	0
SEC61G	-1.71415	8.37125	-53.4919	0	0
PSMC5	-0.992176	8.05284	-38.6716	6.50947e-226	5.49911e-224
SKP1	-1.72268	8.47128	-53.9926	0	0
UBB	-1.72622	8.35145	-47.724	1.97051e-300	2.84857e-298
PHPT1	-1.73659	8.37088	-57.006	0	0
PPP1R1A	-1.75303	8.67007	-44.9486	8.40263e-278	1.05152e-275
COX6A1	-1.76491	8.3602	-58.2136	0	0
UFC1	-0.951208	8.00937	-38.4748	2.80596e-224	2.33515e-222
SOD1	-1.77188	8.40477	-54.5785	0	0
ATP5MPL	-1.77663	8.40706	-61.6972	0	0
ATP5MC3	-1.7768	8.377	-57.3764	0	0
GLRX5	-0.942693	7.99325	-38.3717	2.01878e-223	1.66354e-221
CCNI	-1.77739	8.74822	-43.65	3.93011e-267	4.54511e-265
UXT	-0.917378	8.00796	-38.2983	8.21398e-223	6.73546e-221
TMSB10	-1.78024	8.38536	-54.4118	0	0
SRSF9	-0.955556	8.03639	-38.2147	4.06738e-222	3.31902e-220
CHCHD10	-0.924018	7.98777	-38.1894	6.59932e-222	5.37204e-220
UBL5	-1.78047	8.38039	-56.0597	0	0
HSP90B1	-1.78558	8.54701	-38.4179	8.32882e-224	6.91416e-222
MZT2B	-1.79229	8.45478	-59.8302	0	0
TXN	-1.79958	8.39142	-54.475	0	0
MRPS33	-0.905044	7.98289	-38.0184	1.73845e-220	1.39818e-218
ITM2B	-1.82508	8.5834	-45.9018	1.32822e-285	1.74689e-283
PITHD1	-0.943707	8.02986	-37.9789	3.69602e-220	2.9584e-218
YBX1	-1.83312	8.48286	-54.8965	0	0
SH3BGRL3	-0.976358	7.99932	-37.8066	9.98834e-219	7.95698e-217
PRDX4	-1.8355	8.422	-49.3945	6.43818309088426e-314	0
AKR7A2	-0.966628	8.03257	-37.7952	1.24278e-218	9.85353e-217
VKORC1	-0.977785	8.00699	-37.7147	5.79457e-218	4.58345e-216
CNIH2	-1.84356	8.4319	-54.062	0	0
CFL1	-1.85101	8.4192	-56.8128	0	0
GHITM	-0.997716	8.05287	-37.6354	2.63934e-217	2.07302e-215
SLC25A6	-1.85513	8.44278	-60.5458	0	0
PSMB1	-1.86507	8.46906	-55.4692	0	0
NOP53	-0.936952	8.04389	-37.4216	1.57451e-215	1.22804e-213
POLR2K	-0.849277	7.93987	-37.4029	2.25383e-215	1.7538e-213
NPM1	-1.86713	8.53093	-57.7377	0	0
EDF1	-1.87072	8.46984	-56.1047	0	0
PPIB	-1.89781	8.54469	-52.946	0	0
ATP5MC2	-1.90209	8.50623	-62.6412	0	0
ARL2	-0.898952	7.96872	-37.195	1.19938e-213	9.22591e-212
NDUFA11	-0.918026	8.01312	-37.1227	4.78692e-213	3.67377e-211
TMEM59	-1.91238	8.63338	-49.2151	1.78428181306693e-312	0
C4orf3	-0.869383	7.95128	-37.1029	6.98388e-213	5.33543e-211
TRIR	-0.968714	8.05031	-37.0486	1.97131e-212	1.50259e-210
GADD45GIP1	-0.862173	7.95165	-36.974	8.21318e-212	6.24611e-210
MPC1	-0.965158	8.08277	-36.9641	9.9315e-212	7.53581e-210
NLRP1	-1.91463	8.44392	-59.1119	0	0
PARK7	-1.91532	8.55502	-57.8908	0	0
CIB1	-0.898594	7.9823	-36.7673	4.27072e-210	3.21868e-208
RSL24D1	-0.859851	7.96731	-36.7493	6.02337e-210	4.52942e-208
PYURF	-0.933309	7.9992	-36.724	9.76783e-210	7.32871e-208
C3orf14	-0.900188	8.00999	-36.7042	1.42837e-209	1.0693e-207
ZNHIT1	-0.873287	7.98142	-36.7001	1.54245e-209	1.15213e-207
C1QBP	-0.946193	8.01637	-36.6046	9.58303e-209	7.14212e-207
SRI	-0.865656	7.97007	-36.5895	1.27731e-208	9.49856e-207
C15orf61	-0.925463	7.98574	-36.5825	1.46045e-208	1.08364e-206
NDUFA3	-0.854692	7.96225	-36.5556	2.44075e-208	1.80702e-206
ATP6V0B	-1.93385	8.48182	-54.208	0	0
PDAP1	-0.872534	8.00171	-36.53	3.98143e-208	2.93471e-206
SPINT2	-1.9367	8.60325	-48.6279	9.63127e-308	1.42297e-305
COX5A	-0.91688	7.99888	-36.5099	5.85243e-208	4.29494e-206
BTF3	-1.93848	8.46936	-60.1627	0	0
SLC25A5	-0.903651	7.96369	-36.471	1.23065e-207	8.99205e-206
MRPL41	-0.899035	7.97683	-36.463	1.43425e-207	1.04569e-205
SCG2	-1.93855	8.58474	-42.6235	1.14612e-258	1.25208e-256
TUBA1B	-1.95752	8.45984	-58.708	0	0
SF3B6	-0.885974	7.97308	-36.3551	1.12638e-206	8.15907e-205
MAP1LC3B	-0.996689	8.09062	-36.1807	3.15473e-205	2.28024e-203
ELOB	-1.96107	8.48154	-62.2398	0	0
COPRS	-0.835619	7.94477	-36.1424	6.55327e-205	4.71639e-203
HSP90AA1	-1.96231	8.72683	-38.9265	4.96378e-228	4.2686e-226
SARAF	-1.97899	8.65616	-47.4623	2.61475e-298	3.70014e-296
PTMA	-1.98237	8.71812	-52.8446	0	0
COX17	-1.9857	8.51571	-63.6271	0	0
AURKAIP1	-0.826149	7.94788	-35.9875	1.26247e-203	8.98956e-202
LSM4	-0.826784	7.94675	-35.9754	1.59008e-203	1.12983e-201
GPX4	-1.98763	8.47907	-62.8098	0	0
PCBD1	-0.864636	7.96095	-35.9307	3.7324e-203	2.64087e-201
RABAC1	-2.00905	8.51919	-61.3762	0	0
PTPRN	-2.01963	8.87241	-42.871	1.03775e-260	1.16013e-258
SNRPG	-0.926887	8.01828	-35.7537	1.09554e-201	7.70278e-200
SCG3	-2.02817	8.72978	-43.5185	4.75678e-266	5.46346e-264
AP2S1	-0.856423	7.97903	-35.6865	3.95355e-201	2.76814e-199
MT-ND5	-2.05176	8.55675	-32.8145	2.03828e-177	1.14698e-175
PPDPF	-2.06814	8.50442	-65.5864	0	0
SNRPE	-0.833097	7.95583	-35.6051	1.86943e-200	1.30077e-198
POLR1D	-0.94945	8.07639	-35.5934	2.33491e-200	1.62128e-198
CD81	-2.07292	8.62581	-52.2245	0	0
SLC35F1	-0.840693	7.94533	-35.4404	4.32776e-199	2.99267e-197
NDUFB3	-0.826739	7.94622	-35.4246	5.84774e-199	4.03542e-197
BUD31	-0.829478	7.94641	-35.4225	6.089e-199	4.19328e-197
CPE	-2.08201	10.6525	-30.0486	7.1223e-155	3.28566e-153
UCHL1	-2.08842	8.82844	-56.0338	0	0
MRPL54	-0.821849	7.93477	-35.3608	1.97373e-198	1.35092e-196
METTL5	-0.912194	8.04589	-35.3485	2.49858e-198	1.70667e-196
SEC61B	-2.0937	8.59877	-58.1242	0	0
EEF2	-2.09961	8.64851	-62.2053	0	0
H3F3B	-2.11262	8.59566	-51.9255	0	0
RPL4	-2.12983	8.61435	-60.3842	0	0
VPS28	-0.804927	7.94756	-35.2287	2.45299e-197	1.65863e-195
TUBA4A	-0.93487	7.99682	-35.2106	3.4652e-197	2.33835e-195
HSPE1	-0.861407	7.95171	-35.1743	6.91906e-197	4.65967e-195
SSR3	-0.976961	8.09524	-35.131	1.58045e-196	1.06223e-194
ATP6V0E2	-0.908348	8.01631	-35.0809	4.1058e-196	2.75401e-194
PFN1	-0.95816	8.00281	-35.0699	5.06716e-196	3.39206e-194
A1BG	-0.806514	7.93984	-35.0462	7.95688e-196	5.31589e-194
EID1	-2.13999	8.55421	-55.3834	0	0
ATP5MD	-2.1462	8.56212	-68.9715	0	0
TCEAL3	-0.890805	8.0061	-34.9982	1.98543e-195	1.31856e-193
EIF3G	-0.776597	7.92473	-34.9761	3.02511e-195	2.00506e-193
SLC25A4	-0.816601	7.9398	-34.953	4.69373e-195	3.1049e-193
CHGA	-2.15233	8.84477	-42.7514	1.00675e-259	1.11433e-257
COX8A	-2.15863	8.54754	-67.6048	0	0
C4orf48	-2.15949	8.6501	-62.3972	0	0
UBXN1	-0.778696	7.927	-34.8511	3.27601e-194	2.15012e-192
SELENOW	-2.16359	8.66306	-62.9882	0	0
TMA7	-2.16383	8.5747	-68.2469	0	0
PGAM1	-0.867681	7.97991	-34.7599	1.86048e-193	1.21395e-191
PRDX5	-2.16464	8.56452	-69.1921	0	0
SUMO1	-0.916242	8.09081	-34.7497	2.25713e-193	1.46705e-191
SNRPF	-0.782375	7.94071	-34.7465	2.39919e-193	1.55636e-191
GUK1	-2.18411	8.58249	-66.2299	0	0
RTRAF	-0.862552	8.0042	-34.6774	8.94836e-193	5.78247e-191
OTUD6B-AS1	-0.850999	7.95476	-34.6129	3.05633e-192	1.97122e-190
C8orf59	-0.836424	7.96327	-34.5775	5.99645e-192	3.86006e-190
SSU72	-0.956439	8.08282	-34.5277	1.54726e-191	9.941e-190
NDUFS5	-2.21624	8.60092	-70.5214	0	0
CD59	-0.900303	7.99521	-34.5019	2.52719e-191	1.6175e-189
ARPC5	-0.963682	8.08541	-34.4997	2.63753e-191	1.6849e-189
UQCRQ	-2.22265	8.5915	-71.0394	0	0
ITM2C	-0.933713	7.99659	-34.4067	1.54795e-190	9.85107e-189
CALM2	-2.22899	8.68433	-69.0229	0	0
NBDY	-0.981722	8.17002	-34.398	1.82599e-190	1.15765e-188
SCOC	-0.925593	8.07706	-34.3872	2.24213e-190	1.4188e-188
NOP10	-0.739209	7.89064	-34.3815	2.49957e-190	1.57873e-188
ATP6V1G1	-2.2438	8.61641	-62.645	0	0
SYF2	-0.794249	7.94524	-34.2726	1.98328e-189	1.24794e-187
TUBB	-0.966281	8.02749	-34.2602	2.50906e-189	1.57582e-187
FAM200B	-0.831222	7.96715	-34.2459	3.29651e-189	2.06651e-187
BSG	-0.98624	8.05703	-34.2379	3.83925e-189	2.40226e-187
HINT2	-0.756386	7.90266	-34.2053	7.13454e-189	4.45583e-187
NDUFAF3	-0.724576	7.8845	-34.1736	1.30209e-188	8.11698e-187
GTF2A2	-0.889678	8.03309	-34.1509	2.00599e-188	1.24818e-186
APRT	-0.728929	7.88995	-34.1438	2.29507e-188	1.42541e-186
SRP14	-2.27996	8.62312	-67.9791	0	0
KRT10	-2.28558	8.59912	-66.2368	0	0
RPL36AL	-2.30411	8.62924	-67.4838	0	0
ECHS1	-0.768618	7.92377	-34.0949	5.81296e-188	3.58373e-186
COX6C	-2.31166	8.68051	-75.8055	0	0
MYL12A	-0.825599	7.93067	-34.0188	2.46864e-187	1.51636e-185
KRT8	-0.989964	8.14389	-33.9731	5.88435e-187	3.60785e-185
MRPS21	-0.88934	8.03134	-33.9701	6.22723e-187	3.81111e-185
CHCHD2	-2.33573	8.65176	-71.466	0	0
RPS17	-0.808814	7.94325	-33.9345	1.22659e-186	7.47953e-185
DYNLT3	-0.888317	7.96867	-33.9118	1.8856e-186	1.14772e-184
PLA2G16	-0.788962	7.96169	-33.8763	3.70443e-186	2.25071e-184
ATP5F1C	-0.978149	8.15459	-33.8627	4.79397e-186	2.90742e-184
ACTB	-2.34987	8.71128	-55.7997	0	0
DPM3	-0.779436	7.93207	-33.8582	5.22042e-186	3.15464e-184
ATP5MG	-2.36971	8.74587	-68.5806	0	0
PRDX6	-0.786979	7.94063	-33.8342	8.24244e-186	4.96293e-184
SURF2	-0.788101	7.9253	-33.771	2.73229e-185	1.64222e-183
TMSB4X	-2.38176	8.64706	-64.3623	0	0
KDELR2	-0.819692	7.96337	-33.7037	9.81008e-185	5.87518e-183
NPC2	-0.745268	7.88772	-33.651	2.66515e-184	1.59329e-182
H3F3A	-2.40148	8.7689	-63.5076	0	0
FKBP2	-2.42692	8.87848	-66.2338	0	0
RPA3	-0.710874	7.8968	-33.6262	4.26834e-184	2.53815e-182
GCG	-2.45422	8.6927	-24.5993	4.29346e-112	1.29608e-110
COX7A2	-2.46232	8.70714	-72.6093	0	0
ACTG1	-2.47223	8.83322	-59.496	0	0
UBC	-2.47454	8.80057	-66.9782	0	0
EEF1B2	-2.49137	8.72137	-79.8653	0	0
TIMM8B	-0.740794	7.9024	-33.5357	2.37837e-183	1.3994e-181
HSP90AB1	-2.51091	8.92771	-59.621	0	0
RPL31	-2.51228	8.79348	-76.297	0	0
CHURC1	-0.813447	7.96962	-33.4758	7.41006e-183	4.33715e-181
HINT1	-2.54725	8.75469	-75.2569	0	0
POLR2J	-0.739656	7.89582	-33.4224	2.03943e-182	1.18954e-180
ATOX1	-0.809511	7.98113	-33.3771	4.81132e-182	2.80143e-180
NDUFA12	-0.813663	7.98501	-33.3452	8.81491e-182	5.12365e-180
CST3	-2.56357	8.79917	-59.9362	0	0
COX4I1	-2.59832	8.76982	-81.711	0	0
LSM5	-0.74899	7.9204	-33.329	1.19871e-181	6.93146e-180
NDUFA6	-0.747739	7.90044	-33.2705	3.63119e-181	2.09609e-179
QPCT	-0.967468	8.05639	-33.1998	1.38692e-180	7.99216e-179
SNRPB	-0.797834	7.93484	-33.1922	1.59952e-180	9.20148e-179
DSTN	-2.61144	9.03101	-74.8535	0	0
BOLA3	-0.73734	7.89354	-33.1748	2.22543e-180	1.27584e-178
YWHAH	-0.922921	8.02711	-33.1142	7.01516e-180	4.01492e-178
OAZ1	-2.61402	8.81723	-77.293	0	0
PCBP1	-0.801007	7.93729	-33.087	1.17275e-179	6.68906e-178
MTCH1	-0.888623	8.06462	-33.0432	2.68997e-179	1.53169e-177
COX7C	-2.62453	8.80075	-82.2578	0	0
HIGD2A	-0.71342	7.88093	-32.9637	1.21068e-178	6.87037e-177
CCDC85B	-0.701229	7.87787	-32.9033	3.79655e-178	2.15082e-176
PFDN5	-2.64707	8.84585	-80.803	0	0
B2M	-2.67555	8.82278	-65.2942	0	0
PNRC1	-0.920518	8.0788	-32.8192	1.86461e-177	1.05102e-175
UQCRB	-2.67916	8.78073	-85.895	0	0
ATP5F1A	-0.843764	8.04714	-32.8132	2.0867e-177	1.17226e-175
ENY2	-0.776648	7.94368	-32.8059	2.39613e-177	1.34383e-175
EIF1AY	-0.747656	7.92417	-32.7403	8.28751e-177	4.64017e-175
TOMM7	-2.68583	8.8344	-83.8734	0	0
HAX1	-0.771782	7.93149	-32.7353	9.10242e-177	5.07948e-175
GTF3A	-0.795141	7.99751	-32.7162	1.30756e-176	7.28453e-175
SLC22A17	-0.976388	8.0622	-32.6752	2.83429e-176	1.57639e-174
CALR	-0.96733	8.04454	-32.6714	3.04531e-176	1.69095e-174
CHGB	-2.69644	9.12251	-43.8325	1.23575e-268	1.46447e-266
SURF1	-0.760602	7.93318	-32.6458	4.94439e-176	2.73639e-174
ACP1	-0.789883	7.97927	-32.6373	5.80752e-176	3.20877e-174
MRPL20	-0.878642	8.06998	-32.6113	9.49522e-176	5.23768e-174
DCXR	-0.748132	7.90107	-32.6063	1.04255e-175	5.74138e-174
PEBP1	-2.71594	8.97889	-68.0167	0	0
CISD2	-0.806002	7.97152	-32.5507	2.98203e-175	1.63685e-173
TRAPPC1	-0.699628	7.87442	-32.5428	3.46315e-175	1.89783e-173
TXNDC17	-0.680584	7.86186	-32.4788	1.15954e-174	6.34399e-173
CIRBP	-2.72338	9.09944	-70.0791	0	0
RPL22	-2.73203	8.91538	-80.8782	0	0
PRDX3	-0.719602	7.90827	-32.4466	2.12829e-174	1.15874e-172
SNHG9	-0.700893	7.87323	-32.415	3.86312e-174	2.09986e-172
MIEN1	-0.673904	7.85793	-32.3534	1.23747e-173	6.71558e-172
PDCD5	-0.739086	7.91919	-32.3404	1.5803e-173	8.56221e-172
TMEM160	-0.70698	7.87316	-32.2557	7.81553e-173	4.2277e-171
ZNF428	-0.717012	7.90512	-32.253	8.22397e-173	4.44147e-171
LSM7	-0.784022	7.94545	-32.243	9.91919e-173	5.34839e-171
ATP6AP2	-0.899505	8.02775	-32.2341	1.17402e-172	6.32012e-171
PLP2	-0.780498	7.92658	-32.2266	1.35084e-172	7.26031e-171
CLTA	-0.993314	8.22365	-32.2169	1.62222e-172	8.70494e-171
NDUFAF8	-0.728953	7.90573	-32.2051	2.02674e-172	1.08583e-170
BZW1	-0.810053	7.95148	-32.1972	2.35462e-172	1.25948e-170
MYL6	-2.73942	8.94374	-74.8491	0	0
TIMM13	-0.695316	7.87939	-32.1311	8.18261e-172	4.36293e-170
RPS20	-2.75752	8.87219	-81.8254	0	0
BEX5	-0.712906	7.87735	-32.1094	1.23088e-171	6.5422e-170
GAPDH	-2.76785	8.87811	-74.0633	0	0
UBA52	-2.78358	8.87005	-87.4166	0	0
TMEM230	-0.785756	7.99093	-31.9226	4.15425e-170	2.19756e-168
SELENOM	-0.836988	7.93302	-31.8957	6.90327e-170	3.64601e-168
TUBA1A	-2.79197	8.91723	-70.4513	0	0
FIBP	-0.65888	7.8594	-31.8459	1.76208e-169	9.27735e-168
TCEAL8	-0.669585	7.86402	-31.8391	2.00225e-169	1.05253e-167
TMED9	-0.794546	7.95396	-31.8271	2.50938e-169	1.31705e-167
RPL27	-2.80693	8.8464	-92.791	0	0
FUNDC2	-0.730984	7.9237	-31.7667	7.81513e-169	4.08899e-167
SERF2	-2.84864	8.97233	-77.8956	0	0
GNAS	-2.88671	11.6895	-52.9447	0	0
PMVK	-0.685298	7.90105	-31.6867	3.51775e-168	1.83196e-166
CD63	-2.89921	8.95856	-71.551	0	0
TMEM219	-0.700292	7.90713	-31.6605	5.76084e-168	2.99082e-166
RPL23	-2.92848	8.94831	-81.9481	0	0
RFK	-0.733661	7.89376	-31.6283	1.05509e-167	5.46073e-166
RPL38	-2.9443	8.95105	-98.6928	0	0
SMIM22	-0.795807	7.95703	-31.6098	1.49398e-167	7.70848e-166
HEBP2	-0.724599	7.93088	-31.5585	3.91917e-167	2.01906e-165
ARF5	-0.666527	7.85427	-31.5465	4.90368e-167	2.52238e-165
ARL1	-0.774761	7.97115	-31.5365	5.92069e-167	3.04086e-165
CALM3	-0.748875	7.94696	-31.5103	9.67601e-167	4.96199e-165
NACA	-2.94771	8.95088	-87.7137	0	0
CLTB	-0.730431	7.93818	-31.4501	2.99933e-166	1.53341e-164
EMC6	-0.647829	7.8458	-31.4105	6.30606e-166	3.21907e-164
RPL10A	-2.96271	8.95582	-94.0234	0	0
RNASEH2C	-0.646411	7.86368	-31.4049	7.00178e-166	3.56336e-164
HDAC4	0.856062	8.12765	31.3522	1.88532e-165	9.58027e-164
BEX1	-2.96614	8.97524	-83.2911	0	0
ZNF609	0.961987	8.28603	31.3409	2.32944e-165	1.18013e-163
C6orf48	-0.654978	7.86529	-31.2887	6.20044e-165	3.13651e-163
PDIA6	-0.950815	8.1047	-31.2718	8.51562e-165	4.30116e-163
RPL29	-2.97202	8.93681	-90.1404	0	0
YWHAB	-0.919027	8.07522	-31.2646	9.73867e-165	4.90414e-163
RPS16	-2.98339	8.97601	-90.4928	0	0
RPL7	-2.99506	8.9709	-91.1766	0	0
IFI6	-0.671273	7.8636	-31.1626	6.60047e-164	3.30892e-162
IDI1	-0.987091	8.04261	-31.1446	9.239e-164	4.62474e-162
NOL7	-0.707826	7.91991	-31.1259	1.31189e-163	6.55711e-162
MRPL40	-0.648141	7.84717	-31.1192	1.48835e-163	7.42801e-162
RPSA	-2.99828	9.01524	-88.9254	0	0
MYL6B	-0.690362	7.90413	-31.1006	2.109e-163	1.04943e-161
RBX1	-0.843419	8.09604	-31.0918	2.48429e-163	1.23434e-161
RPS5	-3.02916	8.97247	-86.1917	0	0
TAF10	-0.642973	7.85429	-31.0754	3.37702e-163	1.67295e-161
EIF1AX	-0.799743	8.00935	-31.0482	5.62534e-163	2.78264e-161
PSMB3	-0.815328	7.9836	-31.0329	7.49814e-163	3.70357e-161
PIGP	-0.679114	7.88504	-30.9877	1.74537e-162	8.60826e-161
DNAJC8	-0.747416	7.96023	-30.9022	8.65362e-162	4.26175e-160
RPS19	-3.04485	9.053	-87.7704	0	0
DDT	-0.657925	7.86389	-30.8224	3.84842e-161	1.88973e-159
ELOC	-0.815769	8.01825	-30.8198	4.04167e-161	1.98172e-159
AP2M1	-0.67413	7.88044	-30.8093	4.91855e-161	2.40815e-159
TMEM147	-0.630306	7.85217	-30.7977	6.104e-161	2.9842e-159
RACK1	-3.05339	9.05946	-89.9157	0	0
RBP1	-0.806515	7.95731	-30.7781	8.81364e-161	4.29639e-159
PSMC3	-0.719355	7.90204	-30.7542	1.37657e-160	6.70066e-159
PTMS	-0.813779	7.99389	-30.7349	1.97605e-160	9.60474e-159
BCAP31	-0.72303	7.92045	-30.704	3.51927e-160	1.70809e-158
CALM1	-3.05561	9.3282	-72.2669	0	0
ANAPC13	-0.614499	7.84064	-30.6015	2.38995e-159	1.15663e-157
RWDD1	-0.783228	7.97756	-30.5779	3.71287e-159	1.79427e-157
TMEM14C	-0.679904	7.89151	-30.5762	3.83191e-159	1.84913e-157
MT-ND2	-3.06414	9.03914	-37.3046	1.47613e-214	1.14598e-212
GSTP1	-0.861133	7.95474	-30.5335	8.49599e-159	4.08807e-157
RPL35	-3.09041	9.091	-89.7375	0	0
SSNA1	-0.588976	7.82346	-30.5071	1.39121e-158	6.67504e-157
EIF3F	-0.728548	7.95576	-30.504	1.47419e-158	7.06304e-157
RPLP2	-3.09069	9.09644	-90.4152	0	0
APLP1	-0.809847	7.95263	-30.4723	2.66364e-158	1.27255e-156
ATP5PB	-0.693793	7.93346	-30.4611	3.27769e-158	1.56369e-156
CHCHD5	-0.626336	7.84865	-30.4567	3.56155e-158	1.6967e-156
FAM174A	-0.740888	7.94742	-30.4553	3.65661e-158	1.73951e-156
NDUFA13	-0.735004	7.97167	-30.4356	5.27436e-158	2.50555e-156
LRRC10B	-0.691633	7.86781	-30.4286	6.01076e-158	2.85133e-156
RPS26	-3.12195	9.11894	-86.8832	0	0
SNRPB2	-0.701289	7.90573	-30.3466	2.77193e-157	1.31121e-155
MRPS34	-0.639049	7.86458	-30.3352	3.42974e-157	1.62009e-155
BLOC1S1	-0.637118	7.85311	-30.3332	3.55809e-157	1.67836e-155
ATP6V1E1	-0.777983	7.99633	-30.325	4.14758e-157	1.95367e-155
LRPAP1	-0.870397	8.03797	-30.3138	5.11386e-157	2.40545e-155
COA3	-0.655283	7.88641	-30.3054	5.97407e-157	2.80614e-155
YIF1A	-0.743865	7.9319	-30.2926	7.58941e-157	3.55991e-155
NISCH	0.883164	8.24476	30.288	8.26377e-157	3.87081e-155
ANXA2	-0.930701	8.0802	-30.2736	1.08066e-156	5.05484e-155
DLEU2	0.98035	8.33143	30.2724	1.10447e-156	5.15903e-155
BORCS7	-0.71788	7.91152	-30.2551	1.5255e-156	7.11575e-155
TMEM167A	-0.76955	8.00778	-30.2537	1.56572e-156	7.29322e-155
IAPP	-3.13354	10.2515	-33.7253	6.50711e-185	3.90403e-183
TMEM238	-0.755671	7.91979	-30.1984	4.38086e-156	2.03498e-154
DPP7	-0.854023	8.01844	-30.1819	5.9632e-156	2.76617e-154
SCG5	-3.1345	10.0895	-56.1301	0	0
MIR29B2CHG	0.828513	8.19555	30.0901	3.28944e-155	1.52167e-153
PAIP2	-0.907207	8.21414	-30.0894	3.33307e-155	1.53973e-153
RPS25	-3.13452	9.02369	-96.7556	0	0
SNRPD1	-0.764547	7.96643	-30.0377	8.72123e-155	4.01776e-153
COMTD1	-0.730526	7.94257	-29.9822	2.44404e-154	1.12439e-152
RPL26L1	-0.569215	7.8204	-29.9773	2.68064e-154	1.23155e-152
RPL36A	-0.621093	7.87256	-29.962	3.56004e-154	1.63333e-152
MRPL34	-0.59821	7.82855	-29.9352	5.85471e-154	2.68245e-152
C1D	-0.699535	7.96167	-29.9252	7.05162e-154	3.22643e-152
CKB	-0.77367	7.9436	-29.9036	1.05276e-153	4.8103e-152
RPL17	-0.608746	7.86812	-29.8954	1.22748e-153	5.601e-152
VDAC1	-0.771109	8.02504	-29.8805	1.61711e-153	7.36882e-152
RPS21	-3.17209	9.0541	-97.0299	0	0
SNX3	-0.869743	8.11777	-29.8772	1.72042e-153	7.81834e-152
BLOC1S2	-0.692633	7.90269	-29.8649	2.16306e-153	9.81663e-152
RPL14	-3.19035	9.10188	-94.4254	0	0
FAU	-3.20434	9.07109	-91.7747	0	0
PSMC1	-0.785663	8.02232	-29.821	4.87987e-153	2.20567e-151
NDUFS8	-0.708408	7.93941	-29.8024	6.90017e-153	3.11464e-151
PGRMC1	-0.626214	7.85234	-29.7974	7.56303e-153	3.40926e-151
SLC35B1	-0.64539	7.87668	-29.7937	8.10896e-153	3.65045e-151
FAAP20	-0.669994	7.90119	-29.7762	1.12067e-152	5.03819e-151
C9orf135	-0.689855	7.9009	-29.7688	1.28777e-152	5.78169e-151
SEC11C	-3.24583	9.17547	-80.5189	0	0
RPS29	-3.25205	9.17736	-101.495	0	0
CHMP2B	-0.695281	7.90791	-29.7213	3.10329e-152	1.38771e-150
NDUFB6	-0.679674	7.92834	-29.7111	3.75412e-152	1.67651e-150
ODC1	-0.707433	7.90298	-29.6614	9.43531e-152	4.208e-150
CCT8	-0.683295	7.9312	-29.6332	1.58885e-151	7.0766e-150
RPLP0	-3.33878	9.19221	-96.1899	0	0
RPL39	-3.38623	9.14919	-95.1345	0	0
DRAP1	-0.587657	7.83433	-29.5848	3.90219e-151	1.73111e-149
ADRM1	-0.619932	7.84073	-29.5679	5.32889e-151	2.3609e-149
PSMB4	-0.639665	7.86947	-29.5625	5.88798e-151	2.60516e-149
TCEAL4	-0.777867	8.01879	-29.5527	7.07214e-151	3.12497e-149
RPL26	-3.40372	9.1349	-96.6804	0	0
RAD23A	-0.755035	7.96085	-29.5002	1.86658e-150	8.22619e-149
RPL5	-3.43343	9.38348	-91.6924	0	0
RIIAD1	-0.598645	7.82903	-29.4888	2.30593e-150	1.01358e-148
SRP19	-0.750406	7.98985	-29.4864	2.41323e-150	1.05936e-148
RPS15A	-3.44792	9.16648	-98.8702	0	0
EMC7	-0.678538	7.90142	-29.4631	3.70897e-150	1.62391e-148
ARPC1A	-0.561321	7.81186	-29.463	3.71592e-150	1.62483e-148
RPS11	-3.46112	9.20035	-102.08	0	0
MDH1	-0.722785	7.94903	-29.4215	8.0211e-150	3.4982e-148
ZNF706	-0.779699	8.05352	-29.4198	8.27467e-150	3.6041e-148
POP7	-0.538171	7.79581	-29.3968	1.26486e-149	5.50206e-148
RPL36	-3.46423	9.27158	-95.0056	0	0
CHMP5	-0.643455	7.89955	-29.3894	1.45139e-149	6.2971e-148
ATP6AP1	-0.735056	7.92574	-29.3849	1.57735e-149	6.83478e-148
GNB2	-0.775284	7.97274	-29.3482	3.10698e-149	1.34454e-147
RPS27L	-0.665574	7.91316	-29.3126	6.00001e-149	2.59315e-147
TMEM205	-0.677858	7.89684	-29.3031	7.15527e-149	3.08846e-147
GSTO1	-0.713149	7.95049	-29.272	1.27047e-148	5.47672e-147
RPL18A	-3.47365	9.20602	-103.017	0	0
GAMT	-0.641214	7.88664	-29.2654	1.43467e-148	6.16869e-147
TUFM	-0.627778	7.86598	-29.2417	2.22473e-148	9.55351e-147
TBCB	-0.63994	7.87517	-29.2339	2.56946e-148	1.10198e-146
HRAS	-0.582516	7.82877	-29.2219	3.2087e-148	1.37437e-146
MLF2	-0.66827	7.89066	-29.2104	3.96285e-148	1.69523e-146
HIST3H2A	-0.55275	7.79896	-29.1918	5.593e-148	2.38953e-146
CWC15	-0.643059	7.88365	-29.1864	6.17443e-148	2.63458e-146
SMIM10L1	-0.646715	7.8686	-29.1739	7.78634e-148	3.31815e-146
S100A10	-0.838252	7.93241	-29.1602	1.00182e-147	4.26383e-146
RPL24	-3.5252	9.21947	-105.771	0	0
RPL37	-3.53014	9.31349	-106.993	0	0
SUMO3	-0.597928	7.83728	-29.0901	3.6541e-147	1.54932e-145
RBM8A	-0.660322	7.87913	-29.0666	5.63613e-147	2.38667e-145
MZT2A	-0.728474	7.99906	-29.0626	6.06462e-147	2.56488e-145
NEU1	-0.676785	7.86708	-29.0577	6.63627e-147	2.80311e-145
SMIM19	-0.652573	7.90037	-29.0553	6.93671e-147	2.92633e-145
PTGES3	-0.869964	8.18816	-29.0519	7.39105e-147	3.11409e-145
SSR4	-3.56757	9.31086	-89.5205	0	0
DUSP26	-0.749738	7.99306	-28.9808	2.73702e-146	1.1503e-144
IFT22	-0.588325	7.83207	-28.9059	1.08833e-145	4.56828e-144
RRAGA	-0.548559	7.80068	-28.9048	1.11004e-145	4.65358e-144
P4HTM	-0.738589	7.96881	-28.8605	2.51229e-145	1.0519e-143
C6orf226	-0.537305	7.7934	-28.8588	2.5924e-145	1.08409e-143
EIF3D	-0.63492	7.9035	-28.8573	2.66121e-145	1.11148e-143
MT-ATP8	-0.922157	7.96832	-28.8466	3.24229e-145	1.35249e-143
TRAPPC2L	-0.587413	7.83547	-28.8003	7.59695e-145	3.16505e-143
RPL35A	-3.56978	9.22853	-99.7118	0	0
ZMYND8	0.899419	8.25976	28.7403	2.29084e-144	9.52047e-143
SSBP1	-0.755192	8.03998	-28.729	2.82114e-144	1.17098e-142
RPL27A	-3.58426	9.25341	-114.043	0	0
TIAM1	0.934348	8.22667	28.6922	5.5466e-144	2.29657e-142
RPS7	-3.64007	9.28978	-107.36	0	0
HLA-B	-0.837821	7.94891	-28.6879	6.00584e-144	2.48059e-142
SELENOT	-0.774131	8.03765	-28.6733	7.85418e-144	3.24002e-142
TMCO1	-0.828725	8.11542	-28.6665	8.90085e-144	3.66728e-142
RPL23A	-3.65398	9.28998	-109.209	0	0
RPL18	-3.66083	9.30476	-105.468	0	0
RASD1	-0.983529	8.10664	-28.6201	2.08519e-143	8.55976e-142
SNHG7	-0.728379	7.95367	-28.6088	2.5652e-143	1.05173e-141
CHMP3	-0.611976	7.86758	-28.5574	6.5951e-143	2.70069e-141
JUND	-3.68581	9.29656	-81.1532	0	0
KRTCAP2	-0.572865	7.83543	-28.4734	3.08151e-142	1.2588e-140
SELENOS	-0.786552	7.99085	-28.4683	3.38435e-142	1.38083e-140
RPL6	-3.70964	9.38869	-98.4545	0	0
NDUFA8	-0.586159	7.85492	-28.4352	6.19941e-142	2.52325e-140
MLXIPL	0.822094	8.26455	28.432	6.57946e-142	2.67469e-140
RPL8	-3.71877	9.39632	-100.51	0	0
EI24	-0.681389	7.89976	-28.3774	1.78972e-141	7.25802e-140
DGUOK	-0.852092	8.18375	-28.3293	4.31681e-141	1.74851e-139
ATP5F1E	-3.7205	9.3717	-99.5771	0	0
RPL12	-3.72489	9.34725	-97.5319	0	0
RPS13	-3.76035	9.29625	-105.977	0	0
MEAF6	-0.782688	8.06563	-28.1847	6.08405e-140	2.45248e-138
EIF5	-0.866457	8.08023	-28.1667	8.45691e-140	3.40489e-138
MRPS36	-0.567737	7.83922	-28.1259	1.78203e-139	7.16615e-138
C1orf43	-0.843514	8.15009	-28.1235	1.86136e-139	7.47621e-138
KIF9	-0.59474	7.84995	-28.1207	1.95933e-139	7.86031e-138
TFCP2L1	0.825022	8.11183	28.1039	2.66241e-139	1.06681e-137
CCDC107	-0.561151	7.81765	-28.1022	2.74698e-139	1.09913e-137
SNHG19	-0.634148	7.87337	-28.1022	2.74964e-139	1.09913e-137
ATP5F1B	-0.700126	7.9228	-28.0788	4.21578e-139	1.6832e-137
LAMTOR2	-0.519878	7.79963	-28.0604	5.89875e-139	2.35235e-137
PET100	-0.544295	7.82745	-28.0602	5.91502e-139	2.35603e-137
RPL22L1	-0.582303	7.81847	-28.0296	1.03394e-138	4.11344e-137
DHRS2	-0.628604	7.8618	-28.0166	1.31159e-138	5.21186e-137
NKX6-1	-0.781459	8.02181	-28.0157	1.33395e-138	5.29444e-137
TNS3	0.91772	8.3929	28.01	1.48086e-138	5.87056e-137
NHP2	-0.551015	7.80828	-27.989	2.17095e-138	8.59616e-137
ARL6IP5	-0.740827	7.97382	-27.9845	2.35443e-138	9.31168e-137
SSB	-0.677484	7.92236	-27.9761	2.74507e-138	1.08438e-136
KRT18	-0.619575	7.86183	-27.9594	3.72564e-138	1.47001e-136
VEGFB	-0.692091	7.95397	-27.93	6.36228e-138	2.50738e-136
GADD45A	-0.67629	7.85534	-27.9261	6.83453e-138	2.69033e-136
RPS28	-3.77278	9.43396	-100.688	0	0
VAV3	0.962099	8.21192	27.8759	1.70707e-137	6.70395e-136
IFT57	-0.736516	8.0117	-27.8639	2.12323e-137	8.32852e-136
FMC1	-0.494321	7.78044	-27.8585	2.3452e-137	9.18846e-136
RPS15	-3.77653	9.35889	-102.346	0	0
PIFO	-0.54001	7.79242	-27.8242	4.37994e-137	1.71206e-135
SAT2	-0.584404	7.85132	-27.8174	4.9526e-137	1.93365e-135
MAFB	-0.991491	8.08545	-27.8108	5.58644e-137	2.17858e-135
RPL13A	-3.78332	9.48613	-105.974	0	0
RPL28	-3.78701	9.38789	-103.168	0	0
MRPL36	-0.479873	7.76754	-27.7582	1.45648e-136	5.6602e-135
AL118516.1	-0.517828	7.78728	-27.752	1.62968e-136	6.32594e-135
RPL9	-3.81446	9.40062	-107.955	0	0
TPGS1	-0.599479	7.85411	-27.7285	2.49835e-136	9.67547e-135
S100A11	-0.643349	7.85067	-27.7216	2.83272e-136	1.09578e-134
CHPF	-0.752158	7.94288	-27.7089	3.57098e-136	1.37977e-134
PRR13	-0.56228	7.8319	-27.7027	3.99821e-136	1.54306e-134
EIF2S2	-0.758543	8.04457	-27.6881	5.20786e-136	2.0076e-134
NAA20	-0.830822	8.20607	-27.6597	8.73187e-136	3.36222e-134
SYT4	-0.709021	7.92758	-27.5808	3.66252e-135	1.40864e-133
MRPL43	-0.53024	7.80254	-27.5574	5.60413e-135	2.15293e-133
MT-ND4	-3.81523	9.46123	-39.9895	7.42374e-237	6.8213e-235
PCSK1N	-3.82099	9.4534	-81.0017	0	0
TCEAL2	-0.697313	7.90326	-27.5068	1.40338e-134	5.3729e-133
RPS24	-3.82291	9.48595	-107.418	0	0
RPS9	-3.83405	9.46899	-108.488	0	0
BLVRB	-0.572186	7.83069	-27.4724	2.62376e-134	1.00109e-132
TIMM10	-0.496322	7.77862	-27.469	2.78671e-134	1.06205e-132
TMBIM4	-0.671206	7.91648	-27.4539	3.66783e-134	1.39627e-132
TAF9	-0.55406	7.81458	-27.4538	3.67267e-134	1.39653e-132
RPL34	-3.84871	9.40486	-102.358	0	0
DNAJC19	-0.589752	7.85737	-27.4409	4.63805e-134	1.75962e-132
BNIP3	-0.682444	7.93974	-27.4298	5.67571e-134	2.15087e-132
RPL30	-3.85976	9.37504	-109.237	0	0
MT-ND3	-3.85982	9.40816	-41.1915	8.00661e-247	7.89781e-245
HNRNPA0	-0.582051	7.8517	-27.395	1.06709e-133	4.03017e-132
RPL10	-3.88742	9.3892	-103.314	0	0
FTH1	-3.90431	9.36599	-102.058	0	0
MT-CYB	-3.90507	9.59071	-39.8156	2.06007e-235	1.85727e-233
CDV3	-0.76133	8.02834	-27.315	4.54858e-133	1.71021e-131
PSMB2	-0.723505	7.98676	-27.3038	5.56737e-133	2.09091e-131
GTF2H5	-0.535022	7.82581	-27.2981	6.17659e-133	2.31712e-131
VAT1L	0.930586	8.21132	27.2641	1.14276e-132	4.28221e-131
RABGGTB	-0.542708	7.83977	-27.2416	1.71532e-132	6.42056e-131
SMIM29	-0.550472	7.80816	-27.2395	1.78199e-132	6.66269e-131
ARPC2	-0.765972	8.10136	-27.2335	1.98745e-132	7.42261e-131
RHOA	-0.823436	8.1572	-27.2141	2.82341e-132	1.0533e-130
DGCR6L	-0.464581	7.76442	-27.2136	2.84858e-132	1.06151e-130
RPS2	-3.90701	9.4575	-105.971	0	0
MRPS26	-0.492063	7.78371	-27.1895	4.40676e-132	1.63851e-130
MT1F	-0.61162	7.84492	-27.1876	4.55465e-132	1.69163e-130
C12orf10	-0.492458	7.77968	-27.1765	5.57045e-132	2.06661e-130
SNRPN	-0.899249	8.2949	-27.154	8.36066e-132	3.09834e-130
SNF8	-0.590251	7.90317	-27.1453	9.78805e-132	3.62331e-130
PIM3	-0.560355	7.81564	-27.1127	1.76459e-131	6.52491e-130
SLC25A39	-0.55769	7.84167	-27.1072	1.94977e-131	7.20168e-130
MRPL22	-0.555061	7.86121	-27.1043	2.05207e-131	7.57123e-130
SERP1	-0.766824	8.09776	-27.0808	3.13946e-131	1.15705e-129
YWHAQ	-0.954188	8.52085	-27.0762	3.41269e-131	1.25636e-129
CCDC59	-0.519734	7.80796	-27.06	4.5706e-131	1.6808e-129
TUBB2A	-0.570315	7.81411	-27.0106	1.1149e-130	4.09545e-129
AKR1A1	-0.706383	8.01527	-27.0102	1.12182e-130	4.11638e-129
ARPC5L	-0.553331	7.83302	-27.0024	1.29287e-130	4.73883e-129
MRPS15	-0.527764	7.83027	-26.9964	1.4401e-130	5.27273e-129
MAP2K2	-0.636343	7.94732	-26.9713	2.26274e-130	8.27565e-129
PRSS23	-0.761372	7.96934	-26.9515	3.23359e-130	1.18135e-128
LYRM2	-0.609954	7.90518	-26.9043	7.57632e-130	2.7649e-128
PGLS	-0.583429	7.86555	-26.8738	1.31312e-129	4.78688e-128
GRK3	0.930448	8.34766	26.8443	2.23424e-129	8.13592e-128
NCBP2-AS2	-0.511448	7.78369	-26.8317	2.80074e-129	1.01878e-127
AES	-0.808117	8.18761	-26.821	3.39701e-129	1.23433e-127
RPS8	-3.90704	9.43756	-91.5545	0	0
YWHAE	-0.98959	8.58553	-26.8015	4.82574e-129	1.74968e-127
P4HB	-0.96071	8.37223	-26.7928	5.64455e-129	2.04435e-127
CTSD	-0.594846	7.85393	-26.7672	8.94275e-129	3.2354e-127
LMAN1	-0.960976	8.22534	-26.7628	9.68098e-129	3.49872e-127
GTF3C6	-0.512391	7.80017	-26.7552	1.10914e-128	4.00412e-127
C11orf58	-0.959961	8.43026	-26.745	1.3338e-128	4.80999e-127
YIPF3	-0.565244	7.83704	-26.7301	1.74356e-128	6.28095e-127
WBP11	-0.64154	7.91257	-26.6967	3.17387e-128	1.14212e-126
DNAJB9	-0.623757	7.85347	-26.6681	5.30517e-128	1.90702e-126
DDOST	-0.587772	7.87159	-26.6595	6.19424e-128	2.22422e-126
ATP6V1D	-0.738477	8.02752	-26.6487	7.51954e-128	2.69722e-126
EMC4	-0.502971	7.78744	-26.622	1.21606e-127	4.35728e-126
C7orf50	-0.694184	8.0407	-26.6116	1.46431e-127	5.24121e-126
MCRIP1	-0.592869	7.88488	-26.6101	1.50493e-127	5.38083e-126
AC084033.3	-0.534905	7.80994	-26.6035	1.69363e-127	6.04911e-126
CRELD2	-0.608602	7.88536	-26.602	1.73868e-127	6.2034e-126
RPS27	-3.95501	9.42941	-117.975	0	0
PIN1	-0.64269	7.9414	-26.5966	1.91529e-127	6.81902e-126
DHRS7	-0.605133	7.89001	-26.5943	1.99909e-127	7.10982e-126
HSPD1	-0.829629	8.06321	-26.5773	2.71249e-127	9.63682e-126
EIF6	-0.4828	7.78991	-26.546	4.75273e-127	1.68674e-125
TMEM9B	-0.549672	7.84005	-26.5426	5.05014e-127	1.7904e-125
CXXC5	-0.760431	8.01718	-26.5199	7.58241e-127	2.68531e-125
RPL32	-3.95905	9.44731	-111.31	0	0
FKBP1A	-0.491171	7.78683	-26.5126	8.65486e-127	3.05866e-125
UBE2L3	-0.759592	8.1152	-26.5087	9.27556e-127	3.27456e-125
FKBP8	-0.590963	7.88994	-26.5025	1.03618e-126	3.65418e-125
EHBP1	0.988525	8.63344	26.4844	1.43291e-126	5.04799e-125
MARCKS	-0.762706	7.98618	-26.4831	1.46847e-126	5.16783e-125
FAM213A	-0.655235	7.98339	-26.4796	1.56149e-126	5.48944e-125
EIF1	-3.96144	9.40916	-109.533	0	0
RPS14	-3.97986	9.47529	-116.447	0	0
MCRIP2	-0.478668	7.78255	-26.4344	3.51502e-126	1.23184e-124
TCTEX1D2	-0.466582	7.76276	-26.4091	5.52831e-126	1.93537e-124
AC106795.3	0.631987	7.90912	26.383	8.82078e-126	3.08479e-124
RPL19	-4.00024	9.43486	-110.986	0	0
PHB2	-0.466536	7.77379	-26.3723	1.06714e-125	3.72421e-124
TSPAN7	-0.591743	7.83237	-26.3637	1.24464e-125	4.33915e-124
CDC42	-0.821013	8.214	-26.3608	1.31089e-125	4.56539e-124
MLF1	-0.596063	7.87918	-26.3459	1.71228e-125	5.95709e-124
HNRNPH2	-0.521062	7.79952	-26.3237	2.54562e-125	8.84715e-124
MT-ND1	-4.01854	9.48579	-45.4702	4.48602e-282	5.76445e-280
TCEA1	-0.872023	8.2419	-26.315	2.97541e-125	1.03195e-123
BAD	-0.510146	7.817	-26.2965	4.1429e-125	1.43538e-123
RPL15	-4.02074	9.42093	-111.989	0	0
VTI1B	-0.53482	7.82056	-26.2893	4.70767e-125	1.62769e-123
PDCD6	-0.692135	8.05299	-26.2874	4.87256e-125	1.68297e-123
LSM10	-0.488675	7.78302	-26.2854	5.05129e-125	1.7429e-123
TRAPPC3	-0.544723	7.84594	-26.2667	7.04915e-125	2.42975e-123
CTSL	-0.589449	7.86176	-26.2423	1.09149e-124	3.75836e-123
SAMD12	0.931657	8.42915	26.2376	1.18588e-124	4.07917e-123
ABHD14A	-0.485647	7.78148	-26.1879	2.88032e-124	9.89756e-123
ATXN2	0.866802	8.47126	26.1481	5.86017e-124	2.01165e-122
C2CD4B	-0.626247	7.84931	-26.1445	6.24915e-124	2.14299e-122
MOCS2	-0.521829	7.81639	-26.1406	6.70635e-124	2.29742e-122
EMC10	-0.841123	8.1109	-26.1214	9.44536e-124	3.23243e-122
FBXL15	-0.486149	7.78858	-26.1158	1.04258e-123	3.56431e-122
RCC1	-0.532863	7.82776	-26.0922	1.58874e-123	5.426e-122
FAM3C	-0.611972	7.91214	-26.0914	1.61261e-123	5.50189e-122
RAMMET	-0.468233	7.76558	-26.078	2.04848e-123	6.98191e-122
NUDCD2	-0.46578	7.77909	-26.0486	3.45447e-123	1.1762e-121
COX7A1	-0.736621	7.90583	-26.0327	4.58403e-123	1.55922e-121
SDF2	-0.512386	7.81473	-26.0274	5.04006e-123	1.7126e-121
PSMD2	-0.655743	7.93678	-26.0246	5.30401e-123	1.80047e-121
PRKCA	0.891936	8.34381	26.024	5.35408e-123	1.81562e-121
INSIG1	-0.759356	7.92941	-26.0175	6.01755e-123	2.03855e-121
TCEAL9	-0.5128	7.80336	-25.9774	1.22701e-122	4.15252e-121
RAB5C	-0.447772	7.76054	-25.9596	1.68478e-122	5.696e-121
PCBP2	-0.935221	8.35083	-25.9457	2.15719e-122	7.28578e-121
PRELID3B	-0.491825	7.80203	-25.9442	2.21576e-122	7.47606e-121
PDE3A	0.970775	8.33368	25.9386	2.45125e-122	8.26233e-121
GNG5	-0.512987	7.80967	-25.9016	4.72593e-122	1.59135e-120
CANX	-0.848923	8.17206	-25.8998	4.88554e-122	1.64344e-120
ATP6V0D1	-0.696802	8.01876	-25.8858	6.26418e-122	2.10509e-120
SMIM6	-0.557894	7.80048	-25.869	8.43968e-122	2.83333e-120
RPS3A	-4.02458	9.45065	-120.408	0	0
QDPR	-0.614929	7.92297	-25.8635	9.30956e-122	3.11912e-120
PPIL6	-0.50986	7.80648	-25.8564	1.05584e-121	3.53402e-120
TOMM5	-0.456446	7.76192	-25.8492	1.20107e-121	4.0161e-120
TUBB2B	-0.518526	7.79117	-25.8443	1.30922e-121	4.37338e-120
ASNA1	-0.456757	7.76715	-25.841	1.38729e-121	4.62953e-120
ZSCAN16-AS1	-0.559659	7.88	-25.8382	1.45847e-121	4.86225e-120
BHLHE41	-0.578559	7.84279	-25.8249	1.8494e-121	6.15941e-120
FAM173A	-0.486987	7.79777	-25.8181	2.08362e-121	6.93259e-120
LMAN2	-0.55338	7.85896	-25.8131	2.27926e-121	7.576e-120
HERPUD1	-0.736486	7.98584	-25.8027	2.74054e-121	9.10022e-120
PABPC1	-0.83348	8.14971	-25.8018	2.78314e-121	9.23254e-120
FRYL	0.754252	8.1522	25.7877	3.57651e-121	1.18527e-119
SERBP1	-0.731713	8.09901	-25.7873	3.60319e-121	1.19293e-119
TSNAX	-0.537332	7.82212	-25.7855	3.71975e-121	1.23031e-119
CRYBA2	-0.687149	7.91651	-25.7662	5.23952e-121	1.73126e-119
RPS6	-4.02636	9.49606	-103.101	0	0
DCTN2	-0.675935	8.01106	-25.7143	1.31488e-120	4.33614e-119
EXOC4	0.984917	8.67979	25.7126	1.35698e-120	4.47058e-119
AC026979.2	-0.47806	7.77672	-25.7006	1.67658e-120	5.51809e-119
ANAPC16	-0.911835	8.5625	-25.6918	1.95976e-120	6.44376e-119
PRKCE	0.905619	8.34734	25.6643	3.19291e-120	1.04881e-118
GCSH	-0.429595	7.75298	-25.6632	3.25622e-120	1.06856e-118
PLPP5	-0.650019	7.96977	-25.6252	6.37827e-120	2.09105e-118
CYB5A	-0.568756	7.87979	-25.6103	8.30738e-120	2.72083e-118
MPG	-0.490622	7.80784	-25.6014	9.71673e-120	3.17931e-118
ASAH1	-0.634093	7.92742	-25.596	1.06927e-119	3.49526e-118
PARL	-0.430007	7.75501	-25.5959	1.07253e-119	3.50247e-118
GNAI2	-0.730801	8.05795	-25.5893	1.20428e-119	3.9289e-118
FXYD2	-0.745316	8.05824	-25.5783	1.46427e-119	4.77246e-118
TNRC18	0.601362	7.95645	25.5347	3.16647e-119	1.03104e-117
MRPL23	-0.443358	7.76417	-25.5244	3.80009e-119	1.23615e-117
EIF3M	-0.573353	7.90885	-25.5215	3.99681e-119	1.29889e-117
ARF3	-0.48455	7.78823	-25.5128	4.66145e-119	1.51341e-117
DGKG	0.804462	8.09164	25.5102	4.8775e-119	1.58085e-117
CENPX	-0.44203	7.75737	-25.5102	4.87859e-119	1.58085e-117
UBE2S	-0.494249	7.78542	-25.5086	5.01689e-119	1.6241e-117
RPL11	-4.02995	9.53224	-114.834	0	0
HIST1H1C	-0.666342	7.85657	-25.503	5.54165e-119	1.79052e-117
DUSP23	-0.435112	7.75244	-25.4985	6.00234e-119	1.9375e-117
TMEM54	-0.453985	7.76083	-25.4916	6.78341e-119	2.18752e-117
EAPP	-0.681062	7.99935	-25.4833	7.85842e-119	2.53175e-117
SNRPC	-0.480974	7.80129	-25.4714	9.69701e-119	3.1211e-117
PRMT1	-0.53395	7.84965	-25.4709	9.78341e-119	3.14589e-117
DEK	-0.85948	8.2046	-25.4558	1.27618e-118	4.09968e-117
SMIM4	-0.580273	7.91931	-25.4199	2.40425e-118	7.71615e-117
RRAGD	-0.625802	7.93816	-25.417	2.53166e-118	8.11729e-117
THOC7	-0.595793	7.92571	-25.4082	2.95695e-118	9.47184e-117
LSM2	-0.470955	7.78366	-25.3944	3.77359e-118	1.20762e-116
PSMB7	-0.728692	8.09179	-25.3808	4.79398e-118	1.5327e-116
NDUFS3	-0.447283	7.76626	-25.3453	8.97368e-118	2.86628e-116
CTSZ	-0.563985	7.86127	-25.3389	1.00466e-117	3.20594e-116
RAB4A	-0.56368	7.89174	-25.3336	1.10327e-117	3.51723e-116
MAGEF1	-0.433609	7.76127	-25.3222	1.34958e-117	4.29841e-116
FAM162A	-0.608442	7.9508	-25.3183	1.44531e-117	4.59893e-116
SELENOF	-0.788706	8.19833	-25.314	1.55751e-117	4.95125e-116
ADIPOR1	-0.474701	7.79133	-25.3119	1.61569e-117	5.13134e-116
TSR3	-0.431755	7.7562	-25.2989	2.03417e-117	6.45431e-116
TMX4	-0.827751	8.15005	-25.2964	2.12297e-117	6.72971e-116
PHB	-0.441757	7.76384	-25.2814	2.76926e-117	8.7701e-116
MRPL18	-0.447416	7.77524	-25.2741	3.14559e-117	9.95252e-116
PTS	-0.71596	8.09476	-25.2522	4.63031e-117	1.46363e-115
CCT3	-0.567759	7.91691	-25.2418	5.55404e-117	1.75397e-115
GRN	-0.51311	7.79542	-25.2393	5.81287e-117	1.83398e-115
RPL21	-4.09245	9.55621	-108.682	0	0
TAF7	-0.725433	8.06547	-25.2294	6.91625e-117	2.178e-115
MRPL55	-0.464858	7.77678	-25.2115	9.48002e-117	2.98256e-115
ESD	-0.582953	7.91734	-25.2024	1.11122e-116	3.4928e-115
RPS3	-4.13245	9.57707	-116.242	0	0
MGAT4C	0.836779	8.15772	25.1736	1.8454e-116	5.78962e-115
TOMM22	-0.413186	7.74221	-25.1566	2.48743e-116	7.79658e-115
VAPA	-0.85557	8.30122	-25.1532	2.64254e-116	8.27504e-115
RPL7A	-4.16185	9.50612	-118.865	0	0
CLDN7	-0.496557	7.80017	-25.1296	4.00378e-116	1.25143e-114
DPY30	-0.593231	7.91876	-25.1145	5.21423e-116	1.62826e-114
EEF1E1	-0.429322	7.75359	-25.09	8.02368e-116	2.50324e-114
PFN2	-0.631728	7.93824	-25.0841	8.89675e-116	2.77304e-114
POLR2F	-0.516413	7.84387	-25.0814	9.33686e-116	2.90752e-114
AC124312.1	0.79636	8.34082	25.0759	1.02837e-115	3.19938e-114
TSR2	-0.422177	7.7563	-25.063	1.28822e-115	4.00411e-114
SMIM15	-0.429241	7.75515	-25.0534	1.52683e-115	4.74136e-114
TMED4	-0.565089	7.88131	-25.0526	1.54724e-115	4.80031e-114
DMKN	-0.564883	7.89116	-25.0455	1.75393e-115	5.43652e-114
DPM2	-0.448135	7.77543	-25.0422	1.85666e-115	5.74963e-114
SERINC1	-0.833178	8.11128	-25.0265	2.44503e-115	7.56471e-114
PSMG3	-0.405776	7.73865	-25.0248	2.52194e-115	7.79547e-114
EIF3H	-0.726915	8.16685	-25.015	2.99207e-115	9.24015e-114
JUN	-0.987018	8.04201	-24.9937	4.34856e-115	1.34169e-113
ATF4	-0.566056	7.87291	-24.9876	4.83603e-115	1.49073e-113
RANBP1	-0.449266	7.7685	-24.9868	4.91124e-115	1.51252e-113
CHMP1B	-0.51645	7.79302	-24.9637	7.36012e-115	2.26462e-113
SCD	-0.839252	8.08122	-24.9487	9.56476e-115	2.94027e-113
RPS23	-4.16936	9.49441	-118.61	0	0
UBE2B	-0.807541	8.21696	-24.9124	1.80655e-114	5.54328e-113
CFAP65	-0.435356	7.7574	-24.9037	2.10691e-114	6.45901e-113
NAXE	-0.429943	7.75778	-24.8854	2.90027e-114	8.88304e-113
METTL23	-0.494663	7.82798	-24.8784	3.27815e-114	1.00312e-112
NDUFV3	-0.634146	8.00383	-24.8684	3.90903e-114	1.19509e-112
MED8	-0.439403	7.7676	-24.8634	4.26179e-114	1.30175e-112
TP53TG1	-0.454373	7.76683	-24.8492	5.47021e-114	1.66934e-112
ZNF32	-0.462623	7.79008	-24.8231	8.62878e-114	2.63084e-112
MRPL52	-0.453636	7.78923	-24.8193	9.22991e-114	2.81156e-112
ISOC2	-0.416665	7.74281	-24.7832	1.73337e-113	5.2753e-112
POLR2C	-0.459621	7.7896	-24.7553	2.82326e-113	8.58445e-112
MAGED2	-0.56172	7.86481	-24.7123	5.98169e-113	1.81716e-111
ATG7	0.831253	8.33438	24.7002	7.3874e-113	2.24216e-111
PSENEN	-0.402787	7.73255	-24.678	1.08866e-112	3.30123e-111
METTL9	-0.574329	7.92906	-24.6479	1.83975e-112	5.57375e-111
SLC3A2	-0.680403	7.90892	-24.6457	1.91172e-112	5.78658e-111
PLEKHA3	-0.57938	7.9094	-24.6344	2.32811e-112	7.04058e-111
RPL13	-4.20869	9.80511	-105.066	0	0
RPL37A	-4.21875	9.65258	-124.784	0	0
STMP1	-0.726273	8.12908	-24.5855	5.46299e-112	1.64764e-110
NEGR1	0.97425	8.40741	24.5438	1.12795e-111	3.39886e-110
KSR2	0.887811	8.31837	24.5423	1.159e-111	3.48928e-110
VBP1	-0.455315	7.7967	-24.5273	1.50428e-111	4.5247e-110
STOML2	-0.386863	7.73162	-24.5026	2.31371e-111	6.95316e-110
NDUFB5	-0.492812	7.82548	-24.5009	2.38222e-111	7.15264e-110
ORMDL1	-0.548831	7.87628	-24.4993	2.44928e-111	7.34741e-110
VAMP8	-0.435151	7.75923	-24.4986	2.478e-111	7.4269e-110
TMEM50A	-0.514353	7.84232	-24.4952	2.62837e-111	7.87055e-110
ILF3-DT	-0.60016	7.88721	-24.494	2.68767e-111	8.04096e-110
INA	-0.468139	7.79583	-24.4893	2.91449e-111	8.71179e-110
FTL	-4.31247	9.5738	-112.164	0	0
ESRRG	0.924957	8.27565	24.477	3.6081e-111	1.07659e-109
SELENOH	-0.523504	7.86061	-24.4661	4.3647e-111	1.30118e-109
CLPP	-0.423674	7.76114	-24.45	5.77617e-111	1.72044e-109
TTC32	-0.438589	7.77832	-24.4487	5.9061e-111	1.75758e-109
RPS4X	-4.3333	9.63501	-118.26	0	0
RPS12	-4.41902	9.6267	-117.493	0	0
IGSF11	0.723029	8.07799	24.4134	1.08976e-110	3.23438e-109
SPRYD3	-0.443774	7.77563	-24.4014	1.34269e-110	3.98153e-109
TPT1	-4.51491	9.72311	-121.161	0	0
ARL4C	-0.581576	7.83662	-24.3949	1.50377e-110	4.45131e-109
DBP	-0.483412	7.76988	-24.3783	2.00718e-110	5.93623e-109
PGK1	-0.551156	7.89258	-24.3749	2.12617e-110	6.2826e-109
CHMP4B	-0.620387	7.97069	-24.3445	3.60549e-110	1.06444e-108
EGR1	-0.720867	7.90164	-24.3294	4.68381e-110	1.38158e-108
BCAS2	-0.48217	7.81286	-24.3053	7.11414e-110	2.09661e-108
RFX3	0.902337	8.41029	24.3049	7.16668e-110	2.11024e-108
TSPYL1	-0.443202	7.76901	-24.2949	8.52004e-110	2.50654e-108
RPS18	-4.51723	9.69674	-127.139	0	0
ARHGDIA	-0.47337	7.80522	-24.2378	2.29352e-109	6.73555e-108
CD24	-0.601769	7.90568	-24.234	2.44757e-109	7.18167e-108
CSDE1	-0.836368	8.29148	-24.2243	2.89762e-109	8.4948e-108
RTL8A	-0.387907	7.72625	-24.198	4.56324e-109	1.33661e-107
SDF4	-0.471543	7.80788	-24.1806	6.16852e-109	1.80523e-107
MAGEH1	-0.463871	7.77164	-24.1709	7.29346e-109	2.13259e-107
LSM1	-0.447719	7.78778	-24.1501	1.04512e-108	3.05323e-107
PTP4A2	-0.673981	8.00524	-24.1425	1.1931e-108	3.48251e-107
MRPL47	-0.437473	7.77164	-24.1329	1.4082e-108	4.10681e-107
CYC1	-0.420089	7.74482	-24.1168	1.86073e-108	5.42181e-107
FOCAD	0.835865	8.38885	24.1066	2.21877e-108	6.45948e-107
ANP32B	-0.606799	7.9659	-24.1048	2.2892e-108	6.65874e-107
CCT7	-0.476788	7.8116	-24.1017	2.41182e-108	7.00932e-107
BUD23	-0.574479	7.91746	-24.0975	2.59292e-108	7.52913e-107
DUSP1	-0.656786	7.87345	-24.0831	3.32801e-108	9.65525e-107
MAP1LC3A	-0.788369	8.31692	-24.0709	4.10557e-108	1.19008e-106
APH1A	-0.4244	7.75891	-24.0694	4.21601e-108	1.22104e-106
EIF3I	-0.441754	7.78025	-24.024	9.23174e-108	2.67139e-106
ERG28	-0.429869	7.76625	-23.997	1.47073e-107	4.25219e-106
RAB11A	-0.732149	8.18631	-23.9928	1.58003e-107	4.56427e-106
HMGN3	-0.661806	8.03999	-23.992	1.60371e-107	4.62868e-106
PSMA2	-0.411766	7.75484	-23.9839	1.8439e-107	5.31735e-106
SPCS3	-0.55914	7.89846	-23.9821	1.90229e-107	5.48102e-106
TNIK	0.927537	8.51092	23.9587	2.84414e-107	8.18771e-106
ARL6IP1	-0.450379	7.77069	-23.957	2.93121e-107	8.43112e-106
RPS27A	-4.52804	9.68143	-119.747	0	0
VAT1	-0.445433	7.77236	-23.92	5.54011e-107	1.59079e-105
RHBDD2	-0.632294	7.95046	-23.9154	6.00104e-107	1.72167e-105
MTPN	-0.604845	7.96791	-23.8947	8.56219e-107	2.45435e-105
SRPRA	-0.533837	7.85966	-23.8883	9.5639e-107	2.73915e-105
CD151	-0.50953	7.83878	-23.8872	9.75397e-107	2.7912e-105
ZNF407	0.728426	8.11693	23.8642	1.44893e-106	4.14272e-105
TCEA2	-0.362429	7.71853	-23.8534	1.74315e-106	4.9797e-105
RPAIN	-0.578718	7.97915	-23.8186	3.17459e-106	9.06121e-105
TALDO1	-0.478759	7.8255	-23.8127	3.51064e-106	1.00119e-104
ANKS1B	0.95333	8.38643	23.809	3.74181e-106	1.06621e-104
TMEM106C	-0.429924	7.76156	-23.7944	4.80776e-106	1.36878e-104
TCP1	-0.444918	7.78094	-23.7895	5.23278e-106	1.48852e-104
ADCYAP1	-0.725076	8.05969	-23.7679	7.58345e-106	2.15537e-104
NMNAT2	0.823522	8.34182	23.7606	8.59531e-106	2.44089e-104
RNF187	-0.421706	7.75892	-23.7459	1.10674e-105	3.14027e-104
NSMCE3	-0.420651	7.75189	-23.7455	1.11459e-105	3.15986e-104
TPRKB	-0.453278	7.78995	-23.7367	1.29438e-105	3.66647e-104
SPA17	-0.45802	7.77375	-23.7333	1.37242e-105	3.88424e-104
UNC80	0.861225	8.55259	23.6828	3.26307e-105	9.22739e-104
CHID1	-0.542416	7.85922	-23.6794	3.46158e-105	9.7805e-104
LDLRAD3	0.70536	8.13856	23.667	4.27875e-105	1.20792e-103
URB1-AS1	-0.389515	7.72813	-23.6635	4.54507e-105	1.28202e-103
RBFOX3	0.725847	7.99492	23.6574	5.04327e-105	1.42135e-103
LSM8	-0.508578	7.86126	-23.6502	5.70702e-105	1.60707e-103
NR1D1	-0.469692	7.77192	-23.6482	5.90972e-105	1.66275e-103
DNTTIP2	-0.480282	7.80011	-23.645	6.23706e-105	1.75338e-103
CDKN2D	-0.364148	7.71475	-23.6199	9.59753e-105	2.69583e-103
HSD17B10	-0.384014	7.73014	-23.6164	1.01793e-104	2.85686e-103
ACTR3C	0.591189	7.946	23.6082	1.17143e-104	3.2849e-103
TUSC2	-0.365334	7.72309	-23.596	1.44515e-104	4.04906e-103
TGOLN2	-0.688607	8.01479	-23.5828	1.81056e-104	5.06867e-103
LGALS3BP	-0.481798	7.79433	-23.5812	1.86046e-104	5.20402e-103
ZMIZ1	0.728628	8.28852	23.5725	2.15998e-104	6.03677e-103
CD320	-0.428377	7.77199	-23.5596	2.69306e-104	7.52039e-103
MSRB2	-0.454309	7.79851	-23.5486	3.24987e-104	9.06774e-103
STPG2	0.890279	8.17115	23.5452	3.4465e-104	9.60836e-103
CMPK1	-0.580037	7.98742	-23.5353	4.08188e-104	1.13703e-102
ING2	-0.524091	7.86966	-23.5345	4.13986e-104	1.15222e-102
METTL26	-0.409426	7.74912	-23.5231	5.02791e-104	1.39823e-102
TMED7	-0.417709	7.75605	-23.4933	8.36241e-104	2.3236e-102
ZFPL1	-0.373315	7.72313	-23.4881	9.14884e-104	2.54001e-102
NAV1	0.755308	8.28528	23.4874	9.25452e-104	2.56723e-102
GLO1	-0.470334	7.81134	-23.4837	9.85264e-104	2.73089e-102
TCF12	0.952732	8.68513	23.4757	1.12935e-103	3.12766e-102
IMP3	-0.392253	7.74178	-23.4716	1.21259e-103	3.35543e-102
ELAVL4	0.841799	8.41297	23.4654	1.34654e-103	3.72303e-102
ROBO1	0.869114	8.38838	23.4486	1.79421e-103	4.95668e-102
HAGH	-0.558634	7.94865	-23.4399	2.08227e-103	5.74776e-102
IK	-0.505607	7.86082	-23.4389	2.11906e-103	5.84451e-102
CLDN3	-0.405974	7.7438	-23.4337	2.31547e-103	6.38094e-102
EIF3L	-0.671036	8.09208	-23.4121	3.34435e-103	9.20878e-102
TSPAN3	-0.696228	8.12463	-23.402	3.97559e-103	1.09379e-101
ZCCHC7	0.829313	8.37898	23.3801	5.77803e-103	1.58839e-101
MAML2	0.992878	8.61684	23.3771	6.07199e-103	1.66783e-101
ATXN7L3B	-0.483505	7.82589	-23.3591	8.26513e-103	2.26838e-101
TMEM134	-0.375987	7.74085	-23.3467	1.02006e-102	2.79727e-101
PQBP1	-0.400198	7.75503	-23.3264	1.44061e-102	3.94731e-101
TAPT1-AS1	0.590072	7.9574	23.3233	1.51878e-102	4.1581e-101
MRPL21	-0.399626	7.75046	-23.3143	1.77262e-102	4.84911e-101
SNRNP27	-0.443386	7.79312	-23.308	1.97222e-102	5.39073e-101
SIPA1L1	0.879612	8.53433	23.3051	2.0728e-102	5.66105e-101
DPCD	-0.40055	7.75459	-23.3034	2.13104e-102	5.81538e-101
BAZ2B	0.940205	8.7526	23.2974	2.36141e-102	6.43879e-101
TECR	-0.557059	7.89615	-23.2699	3.77193e-102	1.02764e-100
IFI27L1	-0.408284	7.75466	-23.2628	4.25181e-102	1.15745e-100
RNH1	-0.472064	7.82103	-23.2625	4.27701e-102	1.16336e-100
LAGE3	-0.373883	7.71905	-23.2544	4.90671e-102	1.33356e-100
VPS25	-0.426119	7.76117	-23.2174	9.20735e-102	2.50037e-100
COQ10B	-0.467465	7.8299	-23.2113	1.022e-101	2.77312e-100
SDHD	-0.352097	7.71375	-23.209	1.06108e-101	2.87683e-100
TMEM60	-0.391717	7.73938	-23.2076	1.08791e-101	2.94719e-100
YPEL5	-0.48892	7.84604	-23.2004	1.22962e-101	3.32842e-100
DOCK4	0.784162	8.0838	23.194	1.37123e-101	3.70873e-100
C19orf24	-0.403578	7.74161	-23.1717	2.00132e-101	5.40857e-100
ASCL2	-0.410583	7.7444	-23.1667	2.17729e-101	5.87938e-100
RCN2	-0.483202	7.82272	-23.1521	2.78899e-101	7.5251e-100
NAP1L1	-0.794799	8.28663	-23.1432	3.24671e-101	8.75307e-100
AC027644.3	-0.351596	7.72044	-23.1354	3.70415e-101	9.97829e-100
PTRHD1	-0.36718	7.71676	-23.1203	4.78256e-101	1.2873e-99
MRPS23	-0.462701	7.80008	-23.1194	4.86226e-101	1.3077e-99
UBE2Q1	-0.43026	7.78256	-23.1149	5.25005e-101	1.41087e-99
MT-CO1	-4.53641	10.1048	-42.5985	1.84302e-258	1.99391e-256
COPZ1	-0.618122	8.02868	-23.0915	7.79539e-101	2.09153e-99
SEPHS2	-0.353858	7.71195	-23.0891	8.11858e-101	2.17651e-99
ACACB	0.8055	8.392	23.0884	8.21617e-101	2.20091e-99
ALG5	-0.552333	7.93451	-23.088	8.27613e-101	2.2152e-99
TMEM126A	-0.378858	7.741	-23.0505	1.56226e-100	4.17823e-99
ARF4	-0.623434	8.03388	-23.0481	1.62636e-100	4.3462e-99
BCL7B	-0.438161	7.79199	-23.041	1.83438e-100	4.89821e-99
NDUFS7	-0.410432	7.76811	-23.0343	2.05608e-100	5.48581e-99
PSME2	-0.430381	7.79462	-23.0223	2.5188e-100	6.71507e-99
MCUR1	-0.429967	7.78234	-23.0208	2.58474e-100	6.88539e-99
UQCC3	-0.355874	7.71786	-23.011	3.04834e-100	8.11392e-99
TFEB	0.62045	8.06004	22.9932	4.12078e-100	1.09598e-98
IGFBP7	-0.90803	8.39094	-22.9871	4.57116e-100	1.2148e-98
TUSC1	-0.360611	7.71439	-22.9851	4.72907e-100	1.25577e-98
PLAGL1	0.825119	8.32937	22.9359	1.08673e-99	2.88344e-98
ECI1	-0.424181	7.78818	-22.9356	1.09131e-99	2.89332e-98
DLK1	-0.767516	7.92794	-22.928	1.24089e-99	3.28729e-98
AC010642.2	-0.381012	7.73441	-22.8894	2.381e-99	6.3026e-98
MRPL14	-0.4363	7.7927	-22.8822	2.68743e-99	7.10812e-98
PLCH2	0.624504	7.99648	22.8788	2.84649e-99	7.5229e-98
VDAC3	-0.526273	7.91728	-22.8747	3.05007e-99	8.05459e-98
TKT	-0.522036	7.8872	-22.8695	3.33386e-99	8.7971e-98
MMADHC	-0.429893	7.79908	-22.8633	3.70104e-99	9.75829e-98
ECH1	-0.372859	7.7239	-22.8453	5.01087e-99	1.32015e-97
DNMT3A	0.567224	8.00377	22.8446	5.07387e-99	1.33569e-97
EEF1A1	-4.55592	9.90209	-112.695	0	0
PSMA5	-0.602362	8.01955	-22.8273	6.79027e-99	1.78473e-97
CFAP97	-0.495021	7.84859	-22.8269	6.8331e-99	1.79459e-97
YPEL3	-0.449094	7.80499	-22.8216	7.47172e-99	1.96077e-97
ITGAE	-0.437807	7.78975	-22.799	1.09368e-98	2.86785e-97
ISCA1	-0.462605	7.82053	-22.7755	1.62551e-98	4.25908e-97
UNC50	-0.454722	7.80167	-22.7699	1.78627e-98	4.67664e-97
MAF1	-0.3652	7.72573	-22.7667	1.88565e-98	4.933e-97
ANP32E	-0.445825	7.79881	-22.7603	2.09871e-98	5.4861e-97
COL27A1	0.524932	7.90554	22.7534	2.35841e-98	6.16015e-97
SDHAF2	-0.372068	7.73342	-22.7508	2.4635e-98	6.42964e-97
AP1S1	-0.39839	7.75146	-22.7445	2.73786e-98	7.14014e-97
HIGD1A	-0.393366	7.72636	-22.7437	2.7751e-98	7.23164e-97
OCIAD1	-0.793595	8.33561	-22.7347	3.22855e-98	8.40675e-97
NDFIP1	-0.800658	8.3758	-22.7155	4.4639e-98	1.16145e-96
MRPL50	-0.361568	7.73155	-22.7139	4.58779e-98	1.19275e-96
SLC16A12	0.637115	8.02532	22.7092	4.95885e-98	1.28823e-96
FRY	0.809184	8.38588	22.7065	5.19379e-98	1.34821e-96
RPLP1	-4.60686	9.81717	-127.484	0	0
SBF2	0.786595	8.4405	22.6898	6.87495e-98	1.78186e-96
LINC02001	-0.416104	7.77196	-22.6567	1.19833e-97	3.10345e-96
ANKS1A	0.596708	8.01935	22.6415	1.54903e-97	4.00859e-96
ZDHHC4	-0.378	7.74135	-22.6359	1.70068e-97	4.39765e-96
FBXL17	0.86224	8.63019	22.6342	1.7485e-97	4.51782e-96
LEPROT	-0.414038	7.77871	-22.6279	1.94367e-97	5.01822e-96
CAPNS1	-0.443751	7.81018	-22.6214	2.17012e-97	5.59857e-96
SCP2	-0.653271	8.10115	-22.6134	2.4809e-97	6.39541e-96
HNRNPAB	-0.469063	7.81301	-22.6062	2.8006e-97	7.21401e-96
HTATIP2	-0.424023	7.77982	-22.5946	3.40285e-97	8.75861e-96
NME1	-0.349213	7.71307	-22.5771	4.56523e-97	1.17415e-95
MRPS16	-0.40879	7.77647	-22.5682	5.29919e-97	1.36187e-95
PFDN4	-0.371824	7.74327	-22.5652	5.56547e-97	1.42921e-95
LAMTOR3	-0.392878	7.75526	-22.559	6.17966e-97	1.58572e-95
CMAS	-0.447095	7.80931	-22.5481	7.41433e-97	1.90109e-95
PMF1	-0.347938	7.71891	-22.5458	7.7126e-97	1.97605e-95
ILF2	-0.408054	7.77756	-22.5408	8.38991e-97	2.14795e-95
TRAPPC4	-0.40204	7.76546	-22.5177	1.23487e-96	3.15904e-95
GSTM3	-0.383334	7.74041	-22.5099	1.40699e-96	3.59663e-95
ISCA2	-0.349672	7.71496	-22.5096	1.41489e-96	3.61406e-95
SNRPD3	-0.467849	7.85637	-22.4874	2.05051e-96	5.23365e-95
CDC34	-0.401979	7.76547	-22.4869	2.06747e-96	5.2729e-95
SMIM30	-0.371617	7.72786	-22.4853	2.12476e-96	5.4149e-95
RDH11	-0.53413	7.88357	-22.4845	2.15406e-96	5.48258e-95
NUDT16L1	-0.360359	7.72119	-22.4844	2.15458e-96	5.48258e-95
CCT6A	-0.503333	7.87612	-22.4826	2.22193e-96	5.64967e-95
TMEM251	-0.323026	7.69646	-22.4821	2.23958e-96	5.69023e-95
CFAP36	-0.615415	8.10253	-22.472	2.65284e-96	6.73512e-95
CCDC7	0.669444	8.09959	22.4714	2.68252e-96	6.80531e-95
MLIP	0.685773	7.93569	22.4694	2.77344e-96	7.03066e-95
COMMD8	-0.363376	7.72436	-22.4644	3.01216e-96	7.63005e-95
ABCA5	0.783668	8.50207	22.4562	3.45572e-96	8.74701e-95
PPCS	-0.401703	7.77352	-22.4498	3.84955e-96	9.73653e-95
MAP2	0.957603	8.76125	22.4395	4.57324e-96	1.15582e-94
LPP	0.866643	8.64104	22.4207	6.25759e-96	1.58032e-94
CISD1	-0.535698	7.91143	-22.4158	6.7943e-96	1.71458e-94
HERC2	0.674232	8.32751	22.4116	7.28826e-96	1.83785e-94
BLOC1S6	-0.473548	7.83396	-22.4058	8.02178e-96	2.0213e-94
PRR34-AS1	-0.354734	7.71505	-22.4024	8.49933e-96	2.14002e-94
UNC79	0.926843	8.70948	22.3994	8.93313e-96	2.24756e-94
PUF60	-0.379573	7.74735	-22.3975	9.22729e-96	2.31983e-94
MAPKAPK5-AS1	-0.360399	7.72239	-22.3825	1.18503e-95	2.97703e-94
PPP1CC	-0.485771	7.8487	-22.3809	1.21672e-95	3.05437e-94
DAZAP2	-0.534102	7.85116	-22.3787	1.26324e-95	3.16877e-94
SMIM27	-0.320295	7.70077	-22.3756	1.3299e-95	3.3335e-94
DYNLL2	-0.432259	7.80224	-22.3692	1.47839e-95	3.70294e-94
MZT1	-0.375912	7.74298	-22.3665	1.54706e-95	3.87142e-94
CNOT7	-0.536113	7.91974	-22.3665	1.54797e-95	3.87142e-94
PPP1R2	-0.57285	7.95624	-22.3647	1.59461e-95	3.9851e-94
DIP2C	0.902815	8.6904	22.3592	1.74887e-95	4.36735e-94
PLEKHA5	0.801553	8.35886	22.3505	2.02142e-95	5.04423e-94
MED10	-0.423315	7.78961	-22.3278	2.95063e-95	7.35748e-94
SLC9A3R2	-0.373737	7.73692	-22.2736	7.29293e-95	1.81716e-93
OARD1	-0.430461	7.79903	-22.2586	9.36027e-95	2.33055e-93
MTRNR2L8	-0.395989	7.72755	-22.2567	9.6662e-95	2.40493e-93
CALY	-0.510001	7.80548	-22.2558	9.80911e-95	2.43868e-93
PNMA1	-0.351459	7.71622	-22.2555	9.85027e-95	2.4471e-93
MCFD2	-0.495845	7.858	-22.252	1.0445e-94	2.59292e-93
NUTF2	-0.370008	7.74387	-22.2332	1.4276e-94	3.54134e-93
MOAP1	-0.325291	7.69864	-22.2138	1.9722e-94	4.88866e-93
AC139887.2	0.502529	7.90178	22.2032	2.35334e-94	5.82913e-93
MRPL17	-0.359992	7.72219	-22.195	2.69764e-94	6.677e-93
NME3	-0.487712	7.85946	-22.1891	2.97352e-94	7.35441e-93
TMEM9	-0.433415	7.79799	-22.1872	3.07124e-94	7.5905e-93
H2AFY	-0.697104	8.22347	-22.1782	3.56585e-94	8.80644e-93
MT-ATP6	-4.77688	9.89712	-48.8329	0	3.21585e-307
VMA21	-0.379858	7.74458	-22.1766	3.66569e-94	9.0397e-93
TNS1	0.658835	8.08802	22.1746	3.7868e-94	9.33151e-93
BBS9	0.634692	8.09048	22.1654	4.40935e-94	1.08576e-92
PSME1	-0.346693	7.71518	-22.151	5.60905e-94	1.38016e-92
EID2	-0.323433	7.7	-22.1213	9.18573e-94	2.25858e-92
TM2D2	-0.32113	7.70568	-22.0976	1.35996e-93	3.34141e-92
MT-CO3	-4.80388	10.1233	-46.4128	8.98015e-290	1.23433e-287
VAMP3	-0.347001	7.72631	-22.0658	2.30618e-93	5.65798e-92
NCOA2	0.800692	8.44683	22.0579	2.63082e-93	6.44974e-92
MUC12	-0.363231	7.71279	-22.0501	2.99081e-93	7.32693e-92
DEPTOR	0.585426	7.92087	22.0395	3.56592e-93	8.72948e-92
SDCBP	-0.392545	7.78369	-22.0314	4.078e-93	9.97578e-92
TRAM1	-0.584361	7.97847	-22.0305	4.14089e-93	1.01222e-91
IFT20	-0.409002	7.79288	-22.0271	4.38291e-93	1.07061e-91
ARFIP2	-0.411099	7.78558	-22.022	4.76512e-93	1.16312e-91
OLFM1	-0.382621	7.74264	-22.0133	5.5049e-93	1.34271e-91
CCND1	-0.523562	7.84918	-22.0061	6.2027e-93	1.51182e-91
PRNP	-0.438805	7.79321	-21.9984	7.04971e-93	1.71702e-91
APOPT1	-0.368941	7.7346	-21.9874	8.46009e-93	2.05903e-91
H2AFV	-0.519947	7.92973	-21.9862	8.62835e-93	2.09846e-91
DMAC1	-0.335294	7.71412	-21.9844	8.88374e-93	2.15901e-91
PSMA3	-0.524122	7.92362	-21.9784	9.81423e-93	2.38342e-91
MRPS18C	-0.411545	7.78206	-21.9716	1.09753e-92	2.66346e-91
FBXW5	-0.38427	7.75693	-21.9464	1.66713e-92	4.04282e-91
BANF1	-0.348319	7.71796	-21.9435	1.74933e-92	4.23909e-91
C9orf78	-0.452311	7.83095	-21.9341	2.04287e-92	4.94684e-91
PSMD10	-0.324783	7.69883	-21.921	2.5349e-92	6.13388e-91
GRIK2	0.856818	8.38659	21.9013	3.513e-92	8.49452e-91
SUSD1	0.660298	8.18405	21.886	4.52086e-92	1.09237e-90
MRPL27	-0.361697	7.74122	-21.8809	4.91735e-92	1.18732e-90
NDN	-0.363001	7.7251	-21.862	6.7254e-92	1.62271e-90
RAB13	-0.341574	7.71682	-21.8373	1.01014e-91	2.43551e-90
AC100810.1	-0.358362	7.72801	-21.8345	1.05829e-91	2.54978e-90
MAGOH	-0.415797	7.79183	-21.8157	1.44221e-91	3.47229e-90
PDLIM2	-0.425747	7.75525	-21.8082	1.63398e-91	3.93115e-90
CCDC124	-0.316242	7.70775	-21.8081	1.63547e-91	3.93192e-90
RSL1D1	-0.432868	7.81013	-21.7968	1.96999e-91	4.73278e-90
R3HDM2	0.712968	8.32603	21.7928	2.10679e-91	5.05781e-90
NUPR2	-0.339803	7.70795	-21.7779	2.68984e-91	6.45292e-90
BAG5	-0.386274	7.74688	-21.7773	2.71845e-91	6.5169e-90
RPL3	-4.87109	10.0491	-122.979	0	0
DTD1	-0.375032	7.74682	-21.7711	3.00983e-91	7.2051e-90
ZDHHC12	-0.305141	7.68865	-21.7599	3.61773e-91	8.65417e-90
STARD13	0.68528	8.10676	21.754	3.99224e-91	9.54325e-90
ATP1B1	-0.864366	8.38094	-21.7501	4.25102e-91	1.01546e-89
PFDN6	-0.328822	7.70829	-21.742	4.8607e-91	1.16027e-89
SYNE2	0.808937	8.54399	21.7419	4.86625e-91	1.16077e-89
SCGN	-0.945514	9.00953	-21.7294	5.98486e-91	1.42658e-89
RNF181	-0.339435	7.71109	-21.7242	6.51559e-91	1.55199e-89
PIGT	-0.415404	7.77301	-21.7152	7.55579e-91	1.79848e-89
MAFG	-0.410201	7.7712	-21.7149	7.58854e-91	1.805e-89
NKAP	-0.417577	7.79303	-21.7149	7.59918e-91	1.80624e-89
TMEM61	-0.399407	7.77106	-21.6992	9.82858e-91	2.3345e-89
ABCA3	0.669508	8.25659	21.6982	9.99776e-91	2.373e-89
CUEDC2	-0.377079	7.75598	-21.6897	1.14964e-90	2.72677e-89
EMC3	-0.510871	7.89004	-21.6553	2.02183e-90	4.79208e-89
CYB561	-0.491757	7.85816	-21.6496	2.22103e-90	5.26052e-89
PA2G4	-0.47215	7.84581	-21.6336	2.88961e-90	6.83923e-89
EIF4EBP1	-0.512931	7.87036	-21.6286	3.13553e-90	7.41604e-89
RAB5IF	-0.300431	7.68656	-21.6119	4.12584e-90	9.7514e-89
ABRACL	-0.334076	7.71948	-21.6106	4.21271e-90	9.94972e-89
ABLIM2	0.5847	8.02879	21.6062	4.52756e-90	1.06858e-88
B4GAT1	-0.332861	7.70215	-21.5964	5.32491e-90	1.25588e-88
KIF5B	-0.699344	8.17758	-21.5905	5.86589e-90	1.3825e-88
CACYBP	-0.39333	7.75256	-21.5854	6.37304e-90	1.50098e-88
VPS29	-0.520262	7.92636	-21.5851	6.4103e-90	1.50869e-88
MRPS7	-0.343088	7.72373	-21.5796	7.01451e-90	1.64974e-88
UBE2F	-0.320204	7.70136	-21.5673	8.57069e-90	2.01432e-88
SURF4	-0.761839	8.28952	-21.5636	9.11936e-90	2.14177e-88
ARPC4	-0.323925	7.71277	-21.5626	9.26135e-90	2.1736e-88
TMEM179B	-0.380364	7.75486	-21.5621	9.34587e-90	2.1919e-88
RNPS1	-0.519048	7.91975	-21.5587	9.87013e-90	2.31324e-88
SSSCA1	-0.320177	7.69919	-21.5535	1.07622e-89	2.52055e-88
GPAA1	-0.391786	7.76393	-21.5497	1.14352e-89	2.6763e-88
OAZ2	-0.433029	7.83952	-21.5483	1.17087e-89	2.7384e-88
AP002387.2	-0.287466	7.68617	-21.5454	1.22877e-89	2.8718e-88
LINC01933	0.672195	7.99526	21.5357	1.4407e-89	3.36477e-88
GPX3	-0.687632	7.90867	-21.5266	1.67217e-89	3.90266e-88
RPL41	-4.92398	9.95016	-132.769	0	0
FAM102A	-0.592457	8.03387	-21.5233	1.7636e-89	4.11033e-88
WRB	-0.381718	7.77282	-21.5149	2.02395e-89	4.71384e-88
MIRLET7BHG	0.482655	7.89844	21.5123	2.11041e-89	4.9118e-88
PPP2CA	-0.370766	7.75026	-21.5088	2.23638e-89	5.20136e-88
SRSF8	-0.369012	7.75066	-21.5072	2.29536e-89	5.33484e-88
MSMO1	-0.546252	7.84663	-21.5031	2.45353e-89	5.69852e-88
MRPS12	-0.317037	7.69767	-21.5022	2.49075e-89	5.78096e-88
GABARAPL1	-0.434441	7.81874	-21.4986	2.64435e-89	6.13321e-88
SPTSSA	-0.339276	7.72213	-21.4864	3.22712e-89	7.47969e-88
FHIT	0.87697	8.26798	21.469	4.28717e-89	9.92978e-88
RER1	-0.416037	7.80675	-21.4684	4.32974e-89	1.00215e-87
KLF10	-0.37601	7.73426	-21.4577	5.16264e-89	1.1941e-87
SCAPER	0.752194	8.50709	21.4572	5.20056e-89	1.20204e-87
REX1BD	-0.38009	7.77066	-21.4559	5.3173e-89	1.22818e-87
APEX1	-0.348293	7.73832	-21.4441	6.44126e-89	1.48677e-87
RCN1	-0.364526	7.74546	-21.441	6.77921e-89	1.56369e-87
GGCT	-0.34336	7.70805	-21.4334	7.67353e-89	1.76876e-87
EML6	0.65156	8.12446	21.4324	7.80446e-89	1.79771e-87
SPINT1-AS1	-0.33864	7.73096	-21.3834	1.73689e-88	3.99806e-87
LINC01146	0.680927	8.11362	21.3746	2.00638e-88	4.61522e-87
CAPZA2	-0.586961	8.06488	-21.3681	2.23195e-88	5.13058e-87
RFX6	0.660898	8.12772	21.352	2.89775e-88	6.65648e-87
CDKN1A	-0.45999	7.77279	-21.3497	3.00883e-88	6.90693e-87
TOLLIP	-0.492363	7.90161	-21.3465	3.17062e-88	7.27334e-87
DENND1A	0.578418	8.0443	21.3445	3.27969e-88	7.51841e-87
CLASP1	0.705552	8.34623	21.3428	3.36982e-88	7.71974e-87
NR2F6	-0.330157	7.71257	-21.3346	3.85356e-88	8.82188e-87
NUBP2	-0.337889	7.72105	-21.3343	3.86994e-88	8.85333e-87
SNX17	-0.357483	7.73469	-21.326	4.43128e-88	1.01306e-86
TIMM17B	-0.329935	7.71018	-21.3254	4.47124e-88	1.0215e-86
SWI5	-0.370684	7.75122	-21.314	5.38961e-88	1.23047e-86
SRA1	-0.411385	7.79867	-21.3132	5.45765e-88	1.24516e-86
CYB5R1	-0.377583	7.75736	-21.3096	5.79221e-88	1.32059e-86
PLXNA2	0.679003	8.18413	21.3093	5.81407e-88	1.32468e-86
PNRC2	-0.419708	7.80591	-21.301	6.65794e-88	1.51591e-86
PGP	-0.390202	7.78497	-21.2793	9.48867e-88	2.15896e-86
CGRRF1	-0.383311	7.77143	-21.2771	9.82853e-88	2.23478e-86
ANKRD36B	0.459861	7.87145	21.2607	1.28381e-87	2.9171e-86
SMIM37	-0.332243	7.71583	-21.2595	1.3081e-87	2.97028e-86
CCDC25	-0.401801	7.77863	-21.2589	1.32278e-87	3.00159e-86
RTF2	-0.490009	7.91785	-21.2502	1.52316e-87	3.45394e-86
UQCC2	-0.444205	7.82314	-21.2461	1.62653e-87	3.68584e-86
TMED6	-0.364832	7.72079	-21.2459	1.63422e-87	3.70079e-86
JOSD2	-0.349122	7.71517	-21.2426	1.72256e-87	3.8982e-86
DCTN6	-0.368019	7.76384	-21.2274	2.20639e-87	4.98975e-86
AKT3	0.921448	8.87562	21.2181	2.56807e-87	5.80377e-86
NT5C	-0.332787	7.71206	-21.2114	2.86341e-87	6.46686e-86
BCAS3	0.753967	8.2083	21.2003	3.4278e-87	7.7363e-86
VTI1A	0.686516	8.22879	21.1966	3.64269e-87	8.21578e-86
UBXN6	-0.375953	7.77664	-21.1518	7.53307e-87	1.69788e-85
POLR2G	-0.313091	7.70034	-21.1512	7.61046e-87	1.71417e-85
CENPB	-0.327337	7.71322	-21.1441	8.5366e-87	1.92148e-85
INSM1	-0.423803	7.75892	-21.1439	8.56679e-87	1.92698e-85
DDX21	-0.501782	7.88828	-21.1421	8.81508e-87	1.9815e-85
ZNF22	-0.374084	7.75261	-21.1127	1.42197e-86	3.19424e-85
CDK4	-0.31489	7.70668	-21.107	1.55922e-86	3.50021e-85
SMPD1	-0.371694	7.74341	-21.1038	1.64231e-86	3.68427e-85
SLU7	-0.378329	7.7605	-21.0992	1.76836e-86	3.9644e-85
REXO2	-0.362347	7.75157	-21.0725	2.72737e-86	6.11026e-85
MT-CO2	-5.04569	10.1005	-47.177	5.42107e-296	7.54406e-294
METTL15	0.563218	8.02305	21.0644	3.10577e-86	6.94873e-85
ELP4	0.676591	8.21257	21.0621	3.2284e-86	7.21827e-85
CAST	-0.70006	8.22258	-21.0617	3.2483e-86	7.25794e-85
CPNE3	-0.518944	7.95488	-21.0347	5.02534e-86	1.1221e-84
PSMD6	-0.379844	7.77098	-21.0299	5.43343e-86	1.21242e-84
HERC4	0.651227	8.14188	21.0278	5.61915e-86	1.25302e-84
RBM6	0.740167	8.50461	21.0188	6.50498e-86	1.44959e-84
PPP1R7	-0.437794	7.86093	-21.0167	6.72655e-86	1.49798e-84
TMED1	-0.297903	7.68823	-21.0086	7.67152e-86	1.70728e-84
MIR200CHG	-0.326596	7.70948	-20.9951	9.53419e-86	2.12041e-84
OSCP1	-0.336268	7.72567	-20.9919	1.00423e-85	2.23194e-84
ULK4	0.723185	8.2873	20.9877	1.07575e-85	2.38931e-84
TMEM203	-0.296041	7.68722	-20.9796	1.22598e-85	2.72117e-84
AIP	-0.281728	7.68159	-20.9692	1.44874e-85	3.21349e-84
TMEM141	-0.325366	7.7089	-20.9658	1.53184e-85	3.39556e-84
PODXL2	-0.44617	7.82671	-20.9644	1.56685e-85	3.47086e-84
CHCHD1	-0.307495	7.70149	-20.9536	1.86374e-85	4.12582e-84
NR0B1	-0.467347	7.80427	-20.9419	2.25258e-85	4.98331e-84
OAT	-0.38112	7.77087	-20.9409	2.28997e-85	5.06268e-84
SF3B2	-0.552636	7.95132	-20.9406	2.30233e-85	5.08665e-84
C11orf1	-0.321395	7.71343	-20.9351	2.51361e-85	5.5498e-84
HDDC2	-0.353413	7.74524	-20.933	2.60019e-85	5.73717e-84
YWHAZ	-0.722883	8.24064	-20.9247	2.97612e-85	6.56233e-84
BAX	-0.354275	7.74306	-20.9195	3.23599e-85	7.13065e-84
ELOF1	-0.320133	7.71229	-20.8944	4.8493e-85	1.06787e-83
ANAPC15	-0.305203	7.69038	-20.8907	5.14425e-85	1.13207e-83
RTL8C	-0.318841	7.70788	-20.8839	5.73903e-85	1.26213e-83
UFM1	-0.482764	7.88052	-20.8607	8.34307e-85	1.83362e-83
GRIA3	0.676684	8.21115	20.8542	9.26769e-85	2.03549e-83
SMIM20	-0.324068	7.71165	-20.8392	1.17983e-84	2.58961e-83
DAB1	0.886277	8.22357	20.8378	1.20622e-84	2.6458e-83
MEA1	-0.304871	7.69391	-20.8372	1.21877e-84	2.67158e-83
EBP	-0.310659	7.69536	-20.8196	1.61801e-84	3.5444e-83
FAM210B	-0.365345	7.73893	-20.8025	2.1307e-84	4.66445e-83
ATP8A1	0.763821	8.32733	20.7993	2.24458e-84	4.91055e-83
BRMS1	-0.321689	7.71451	-20.7977	2.30046e-84	5.02951e-83
DNALI1	-0.370137	7.75625	-20.7913	2.54932e-84	5.56997e-83
CDKN2AIPNL	-0.317705	7.71844	-20.7906	2.5814e-84	5.6364e-83
EIF4B	-0.629036	8.11818	-20.7867	2.74494e-84	5.98958e-83
CISD3	-0.334622	7.71983	-20.7854	2.80316e-84	6.11264e-83
ZMAT2	-0.3347	7.73055	-20.7665	3.80368e-84	8.289e-83
CKLF	-0.278294	7.67609	-20.7586	4.31391e-84	9.39481e-83
LIN7B	-0.356336	7.74874	-20.7521	4.79271e-84	1.04308e-82
DDX24	-0.812253	8.4539	-20.7403	5.79395e-84	1.26016e-82
CTDNEP1	-0.354867	7.73395	-20.7319	6.62941e-84	1.44094e-82
EBNA1BP2	-0.395024	7.80385	-20.7298	6.85467e-84	1.48894e-82
TXN2	-0.373825	7.76769	-20.7296	6.87152e-84	1.49163e-82
SPAG7	-0.375757	7.7668	-20.7207	7.93254e-84	1.72084e-82
AUP1	-0.355343	7.74813	-20.701	1.08867e-83	2.36017e-82
LAMP1	-0.482294	7.88783	-20.698	1.14131e-83	2.47269e-82
AC096759.1	0.599193	8.02995	20.6939	1.21958e-83	2.64056e-82
FLYWCH2	-0.363241	7.75854	-20.6871	1.35902e-83	2.94058e-82
COX20	-0.42082	7.84073	-20.6834	1.4433e-83	3.12091e-82
TMEM256	-0.294836	7.68669	-20.6752	1.64699e-83	3.55907e-82
NME4	-0.307889	7.69571	-20.6705	1.77362e-83	3.83025e-82
RAB1B	-0.376594	7.77644	-20.6599	2.10343e-83	4.53956e-82
HSPA13	-0.38403	7.75903	-20.6577	2.17843e-83	4.69841e-82
PBXIP1	-0.35844	7.73122	-20.6392	2.93221e-83	6.32009e-82
SRSF2	-0.392113	7.77262	-20.6223	3.84007e-83	8.27156e-82
CMTM6	-0.422395	7.80685	-20.6203	3.9675e-83	8.54057e-82
NANS	-0.375363	7.76376	-20.6155	4.28489e-83	9.21787e-82
COMMD3	-0.308434	7.70324	-20.6131	4.4525e-83	9.57231e-82
MT-ND6	-0.564414	7.8263	-20.613	4.46022e-83	9.58276e-82
GLT8D1	-0.375449	7.76996	-20.6107	4.62244e-83	9.92492e-82
PRADC1	-0.296819	7.69153	-20.6071	4.89787e-83	1.05096e-81
ZNF593	-0.325637	7.71385	-20.6036	5.17819e-83	1.1104e-81
PCSK1	-0.752711	8.18524	-20.5732	8.4266e-83	1.80582e-81
TADA3	-0.354888	7.75869	-20.5718	8.61935e-83	1.84595e-81
SNAPC5	-0.307786	7.71034	-20.5702	8.83907e-83	1.8918e-81
SMIM7	-0.43969	7.87422	-20.5697	8.91e-83	1.90576e-81
NANOS1	-0.304087	7.69236	-20.5692	8.99129e-83	1.92193e-81
RETREG2	-0.329576	7.72726	-20.5433	1.35989e-82	2.90496e-81
ACAA2	-0.325591	7.71726	-20.5419	1.38949e-82	2.96631e-81
UTRN	0.640706	8.118	20.5401	1.43035e-82	3.0516e-81
CNBD2	-0.312624	7.69968	-20.5344	1.56647e-82	3.33987e-81
LRFN2	0.669184	8.13681	20.5306	1.66585e-82	3.54952e-81
LRBA	0.886866	8.86169	20.5252	1.81542e-82	3.86575e-81
EXT1	0.666729	8.02872	20.5197	1.98073e-82	4.21508e-81
SARS	-0.552106	8.02055	-20.5128	2.21126e-82	4.70269e-81
FYB2	0.589048	7.9595	20.4911	3.12713e-82	6.64623e-81
CD2BP2	-0.315811	7.71566	-20.4864	3.37396e-82	7.16631e-81
PET117	-0.303675	7.69954	-20.4796	3.75695e-82	7.97472e-81
TMEM106B	-0.520061	7.92946	-20.4727	4.198e-82	8.90528e-81
YRDC	-0.282877	7.68474	-20.4699	4.38769e-82	9.30178e-81
FAM92A	-0.47295	7.91354	-20.465	4.74656e-82	1.00562e-80
DDR1	-0.409815	7.79802	-20.4609	5.06079e-82	1.07152e-80
FAM177A1	-0.519239	7.94853	-20.4598	5.15427e-82	1.09062e-80
TMEM14A	-0.312782	7.71188	-20.4594	5.18645e-82	1.09674e-80
CDKN1C	-0.493473	7.84149	-20.4552	5.54499e-82	1.17182e-80
ZC3H15	-0.526751	7.96586	-20.4429	6.74357e-82	1.42422e-80
AL162231.1	-0.316813	7.70883	-20.4351	7.63366e-82	1.61119e-80
PLCL2	0.748154	8.44421	20.4295	8.34642e-82	1.76052e-80
CSNK2B	-0.341679	7.72451	-20.4282	8.52607e-82	1.79728e-80
DCTPP1	-0.278751	7.67695	-20.4249	8.99338e-82	1.8946e-80
TBCK	0.535793	8.01021	20.4201	9.70677e-82	2.0436e-80
RPN2	-0.592267	8.01854	-20.4093	1.1526e-81	2.42508e-80
C5orf24	-0.363861	7.75676	-20.4087	1.16299e-81	2.44541e-80
CIR1	-0.552148	8.00866	-20.4027	1.27958e-81	2.68887e-80
C2orf74	-0.391589	7.79411	-20.384	1.72265e-81	3.61768e-80
PITPNA-AS1	-0.298561	7.6912	-20.3815	1.79461e-81	3.76643e-80
PARD6A	-0.267484	7.67125	-20.3772	1.92075e-81	4.02865e-80
MTX1	-0.298198	7.691	-20.3763	1.94803e-81	4.08332e-80
FOXP1	0.811397	8.70652	20.3551	2.72988e-81	5.7186e-80
AL162377.1	-0.297926	7.69689	-20.3534	2.80524e-81	5.8728e-80
PNKD	-0.34299	7.73429	-20.3476	3.0729e-81	6.42913e-80
BTG3	-0.616111	8.112	-20.3456	3.1752e-81	6.63901e-80
AGPAT2	-0.390295	7.76702	-20.3408	3.42779e-81	7.16268e-80
LRMDA	0.927606	8.4921	20.3264	4.30338e-81	8.98673e-80
TRPS1	0.570781	7.99805	20.3257	4.35582e-81	9.09058e-80
COPS6	-0.421588	7.84426	-20.3242	4.45769e-81	9.29739e-80
AIMP1	-0.453318	7.8597	-20.3212	4.67681e-81	9.74833e-80
TP53I13	-0.385666	7.77539	-20.314	5.24478e-81	1.09254e-79
PDXDC1	0.656935	8.42796	20.3132	5.3061e-81	1.10463e-79
MYO1B	0.618808	8.18564	20.3081	5.75837e-81	1.19804e-79
MED31	-0.341318	7.73861	-20.3023	6.30895e-81	1.31178e-79
FGD5-AS1	-0.362457	7.76614	-20.2924	7.3871e-81	1.535e-79
NDUFA9	-0.314286	7.70462	-20.2755	9.6642e-81	2.00692e-79
SSBP4	-0.531004	8.02362	-20.2724	1.01449e-80	2.10544e-79
FBXO31	0.500838	7.94957	20.2711	1.03593e-80	2.1486e-79
VPS13B	0.683353	8.36085	20.2708	1.04098e-80	2.15776e-79
FAM32A	-0.299043	7.69955	-20.2527	1.38626e-80	2.87168e-79
JAGN1	-0.287907	7.68499	-20.244	1.59274e-80	3.29736e-79
PINK1	-0.323756	7.72464	-20.2212	2.28283e-80	4.72311e-79
FAAH2	0.545957	8.00696	20.185	4.05308e-80	8.38054e-79
ACOT11	0.447788	7.85691	20.1828	4.19252e-80	8.66351e-79
SQLE	-0.451267	7.82011	-20.1703	5.11634e-80	1.0566e-78
SUPT4H1	-0.275465	7.6844	-20.161	5.92511e-80	1.22287e-78
STMN1	-0.336232	7.71242	-20.1496	7.09328e-80	1.46306e-78
ZNF688	-0.301009	7.70304	-20.1421	7.98094e-80	1.64514e-78
ZNF24	-0.449806	7.8738	-20.1373	8.61621e-80	1.775e-78
CAMK2N2	-0.308322	7.70234	-20.1371	8.63658e-80	1.77811e-78
PSMA4	-0.403952	7.79751	-20.1314	9.46295e-80	1.94704e-78
ARL2BP	-0.405763	7.80298	-20.1168	1.19119e-79	2.44942e-78
RDH14	-0.29482	7.69423	-20.1139	1.24744e-79	2.56353e-78
WDR13	-0.382695	7.79342	-20.1057	1.41845e-79	2.91317e-78
LINC01885	0.522642	7.86381	20.1037	1.46454e-79	3.00599e-78
XKR6	0.729891	8.26419	20.097	1.62737e-79	3.33815e-78
G6PC3	-0.288115	7.69708	-20.0919	1.76375e-79	3.6157e-78
DNAH14	0.70657	8.36076	20.0895	1.83333e-79	3.75604e-78
ACAT2	-0.35772	7.73905	-20.0849	1.96925e-79	4.03203e-78
ARF6	-0.291217	7.69332	-20.0794	2.14854e-79	4.39644e-78
MYO9A	0.620773	8.17263	20.0722	2.40648e-79	4.92125e-78
DZIP1L	0.377703	7.78395	20.0721	2.41075e-79	4.92697e-78
SNRNP25	-0.27075	7.67555	-20.0629	2.78621e-79	5.69085e-78
NORAD	-0.61556	8.05192	-20.0564	3.08849e-79	6.30443e-78
SPRYD7	-0.352885	7.77078	-20.0542	3.19548e-79	6.51887e-78
GSE1	0.621814	8.20803	20.0432	3.80543e-79	7.75844e-78
XG	0.58659	7.91095	20.0287	4.78243e-79	9.74442e-78
SYT7	0.694736	8.59351	20.023	5.22577e-79	1.06413e-77
STK16	-0.279619	7.68578	-20.0155	5.88141e-79	1.19691e-77
SAR1B	-0.576195	8.01716	-20.0036	7.09876e-79	1.44377e-77
NALCN	0.685917	8.31716	19.9945	8.19438e-79	1.66559e-77
PTPRK	0.677336	8.10347	19.9913	8.61187e-79	1.74939e-77
YIPF6	-0.471487	7.9127	-19.9868	9.24862e-79	1.8776e-77
LMCD1-AS1	0.723565	8.12174	19.9863	9.32495e-79	1.89195e-77
UNC13B	0.679718	8.3354	19.9857	9.40181e-79	1.9064e-77
SH3BGRL	-0.551861	8.0871	-19.9823	9.9167e-79	2.00958e-77
MAFA	-0.611865	8.00349	-19.9803	1.02437e-78	2.07459e-77
ADGRV1	0.579094	8.07459	19.9769	1.0805e-78	2.18694e-77
EPS15	0.660209	8.39607	19.9508	1.62963e-78	3.2964e-77
SNTG1	0.892682	8.29526	19.9473	1.722e-78	3.48116e-77
TMEM184A	0.383954	7.80064	19.9433	1.83118e-78	3.69965e-77
C21orf2	-0.349644	7.75718	-19.9409	1.90205e-78	3.84051e-77
C1QTNF4	-0.375373	7.72249	-19.937	2.02176e-78	4.07977e-77
PCIF1	-0.317136	7.7139	-19.9277	2.34107e-78	4.72128e-77
TMEM30B	-0.269768	7.68004	-19.9156	2.82948e-78	5.70283e-77
HTATSF1	-0.308528	7.71165	-19.8935	4.00567e-78	8.06859e-77
CDC26	-0.299573	7.70154	-19.8868	4.44684e-78	8.95187e-77
ALDH1A1	-0.568286	8.01494	-19.8848	4.59215e-78	9.23884e-77
FDFT1	-0.538748	7.9137	-19.8826	4.75434e-78	9.55941e-77
RALGAPA2	0.669555	8.27751	19.8759	5.27724e-78	1.06044e-76
PCMT1	-0.55307	8.03946	-19.8617	6.59508e-78	1.32447e-76
C12orf76	-0.36731	7.76499	-19.8592	6.86418e-78	1.37768e-76
UPF3A	-0.645834	8.19465	-19.8515	7.7397e-78	1.55248e-76
KRR1	-0.373274	7.78729	-19.85	7.92525e-78	1.58874e-76
LDOC1	-0.284575	7.68656	-19.843	8.84811e-78	1.77269e-76
BTBD6	-0.279426	7.67935	-19.8334	1.02787e-77	2.05808e-76
CARMIL1	0.629884	8.14694	19.8255	1.16381e-77	2.32886e-76
POLR3GL	-0.280591	7.69031	-19.8243	1.18574e-77	2.37133e-76
TMEM109	-0.307458	7.70274	-19.8236	1.19923e-77	2.3969e-76
POLD2	-0.385364	7.79605	-19.8133	1.40931e-77	2.81509e-76
ANKRD36	0.461747	7.94063	19.8016	1.69188e-77	3.37751e-76
SAMD11	-0.477339	7.90332	-19.7998	1.7411e-77	3.47371e-76
MRPL13	-0.341365	7.75862	-19.7964	1.83423e-77	3.65734e-76
USP16	-0.489376	7.92131	-19.7841	2.22351e-77	4.4309e-76
PSMD13	-0.386577	7.79773	-19.7827	2.27237e-77	4.52558e-76
TPM4	-0.524716	7.89978	-19.7822	2.29029e-77	4.55856e-76
SLC12A5	-0.314413	7.71527	-19.7806	2.3482e-77	4.67106e-76
PPP4C	-0.314828	7.71905	-19.774	2.60373e-77	5.17629e-76
DRC1	-0.305087	7.6881	-19.7717	2.69995e-77	5.36438e-76
CBX3	-0.395388	7.81951	-19.7701	2.77046e-77	5.50123e-76
PATJ	0.781455	8.6212	19.7654	2.98219e-77	5.91815e-76
TOX	0.905481	8.76304	19.7417	4.31829e-77	8.56456e-76
NRG3	0.933861	8.24872	19.7194	6.11251e-77	1.21159e-75
NRBF2	-0.3332	7.73382	-19.6859	1.03093e-76	2.04225e-75
C18orf32	-0.304312	7.70814	-19.6839	1.06344e-76	2.10541e-75
VAV2	0.461933	7.8872	19.6746	1.22935e-76	2.43244e-75
COBLL1	0.674531	8.29664	19.6744	1.23365e-76	2.43952e-75
NONO	-0.443746	7.89417	-19.6695	1.33166e-76	2.63178e-75
GCHFR	-0.274428	7.67434	-19.6628	1.47837e-76	2.91999e-75
NF1	0.727719	8.53027	19.6621	1.49438e-76	2.94988e-75
DIAPH2	0.67266	8.2833	19.6473	1.88148e-76	3.71151e-75
TSSC4	-0.349799	7.76086	-19.6473	1.88313e-76	3.71151e-75
C22orf39	-0.308187	7.71732	-19.6473	1.88353e-76	3.71151e-75
PSMC4	-0.334597	7.73737	-19.6418	2.05037e-76	4.03789e-75
TSN	-0.336167	7.7502	-19.6384	2.16228e-76	4.25578e-75
GLOD4	-0.322106	7.72885	-19.6279	2.54802e-76	5.01204e-75
PPM1L	0.891123	8.72329	19.6131	3.2073e-76	6.30519e-75
MAL2	-0.451883	7.88551	-19.6115	3.28889e-76	6.46179e-75
POLR3K	-0.259161	7.66759	-19.6049	3.64369e-76	7.1547e-75
RAB18	-0.514269	8.00073	-19.5967	4.14006e-76	8.12459e-75
EIF4H	-0.440444	7.88453	-19.5966	4.14696e-76	8.13338e-75
ARHGEF10L	0.605133	8.15468	19.5936	4.34326e-76	8.51339e-75
FOXP2	0.82675	8.40677	19.5905	4.56177e-76	8.93648e-75
ZRANB2	0.587794	8.20082	19.5826	5.15726e-76	1.00971e-74
TOM1L2	0.503434	8.03276	19.5793	5.42368e-76	1.06126e-74
PRKAR1A	-0.623241	8.12721	-19.5765	5.66821e-76	1.10846e-74
ARL4A	-0.282292	7.68372	-19.5762	5.69211e-76	1.11248e-74
PGBD5	0.488556	7.97462	19.571	6.17669e-76	1.20649e-74
IRF2BP2	-0.43341	7.81173	-19.5591	7.43214e-76	1.45087e-74
BOD1	-0.304045	7.71182	-19.5471	8.94933e-76	1.74603e-74
AGAP1	0.744701	8.40053	19.5432	9.5114e-76	1.85461e-74
PAIP1	-0.401049	7.81879	-19.5415	9.77139e-76	1.9042e-74
GON7	-0.289443	7.69401	-19.5348	1.08361e-75	2.11046e-74
SND1	0.745723	8.68252	19.5339	1.09956e-75	2.14029e-74
POP4	-0.272703	7.68296	-19.5067	1.67626e-75	3.26094e-74
HPS1	-0.306704	7.71687	-19.5057	1.70321e-75	3.31143e-74
PNPLA4	-0.279316	7.69381	-19.504	1.74853e-75	3.39758e-74
CDKAL1	0.655273	8.31219	19.5003	1.85249e-75	3.59749e-74
EMD	-0.281115	7.69064	-19.4851	2.34443e-75	4.5502e-74
KIAA1324	0.788925	8.78136	19.4764	2.68176e-75	5.20191e-74
PSMD3	-0.365245	7.77324	-19.4714	2.89608e-75	5.61438e-74
ZNF462	0.585306	8.15973	19.4691	3.00213e-75	5.81661e-74
LMNTD1	0.763536	8.30438	19.4686	3.02677e-75	5.86097e-74
PRR7	-0.287994	7.69168	-19.4606	3.42744e-75	6.63298e-74
FARS2	0.563056	8.08882	19.4496	4.06298e-75	7.85838e-74
MMP24OS	-0.385224	7.7929	-19.4333	5.23071e-75	1.01111e-73
AAED1	-0.379756	7.79768	-19.4217	6.26188e-75	1.20974e-73
SMC3	-0.464223	7.9008	-19.4215	6.27742e-75	1.21204e-73
WDR54	-0.293046	7.70203	-19.4156	6.87605e-75	1.32686e-73
GINM1	-0.414022	7.83233	-19.4115	7.33042e-75	1.41373e-73
ECI2	-0.36288	7.7836	-19.4066	7.90501e-75	1.52367e-73
KLHL3	0.391014	7.81846	19.4009	8.63054e-75	1.66256e-73
GDA	0.610265	8.15767	19.3931	9.73657e-75	1.87454e-73
AL392172.1	-0.252771	7.66578	-19.3841	1.11917e-74	2.15345e-73
MAZ	-0.295692	7.70396	-19.3805	1.18455e-74	2.27795e-73
CENPS	-0.244896	7.66094	-19.3695	1.40203e-74	2.69463e-73
SLC39A7	-0.4029	7.82792	-19.3573	1.69533e-74	3.25648e-73
ENDOG	-0.27361	7.68132	-19.3441	2.07585e-74	3.98511e-73
ZMYM4	0.49795	8.0139	19.3361	2.3502e-74	4.5092e-73
MEIS1	0.698655	8.26892	19.3234	2.86064e-74	5.48544e-73
CSRNP1	-0.293735	7.70067	-19.3166	3.17664e-74	6.08789e-73
TMEM158	-0.284754	7.68109	-19.3094	3.55128e-74	6.80199e-73
CCT2	-0.365049	7.77642	-19.302	3.97645e-74	7.61199e-73
R3HCC1	-0.285214	7.69826	-19.3002	4.09076e-74	7.82635e-73
TRMT9B	0.432068	7.84567	19.2975	4.26515e-74	8.15535e-73
DEXI	-0.266366	7.67983	-19.2948	4.44236e-74	8.48934e-73
PSD3	0.676504	8.27174	19.2897	4.80905e-74	9.18485e-73
ALDH9A1	-0.346296	7.76133	-19.284	5.25333e-74	1.00277e-72
OTULINL	0.639475	8.22954	19.2741	6.11167e-74	1.16595e-72
SDHAF1	-0.258786	7.67534	-19.2629	7.2679e-74	1.38574e-72
ZNHIT3	-0.304122	7.71829	-19.2592	7.68781e-74	1.46496e-72
PBX1	0.718566	8.33354	19.252	8.59973e-74	1.63781e-72
PEG10	-0.623332	7.88788	-19.2497	8.90028e-74	1.69408e-72
LAMP2	-0.415884	7.83654	-19.2465	9.35484e-74	1.77959e-72
GLRA1	0.482612	7.91179	19.2338	1.13683e-73	2.1614e-72
TM2D3	-0.401368	7.84233	-19.2202	1.40248e-73	2.66494e-72
SHROOM3	0.620705	8.13057	19.22	1.40645e-73	2.67099e-72
CDK5R2	-0.289549	7.69568	-19.2138	1.54666e-73	2.9356e-72
MACF1	0.847084	8.89088	19.2126	1.57526e-73	2.98769e-72
YTHDF3-AS1	-0.251928	7.66402	-19.2126	1.57589e-73	2.98769e-72
THAP7	-0.27781	7.6855	-19.2091	1.66254e-73	3.15018e-72
ID4	-0.382021	7.77774	-19.2078	1.69606e-73	3.21188e-72
XRCC6	-0.536479	8.02985	-19.2033	1.81805e-73	3.44095e-72
MOB4	-0.265346	7.68439	-19.1941	2.0964e-73	3.96554e-72
HMGN5	-0.458958	7.8905	-19.1929	2.13238e-73	4.03133e-72
ZHX2	0.51593	7.96362	19.1912	2.18969e-73	4.13735e-72
LSM6	-0.32106	7.73957	-19.1884	2.28715e-73	4.31906e-72
NAP1L5	-0.28259	7.69689	-19.1856	2.38734e-73	4.50572e-72
SLC39A3	-0.256271	7.67373	-19.174	2.85392e-73	5.38329e-72
TEX264	-0.30257	7.71208	-19.1731	2.89293e-73	5.45381e-72
BICD1	0.63061	8.24689	19.1723	2.92978e-73	5.52017e-72
LINC00894	0.393841	7.78231	19.1679	3.13196e-73	5.8978e-72
KCTD8	0.794365	8.30857	19.1661	3.22093e-73	6.06193e-72
LRRC24	-0.27181	7.68725	-19.1644	3.30475e-73	6.2162e-72
CHD7	0.619088	8.28313	19.1575	3.67744e-73	6.91333e-72
USP54	0.45896	7.93435	19.1571	3.69774e-73	6.94761e-72
NTMT1	-0.293616	7.71325	-19.1565	3.73051e-73	7.00525e-72
CCNQ	-0.32669	7.73865	-19.156	3.76386e-73	7.06393e-72
MSI2	0.729493	8.58161	19.1508	4.07716e-73	7.64765e-72
PPP1R9A	0.725993	8.50698	19.1348	5.2118e-73	9.77045e-72
CNIH1	-0.365128	7.79862	-19.1297	5.62932e-73	1.05473e-71
TOX3	0.493169	7.89362	19.126	5.9583e-73	1.11574e-71
FBL	-0.309008	7.72108	-19.1248	6.07249e-73	1.13649e-71
ERGIC3	-0.377789	7.81073	-19.1218	6.36081e-73	1.18979e-71
C1orf194	-0.279738	7.68017	-19.1089	7.75253e-73	1.4493e-71
CD164	-0.449112	7.88089	-19.1015	8.67856e-73	1.62151e-71
ATP2B1-AS1	-0.301564	7.70897	-19.0959	9.46324e-73	1.76714e-71
IMP4	-0.288587	7.70117	-19.0765	1.27379e-72	2.37732e-71
MICAL3	0.634917	8.26324	19.0762	1.27838e-72	2.38455e-71
MRPL4	-0.288258	7.71347	-19.0645	1.52887e-72	2.8502e-71
HMGCR	-0.469673	7.8307	-19.0301	2.59018e-72	4.82607e-71
HCFC1R1	-0.281164	7.68992	-19.0292	2.62633e-72	4.89072e-71
PIAS1	0.782003	8.78028	19.0233	2.87228e-72	5.34575e-71
USP9Y	0.52914	8.08248	19.022	2.92998e-72	5.45012e-71
PLEKHB2	-0.398841	7.81855	-19.0184	3.09593e-72	5.75562e-71
SMIM12	-0.314554	7.73049	-19.0149	3.26891e-72	6.07383e-71
TPRG1L	-0.261269	7.68325	-19.0141	3.30454e-72	6.13664e-71
EHMT1	0.550665	8.19381	19.008	3.63134e-72	6.73978e-71
CORO1B	-0.25692	7.66959	-19.0064	3.71741e-72	6.89571e-71
TTR	-5.22864	10.2795	-85.5714	0	0
MFF	-0.45937	7.91314	-18.9964	4.33374e-72	8.03011e-71
FOXA2	-0.421241	7.80943	-18.9915	4.66766e-72	8.64407e-71
ADH5	-0.323563	7.74039	-18.989	4.85279e-72	8.98194e-71
AC025181.2	-0.251362	7.66594	-18.9878	4.94505e-72	9.14767e-71
KLF12	0.676658	8.27301	18.985	5.16069e-72	9.5413e-71
HIST1H1E	-0.291659	7.68866	-18.9817	5.42426e-72	1.00231e-70
FARP1	0.54454	8.07065	18.96	7.55955e-72	1.3961e-70
FAM204A	-0.445446	7.9084	-18.9588	7.69166e-72	1.41972e-70
DNAJB11	-0.30911	7.71553	-18.9549	8.16722e-72	1.50667e-70
NUCB1	-0.349658	7.77553	-18.9543	8.24655e-72	1.52047e-70
CSRNP3	0.665364	8.357	18.952	8.54137e-72	1.57396e-70
MED13L	0.719255	8.51505	18.9491	8.91941e-72	1.64272e-70
STMN2	-0.454682	7.83901	-18.9428	9.82141e-72	1.80785e-70
FAM135A	0.739192	8.4646	18.9383	1.05202e-71	1.93541e-70
RALBP1	-0.406083	7.83481	-18.9347	1.11158e-71	2.04388e-70
PAPSS2	0.787467	8.54529	18.9221	1.34727e-71	2.47588e-70
IRF2BPL	-0.32443	7.73261	-18.9166	1.46517e-71	2.69107e-70
AL022068.1	0.826658	8.4239	18.9108	1.5991e-71	2.93544e-70
GMFB	-0.287352	7.70901	-18.9072	1.69126e-71	3.10292e-70
ZNF503	-0.384234	7.75618	-18.8967	1.98283e-71	3.63588e-70
NXT1	-0.237914	7.66287	-18.8863	2.32211e-71	4.25569e-70
RAB25	-0.271198	7.69219	-18.8843	2.39659e-71	4.38979e-70
MRPL42	-0.394784	7.8452	-18.8767	2.68805e-71	4.92094e-70
COMMD7	-0.280432	7.69807	-18.8737	2.81343e-71	5.14768e-70
TBC1D8	0.658864	8.32918	18.8701	2.97377e-71	5.43808e-70
SYNGR2	-0.250422	7.67306	-18.8681	3.06262e-71	5.59749e-70
PSMD12	-0.449634	7.89493	-18.8666	3.13564e-71	5.72784e-70
C15orf40	-0.32355	7.75302	-18.8607	3.42869e-71	6.25974e-70
MAPRE1	-0.411279	7.85372	-18.8592	3.51132e-71	6.40711e-70
BABAM2	0.632874	8.30948	18.8467	4.24369e-71	7.73925e-70
DNPH1	-0.251432	7.67065	-18.8388	4.78869e-71	8.72843e-70
CTBP2	0.517272	8.06728	18.8361	4.98331e-71	9.07824e-70
NAV3	0.743106	8.24876	18.8348	5.08281e-71	9.25447e-70
TWF1	-0.28622	7.70864	-18.8229	6.09759e-71	1.10961e-69
PTPMT1	-0.2293	7.66034	-18.8179	6.57042e-71	1.195e-69
PNPLA7	0.410213	7.85549	18.8179	6.57643e-71	1.19545e-69
B3GALT6	-0.256036	7.66627	-18.8144	6.93677e-71	1.26027e-69
LARP7	-0.383181	7.81179	-18.7981	8.87685e-71	1.61187e-69
ZNF189	0.44814	7.87695	18.7906	9.94529e-71	1.8049e-69
HYOU1	-0.342019	7.75335	-18.7863	1.0622e-70	1.92666e-69
PSMG1	-0.279812	7.70309	-18.7825	1.12568e-70	2.04071e-69
UBE2V2	-0.456108	7.95114	-18.7757	1.24777e-70	2.26082e-69
C2orf69	-0.274653	7.69246	-18.7636	1.49855e-70	2.71374e-69
NRCAM	0.816947	8.81961	18.7519	1.79087e-70	3.24135e-69
TBCC	-0.248101	7.67238	-18.7468	1.93453e-70	3.49948e-69
PDHB	-0.292234	7.72197	-18.7401	2.13904e-70	3.86734e-69
RXYLT1	-0.377223	7.80261	-18.7359	2.28175e-70	4.12313e-69
CCNC	-0.524274	8.08103	-18.7355	2.29501e-70	4.14486e-69
PARP9	0.436734	7.8961	18.7349	2.31513e-70	4.17894e-69
C1GALT1C1	-0.241865	7.66261	-18.7321	2.41684e-70	4.3602e-69
CREB3	-0.256719	7.67267	-18.7316	2.43619e-70	4.39274e-69
COA4	-0.27942	7.69993	-18.7307	2.4697e-70	4.45077e-69
EPN2	0.525315	8.09235	18.7203	2.88776e-70	5.20137e-69
CAMK2D	0.865962	8.70124	18.6947	4.25311e-70	7.65651e-69
FLG-AS1	0.435425	7.85962	18.6935	4.33109e-70	7.7927e-69
TMEM132D	0.949438	8.62645	18.6929	4.37292e-70	7.86374e-69
GMDS-DT	0.707369	8.37924	18.6858	4.87267e-70	8.75776e-69
MAPK8IP1	-0.373018	7.80157	-18.6857	4.87736e-70	8.76149e-69
TLE1	0.59891	8.16525	18.6687	6.30986e-70	1.13287e-68
PPP1R12B	0.599058	8.21545	18.6663	6.54256e-70	1.17402e-68
TRERF1	0.459825	7.89673	18.6587	7.33075e-70	1.31475e-68
KIAA1143	-0.297953	7.71768	-18.6587	7.34058e-70	1.31581e-68
CCDC91	0.688175	8.38937	18.6568	7.54728e-70	1.35214e-68
THAP11	-0.229305	7.65466	-18.6338	1.06774e-69	1.9119e-68
ATG3	-0.36398	7.79908	-18.625	1.21985e-69	2.1831e-68
AL355472.1	-0.237758	7.65967	-18.6132	1.45791e-69	2.60775e-68
INS	-5.80542	16.1737	-73.0788	0	0
MID1IP1	-0.277169	7.69385	-18.6009	1.75526e-69	3.13627e-68
PCNX2	0.560373	8.18666	18.5989	1.80872e-69	3.23007e-68
OSER1	-0.294399	7.71058	-18.598	1.83542e-69	3.27602e-68
MTIF3	-0.378901	7.82903	-18.5842	2.25758e-69	4.02737e-68
STK33	0.705893	8.48133	18.5748	2.60109e-69	4.63771e-68
MAP9	-0.432414	7.8659	-18.5717	2.72522e-69	4.85645e-68
CRADD	0.731152	8.3886	18.5705	2.77653e-69	4.94526e-68
NINL	0.442067	7.92674	18.568	2.88473e-69	5.13525e-68
SAMD3	0.77722	8.45544	18.5448	4.08714e-69	7.27185e-68
C15orf48	-0.321817	7.73218	-18.5364	4.63732e-69	8.24637e-68
CSRP1	-0.297305	7.72147	-18.5114	6.75487e-69	1.20056e-67
BICRAL	0.547601	8.13813	18.4992	8.1189e-69	1.44222e-67
RTCB	-0.471094	7.93685	-18.4911	9.1717e-69	1.62838e-67
CRB3	-0.227514	7.657	-18.4905	9.25431e-69	1.64217e-67
RNMT	-0.502055	7.95924	-18.4876	9.66234e-69	1.71367e-67
DIRAS3	-0.268223	7.6823	-18.4821	1.04934e-68	1.86008e-67
MANBAL	-0.301873	7.73228	-18.4804	1.07727e-68	1.90859e-67
FUNDC1	-0.232904	7.66713	-18.4744	1.17837e-68	2.08661e-67
SGMS1	0.583636	8.17468	18.4692	1.2742e-68	2.25509e-67
SERINC3	-0.399435	7.83097	-18.4633	1.39271e-68	2.46354e-67
RAB14	-0.451568	7.9479	-18.4626	1.40692e-68	2.48737e-67
AMZ2	-0.247722	7.67107	-18.4575	1.51936e-68	2.68474e-67
GAS2	0.498944	7.9597	18.451	1.67456e-68	2.95741e-67
PPP1CA	-0.293317	7.72771	-18.4484	1.74034e-68	3.07197e-67
POLR2H	-0.287529	7.71921	-18.4399	1.97922e-68	3.4918e-67
DNAJC15	-0.519266	8.05608	-18.4087	3.16027e-68	5.57251e-67
KCNQ1OT1	0.504906	7.95972	18.4077	3.20699e-68	5.65192e-67
PELO	-0.266993	7.68224	-18.3899	4.1838e-68	7.36955e-67
ABHD17A	-0.325867	7.76199	-18.387	4.37077e-68	7.69485e-67
CYTH2	-0.303467	7.72274	-18.3781	4.99223e-68	8.78433e-67
SAR1A	-0.414835	7.88913	-18.3755	5.1962e-68	9.13845e-67
GRPEL1	-0.255521	7.68458	-18.363	6.26499e-68	1.10123e-66
HIVEP2	0.637689	8.24721	18.3614	6.41689e-68	1.12734e-66
CAP1	-0.345546	7.784	-18.3506	7.53472e-68	1.32303e-66
ACOXL	0.498116	7.89826	18.3499	7.61705e-68	1.33679e-66
NAIP	0.309582	7.74088	18.3485	7.77954e-68	1.36459e-66
AKIRIN1	-0.43603	7.90458	-18.3434	8.3946e-68	1.47171e-66
CEBPZOS	-0.369939	7.8188	-18.3316	1.00117e-67	1.75429e-66
NAA10	-0.282391	7.70151	-18.3255	1.09728e-67	1.9217e-66
ARL16	-0.385527	7.84708	-18.3248	1.10937e-67	1.94186e-66
TIMP2	-0.547265	8.08812	-18.3245	1.1141e-67	1.94912e-66
SEMA6D	0.683567	8.15238	18.3189	1.21117e-67	2.11784e-66
AL450998.2	-0.32183	7.7526	-18.3151	1.28193e-67	2.2404e-66
TMX2	-0.235071	7.66662	-18.3143	1.29659e-67	2.26485e-66
RNF6	-0.324568	7.75935	-18.3037	1.52065e-67	2.65484e-66
TMEM108	0.60184	8.05767	18.2985	1.64161e-67	2.86454e-66
YIPF5	-0.311703	7.74726	-18.2971	1.67649e-67	2.92387e-66
PDCD2	-0.295549	7.7274	-18.2955	1.71704e-67	2.99305e-66
TUBA1C	-0.437389	7.84626	-18.2898	1.87152e-67	3.26062e-66
PLD3	-0.635046	8.19296	-18.2856	1.9903e-67	3.46576e-66
EDARADD	0.601396	8.17764	18.2712	2.46769e-67	4.29483e-66
SNRPA1	-0.358101	7.80301	-18.2709	2.47986e-67	4.31377e-66
AL359915.2	0.446064	7.89688	18.2631	2.78705e-67	4.84563e-66
ORMDL2	-0.274467	7.69742	-18.2598	2.92592e-67	5.08442e-66
LINC01574	-0.235841	7.65826	-18.2566	3.06765e-67	5.32795e-66
M6PR	-0.30683	7.74257	-18.2524	3.26729e-67	5.67176e-66
PAXX	-0.273646	7.70433	-18.2498	3.39426e-67	5.88911e-66
ASNSD1	-0.288056	7.71669	-18.244	3.70248e-67	6.42057e-66
PGRMC2	-0.428929	7.90271	-18.2321	4.41934e-67	7.65973e-66
SERPINB1	-0.364043	7.78948	-18.2199	5.30572e-67	9.19128e-66
MYO3A	0.648702	8.29793	18.2066	6.45986e-67	1.11849e-65
NARS	-0.355765	7.80042	-18.2005	7.07714e-67	1.22473e-65
UBE2D1	-0.31818	7.74739	-18.1896	8.33037e-67	1.44087e-65
RTN4RL1	0.37864	7.77945	18.1864	8.72615e-67	1.50854e-65
SDHB	-0.391096	7.84313	-18.176	1.01839e-66	1.75965e-65
SLCO3A1	0.596431	8.12649	18.1736	1.05688e-66	1.82522e-65
CAMKMT	0.559282	8.02396	18.1647	1.20562e-66	2.08101e-65
INVS	0.655071	8.31171	18.1562	1.36773e-66	2.35961e-65
PEX2	-0.345372	7.79804	-18.1545	1.40242e-66	2.41822e-65
SLBP	-0.291603	7.7228	-18.1481	1.54304e-66	2.65932e-65
FASN	-0.28597	7.70053	-18.1362	1.84163e-66	3.1723e-65
PRAF2	-0.233787	7.65513	-18.1067	2.85295e-66	4.91181e-65
LYSMD2	-0.363299	7.81979	-18.1025	3.03752e-66	5.2269e-65
SPATA6L	0.483976	8.00415	18.0965	3.31717e-66	5.70519e-65
PDZD11	-0.227369	7.6619	-18.0952	3.38397e-66	5.81709e-65
ALYREF	-0.21788	7.64971	-18.0913	3.58407e-66	6.15791e-65
B3GAT3	-0.300401	7.73832	-18.0907	3.61596e-66	6.20952e-65
PRKCH	0.626357	8.22954	18.0842	3.98105e-66	6.83299e-65
SUCLG2-AS1	0.437423	7.85538	18.0841	3.98503e-66	6.83632e-65
EGFL7	-0.258944	7.67188	-18.0838	4.0033e-66	6.86415e-65
THAP5	-0.267152	7.69347	-18.0729	4.70967e-66	8.07117e-65
VPS35	-0.362738	7.80514	-18.0625	5.49605e-66	9.41402e-65
H1F0	-0.295338	7.69725	-18.0598	5.71799e-66	9.78918e-65
DOCK1	0.551209	8.16736	18.0594	5.74873e-66	9.83678e-65
DNAJA1	-0.399646	7.82622	-18.0549	6.14789e-66	1.05144e-64
D2HGDH	0.355152	7.80551	18.0467	6.93647e-66	1.18571e-64
TTC7B	0.559955	8.19459	18.0456	7.0584e-66	1.20593e-64
MIDN	-0.475788	7.85803	-18.0433	7.30231e-66	1.24697e-64
PDLIM1	-0.4045	7.85049	-18.0425	7.38894e-66	1.26112e-64
SVBP	-0.241904	7.6721	-18.0328	8.51918e-66	1.45329e-64
RTN1	0.707736	8.57538	18.0286	9.06852e-66	1.54621e-64
LDLRAP1	0.474259	8.04613	18.0139	1.12662e-65	1.91994e-64
FDPS	-0.429753	7.92294	-18.0028	1.32755e-65	2.26121e-64
TMCC1	0.612772	8.32596	18.0026	1.3324e-65	2.26833e-64
MRPL11	-0.221089	7.65833	-17.9982	1.42163e-65	2.419e-64
LLPH	-0.246088	7.67187	-17.9954	1.48275e-65	2.52173e-64
AL050341.2	-0.223534	7.65438	-17.9903	1.59803e-65	2.71641e-64
TSEN34	-0.246207	7.67405	-17.9902	1.60154e-65	2.721e-64
SRM	-0.328623	7.76088	-17.9695	2.17161e-65	3.68767e-64
PCP4	-0.374797	7.77341	-17.9624	2.41392e-65	4.09706e-64
WDR70	0.516857	8.12566	17.9622	2.41972e-65	4.10483e-64
PPP1R15A	-0.321514	7.69765	-17.9571	2.6073e-65	4.4208e-64
RNF145	-0.591643	8.18917	-17.956	2.65119e-65	4.49296e-64
HSPB1	-0.41584	7.7858	-17.9474	3.01186e-65	5.1016e-64
C1orf123	-0.236593	7.66675	-17.9411	3.30377e-65	5.59323e-64
WNT4	-0.482207	7.98758	-17.941	3.31012e-65	5.60115e-64
DEGS1	-0.328518	7.73907	-17.9332	3.71322e-65	6.28008e-64
SRRM3	0.462621	8.01979	17.9316	3.80124e-65	6.4257e-64
IGBP1	-0.395895	7.86047	-17.9305	3.86474e-65	6.52976e-64
RGL1	0.557627	8.14113	17.9145	4.89243e-65	8.26196e-64
LYPLA2	-0.272595	7.69781	-17.9138	4.94007e-65	8.33821e-64
DNAJA4	-0.351108	7.74477	-17.9128	5.01015e-65	8.45223e-64
APBB2	0.614723	8.20184	17.9108	5.16532e-65	8.70963e-64
CCDC47	-0.394197	7.83187	-17.8822	7.87165e-65	1.32663e-63
GDE1	-0.279427	7.7075	-17.8764	8.56334e-65	1.44248e-63
TLN1	-0.360531	7.82454	-17.8685	9.62853e-65	1.62109e-63
CLPTM1L	-0.361376	7.83118	-17.8636	1.03428e-64	1.74048e-63
BTF3L4	-0.444444	7.9645	-17.8516	1.23426e-64	2.07595e-63
ATMIN	-0.291148	7.71723	-17.8499	1.26467e-64	2.12605e-63
C17orf58	-0.231194	7.65582	-17.8489	1.28477e-64	2.15875e-63
BECN1	-0.300424	7.74479	-17.8468	1.32425e-64	2.22397e-63
KXD1	-0.244708	7.68497	-17.8435	1.38923e-64	2.33194e-63
PRPS1	-0.268899	7.70672	-17.8411	1.43943e-64	2.41499e-63
[truncated: 31,539 more rows]

## Sheet: Sheet3
	logFC	AveExpr	t	P.Value	adj.P.Val
TRPM3	2.5115	11.4366	21.9177	4.8567e-64	4.16583e-62
ERBB4	2.33484	10.8929	20.0486	3.68622e-57	2.4875e-55
EYS	2.10369	10.677	13.428	1.85656e-32	5.22361e-31
SDK1	1.81026	11.3824	16.457	1.03161e-43	4.42433e-42
MAGI2	1.70281	10.5367	14.6622	5.27178e-37	1.76452e-35
CACNA1A	1.66692	10.5078	15.6092	1.55344e-40	5.91367e-39
NRXN1	1.64044	10.1903	14.8843	7.87981e-38	2.72166e-36
KCNB2	1.59607	9.9196	12.2615	3.00235e-28	7.25452e-27
LRMDA	1.58657	9.78359	13.0213	5.59495e-31	1.49636e-29
MAGI1	1.57627	10.3033	15.8053	2.86696e-41	1.12196e-39
RORA	1.5749	10.6784	14.8014	1.60279e-37	5.45175e-36
CACNB2	1.56808	10.4916	14.516	1.83756e-36	6.06574e-35
HDAC9	1.5618	10.0768	13.0375	4.88821e-31	1.30943e-29
FTX	1.55044	10.1262	15.8954	1.3183e-41	5.20768e-40
TENM2	1.52899	9.48889	12.339	1.58928e-28	3.89915e-27
DSCAM	1.50581	10.0259	13.5701	5.61722e-33	1.6088e-31
CCSER1	1.48685	10.1037	12.1125	1.01565e-27	2.3887e-26
ADARB2	1.42818	9.57014	12.2029	4.85022e-28	1.16025e-26
AUTS2	1.38983	10.011	11.7961	1.32987e-26	2.96353e-25
DPP6	1.38908	9.88801	10.7167	7.09334e-23	1.32903e-21
NPAS3	1.3734	9.77319	11.952	3.75384e-27	8.61123e-26
LRRTM4	1.34337	9.3791	11.0676	4.51453e-24	8.92211e-23
IMMP2L	1.33694	9.34448	11.1449	2.44922e-24	4.91573e-23
KCNT2	1.31933	9.36055	11.8627	7.75171e-27	1.75069e-25
TMEM132D	1.27939	10.4062	11.3728	3.99711e-25	8.29549e-24
ST6GALNAC5	1.26431	9.48025	9.88382	4.18256e-20	6.87958e-19
RALYL	1.25719	9.88248	10.3359	1.35028e-21	2.4204e-20
MYT1L	1.24988	9.30437	12.8012	3.49363e-30	9.08995e-29
NLGN1	1.24802	9.86425	10.64	1.28934e-22	2.39301e-21
LSAMP	1.24609	10.0408	8.54222	6.94782e-16	9.15944e-15
LDLRAD4	1.24036	9.31095	12.1199	9.56122e-28	2.25344e-26
CNTN5	1.23608	9.52965	9.47652	8.64792e-19	1.33472e-17
PCAT1	1.23048	8.87954	10.7554	5.24624e-23	9.88474e-22
PRKN	1.22791	9.43283	10.7735	4.55378e-23	8.6334e-22
DAB1	1.22038	8.964	11.0141	6.88589e-24	1.34973e-22
AC092691.1	1.21246	9.26065	9.50084	7.23012e-19	1.12313e-17
NBEA	1.21234	9.76105	11.5377	1.06733e-25	2.29022e-24
GPC6	1.21172	10.3648	10.0332	1.35629e-20	2.2904e-19
ASIC2	1.17666	8.99126	8.96093	3.63477e-17	5.12628e-16
ADGRB3	1.15821	9.21788	9.68757	1.81444e-19	2.89775e-18
NEGR1	1.13522	9.53312	9.78713	8.6344e-20	1.40437e-18
FKBP5	1.13087	9.24066	10.9833	8.78191e-24	1.71736e-22
CTNNA2	1.12811	8.90956	10.4988	3.85161e-22	7.05106e-21
FAM155A	1.12689	9.60087	7.61268	3.584e-13	4.01336e-12
DACH1	1.09461	9.90123	9.70369	1.6093e-19	2.57873e-18
SOX5	1.08167	9.8067	9.70985	1.53711e-19	2.46658e-18
PITPNC1	1.08056	9.71586	9.10332	1.30908e-17	1.89241e-16
EFNA5	1.07802	9.89866	9.00642	2.62541e-17	3.72782e-16
DGKB	1.05425	9.1149	7.00092	1.69596e-11	1.69232e-10
KCNMA1	1.04743	9.87705	10.1075	7.71648e-21	1.32038e-19
ROR1	1.0442	9.04053	9.66097	2.21118e-19	3.51796e-18
CACNA1C	1.04224	10.3616	9.57335	4.23344e-19	6.64084e-18
DSCAML1	1.04182	9.0117	11.3095	6.62064e-25	1.36056e-23
PTPRN2	1.04106	10.5064	11.4592	2.00359e-25	4.23686e-24
DLG2	1.02812	9.56221	7.79224	1.1104e-13	1.28239e-12
DPP10	1.0129	9.42463	5.41444	1.269e-07	9.1783e-07
TBC1D5	1.00239	9.34583	10.4121	7.51345e-22	1.36356e-20
BHLHE41	-1.00182	8.25885	-19.4427	6.61333e-55	4.06223e-53
MIF	-1.00343	8.24148	-21.0231	9.21117e-61	7.18428e-59
BLOC1S2	-1.00386	8.22662	-24.0584	9.50319e-72	1.05536e-69
VGF	-1.00463	8.22315	-12.7314	6.23272e-30	1.60795e-28
CALR	-1.00591	8.27949	-19.2988	2.27459e-54	1.37948e-52
SNRPD2	-1.00593	8.25029	-22.2844	2.24799e-65	2.03216e-63
RHOA	-1.00593	8.46097	-18.8821	8.18897e-53	4.67873e-51
DNAJC12	-1.00888	8.3468	-18.7296	3.04843e-52	1.70967e-50
BAG1	-1.01153	8.25605	-22.6453	1.10656e-66	1.03664e-64
UBL3	-1.01247	8.57415	-14.1525	4.0628e-35	1.27106e-33
SRI	-1.01448	8.2666	-21.8997	5.64985e-64	4.82149e-62
COX5A	-1.01551	8.23843	-23.9573	2.17504e-71	2.38387e-69
CD59	-1.01688	8.29466	-21.3412	6.2413e-62	5.09296e-60
ATP5PD	-1.01991	8.26918	-20.4239	1.49794e-58	1.07117e-56
MXRA7	-1.02449	8.44267	-16.3046	3.85052e-43	1.6062e-41
MTCH1	-1.02514	8.31836	-21.0959	4.97256e-61	3.92399e-59
RBM8A	-1.02586	8.26142	-22.7463	4.77203e-67	4.52103e-65
SSU72	-1.02605	8.2958	-20.4592	1.10932e-58	7.96668e-57
SSR2	-1.02792	8.29121	-22.1554	6.61774e-65	5.85609e-63
SLC3A2	-1.02901	8.24895	-19.7715	3.94643e-56	2.5502e-54
C3orf14	-1.02936	8.33602	-20.8254	4.92889e-60	3.73993e-58
NAA38	-1.03001	8.38923	-18.427	4.14205e-51	2.24058e-49
DNAJC8	-1.03028	8.29552	-21.0135	9.99543e-61	7.75988e-59
RPS6KA3	-1.03165	8.50192	-14.3221	9.59831e-36	3.08341e-34
SSB	-1.03383	8.30124	-22.6146	1.42815e-66	1.31225e-64
IDI1	-1.03383	8.28032	-20.6635	1.94974e-59	1.44032e-57
ANXA7	-1.03537	8.5847	-16.3783	2.03588e-43	8.65392e-42
C1orf43	-1.03957	8.4162	-18.8163	1.44359e-52	8.17821e-51
SF3B6	-1.04019	8.23819	-22.1088	9.77532e-65	8.62749e-63
MDH2	-1.04179	8.33044	-20.1059	2.2593e-57	1.53076e-55
HSBP1	-1.04285	8.26269	-23.025	4.7185e-68	4.66812e-66
PSMA5	-1.04315	8.4095	-18.3867	5.86159e-51	3.15547e-49
TTC3	-1.04603	9.52277	-10.2085	3.57815e-21	6.24696e-20
OST4	-1.04736	8.25173	-22.8138	2.72334e-67	2.60215e-65
UBE2B	-1.04773	8.51131	-16.4431	1.16267e-43	4.9737e-42
EIF3K	-1.04795	8.35054	-18.3165	1.07448e-50	5.72908e-49
TPM3	-1.0483	8.42004	-18.9198	5.91956e-53	3.40532e-51
RHEB	-1.0486	8.57033	-16.0512	3.4356e-42	1.38656e-40
PAM	-1.04884	9.11687	-8.9257	4.67319e-17	6.54677e-16
IBTK	-1.04916	8.50686	-16.8642	3.0485e-45	1.38914e-43
MGST3	-1.04947	8.39957	-16.6937	1.332e-44	5.90127e-43
PTP4A2	-1.05028	8.38648	-18.7251	3.1685e-52	1.77109e-50
COX14	-1.05234	8.26447	-21.6915	3.25516e-63	2.70897e-61
ZCRB1	-1.05353	8.30637	-23.2946	5.06977e-69	5.12139e-67
SYF2	-1.05531	8.28127	-22.8073	2.8744e-67	2.73868e-65
ANXA2	-1.05535	8.23234	-20.3681	2.41179e-58	1.70647e-56
PKIB	-1.05609	8.47905	-15.3588	1.34151e-39	4.9225e-38
CLTB	-1.05975	8.30175	-22.6518	1.04773e-66	9.84275e-65
MAP9	-1.06073	8.39661	-19.6704	9.37895e-56	5.96871e-54
BCLAF1	-1.06142	8.67499	-14.9838	3.35704e-38	1.17158e-36
COMMD6	-1.06212	8.29688	-20.4936	8.27671e-59	5.95674e-57
GCLM	-1.06375	8.41957	-16.806	5.04328e-45	2.27953e-43
SRRM1	-1.06476	8.63654	-16.2375	6.87188e-43	2.83132e-41
ANAPC11	-1.06659	8.28314	-20.9416	1.83798e-60	1.41058e-58
LY6H	-1.06791	8.32284	-19.6009	1.70254e-55	1.06728e-53
NDUFA5	-1.0681	8.30052	-21.198	2.0956e-61	1.68543e-59
NDUFB10	-1.06854	8.2461	-23.5444	6.45693e-70	6.72523e-68
PYURF	-1.06864	8.26779	-21.7922	1.39453e-63	1.16924e-61
MAP1LC3B	-1.06883	8.29409	-19.6124	1.54177e-55	9.6831e-54
PSMD12	-1.06917	8.33617	-19.5435	2.78536e-55	1.73313e-53
CYCS	-1.07168	8.25507	-24.0077	1.43893e-71	1.58226e-69
GADD45A	-1.07192	8.23429	-18.144	4.76537e-50	2.51291e-48
LAMTOR5	-1.07205	8.23703	-25.5149	7.1852e-77	9.30414e-75
SIVA1	-1.0726	8.28616	-21.2193	1.74997e-61	1.41083e-59
SRSF3	-1.07264	8.35562	-21.7371	2.21609e-63	1.84884e-61
EGR1	-1.07548	8.31487	-16.7745	6.62399e-45	2.96999e-43
EAPP	-1.07673	8.41013	-19.5439	2.77422e-55	1.7294e-53
PCBP2	-1.077	8.66917	-16.024	4.34308e-42	1.74441e-40
PERP	-1.07762	8.27494	-22.9718	7.3334e-68	7.19145e-66
ELOC	-1.0779	8.35558	-19.5299	3.12946e-55	1.94003e-53
OSTC	-1.08097	8.28904	-20.5728	4.21816e-59	3.06873e-57
VAPA	-1.08173	8.64098	-15.7862	3.37941e-41	1.31789e-39
TMEM14B	-1.08188	8.267	-20.4236	1.50195e-58	1.07175e-56
TMED2	-1.08203	8.33207	-21.4383	2.74917e-62	2.27098e-60
FIS1	-1.08251	8.29835	-20.5048	7.52602e-59	5.43982e-57
SNRPB	-1.08261	8.28507	-22.6361	1.19396e-66	1.1154e-64
SLC22A17	-1.08434	8.33944	-19.43	7.37575e-55	4.52226e-53
ARPC5	-1.08498	8.35862	-19.7144	6.4329e-56	4.1173e-54
JTB	-1.08564	8.29179	-22.7183	6.02422e-67	5.69128e-65
POLR1D	-1.08684	8.39242	-20.6591	2.02395e-59	1.49185e-57
PSMC5	-1.0883	8.3292	-20.5837	3.84297e-59	2.80796e-57
C12orf57	-1.08851	8.27915	-19.6213	1.42879e-55	9.00726e-54
SEZ6L2	-1.08933	8.4555	-17.4839	1.43249e-47	7.01355e-46
TMX4	-1.08936	8.56044	-16.5568	4.35223e-44	1.89319e-42
PFN1	-1.0901	8.25543	-21.9526	3.62586e-64	3.11806e-62
RSL24D1	-1.09155	8.26746	-24.3777	7.02083e-73	8.03633e-71
TMOD1	-1.09325	9.38634	-11.149	2.37213e-24	4.76386e-23
CNBP	-1.09351	8.40541	-18.3951	5.45173e-51	2.93955e-49
RAD23A	-1.09403	8.28209	-23.5937	4.30247e-70	4.50926e-68
C9orf16	-1.09427	8.29273	-21.1177	4.13471e-61	3.27825e-59
IK	-1.09469	8.32631	-21.3984	3.8496e-62	3.15667e-60
COPS9	-1.09475	8.27184	-23.1212	2.12595e-68	2.10947e-66
NDUFB9	-1.09568	8.29215	-21.8369	9.57652e-64	8.15171e-62
SRSF9	-1.09601	8.32583	-21.7967	1.3433e-63	1.12911e-61
BZW1	-1.09748	8.30418	-20.3568	2.65438e-58	1.8663e-56
PDIA6	-1.10123	8.35696	-22.6655	9.34969e-67	8.80815e-65
REEP5	-1.1021	8.4148	-21.0101	1.0285e-60	7.96625e-59
RAB11A	-1.10248	8.50416	-19.5469	2.70463e-55	1.68916e-53
HMGN1	-1.10483	8.34193	-20.3539	2.72026e-58	1.90862e-56
TMCO1	-1.1059	8.42373	-20.7165	1.24209e-59	9.27775e-58
SF3B5	-1.10832	8.26194	-23.3286	3.82618e-69	3.88856e-67
YWHAZ	-1.10896	8.62821	-16.3402	2.83058e-43	1.19751e-41
PSMD14	-1.10912	8.51595	-17.3778	3.58691e-47	1.7359e-45
LAPTM4A	-1.10943	8.32932	-23.2304	8.61451e-69	8.67608e-67
PABPC1	-1.11225	8.42462	-19.8211	2.58092e-56	1.6906e-54
NDFIP1	-1.1126	8.72958	-16.5352	5.247e-44	2.27063e-42
NAP1L1	-1.11478	8.60009	-16.39	1.84061e-43	7.83379e-42
COX7B	-1.11499	8.27522	-21.1404	3.40974e-61	2.71629e-59
DGUOK	-1.11588	8.38807	-21.977	2.95438e-64	2.55371e-62
NDUFC1	-1.11596	8.30348	-22.8802	1.56824e-67	1.52451e-65
SVIP	-1.11664	8.4081	-19.1369	9.14409e-54	5.40872e-52
HNRNPM	-1.118	8.75319	-16.2315	7.24103e-43	2.9761e-41
EPB41L4A-AS1	-1.12062	8.27032	-21.9787	2.9113e-64	2.52297e-62
JUNB	-1.12326	8.2797	-17.4895	1.36415e-47	6.68874e-46
DYNLL1	-1.12406	8.31557	-20.1797	1.2025e-57	8.24734e-56
ATP6AP2	-1.13145	8.32603	-25.1642	1.20165e-75	1.50377e-73
RPS10	-1.13276	8.36167	-20.2525	6.45926e-58	4.48511e-56
C1QBP	-1.13399	8.29007	-23.9468	2.37006e-71	2.58915e-69
AGPAT5	-1.13403	8.5027	-13.8275	6.39315e-34	1.89747e-32
SERINC1	-1.13406	8.41996	-22.0009	2.41717e-64	2.11112e-62
TRIR	-1.13428	8.34311	-22.8368	2.24858e-67	2.16704e-65
DBI	-1.1365	8.27935	-23.2121	1.00233e-68	1.00346e-66
GABARAPL2	-1.1371	8.29076	-21.8201	1.10348e-63	9.322e-62
SELENOF	-1.13852	8.49352	-20.675	1.76773e-59	1.30874e-57
SNRPE	-1.13946	8.28259	-25.0985	2.0411e-75	2.54478e-73
NDUFA4	-1.13968	8.29748	-24.6307	8.97133e-74	1.05203e-71
ARL3	-1.13999	8.48559	-18.8576	1.01184e-52	5.7517e-51
NORAD	-1.14097	8.45518	-19.6548	1.07258e-55	6.81294e-54
OCIAD2	-1.14336	8.29274	-25.9633	2.00099e-78	2.70602e-76
C19orf53	-1.14415	8.26746	-24.9062	9.6399e-75	1.18861e-72
CETN2	-1.14491	8.28193	-22.4316	6.57388e-66	5.95878e-64
TPI1	-1.14506	8.33353	-21.032	8.53848e-61	6.69074e-59
HSPD1	-1.14722	8.41311	-15.4319	7.15167e-40	2.63865e-38
OCIAD1	-1.14848	8.62176	-17.952	2.50216e-49	1.2851e-47
DCTN3	-1.15441	8.26933	-24.2963	1.36178e-72	1.54818e-70
CAMLG	-1.15531	8.31696	-22.6012	1.59679e-66	1.4632e-64
COX7A2L	-1.15649	8.42256	-18.9362	5.14404e-53	2.96937e-51
TNFRSF12A	-1.15819	8.26589	-19.7068	6.86925e-56	4.38821e-54
PRDX1	-1.15925	8.29196	-23.5941	4.28831e-70	4.50851e-68
NSA2	-1.16012	8.34796	-22.1082	9.82723e-65	8.65054e-63
PTGES3	-1.16033	8.60338	-19.9158	1.14712e-56	7.60322e-55
TUBB	-1.16233	8.31251	-21.9848	2.76647e-64	2.40992e-62
TRMT112	-1.16258	8.2666	-26.6584	8.15124e-81	1.19378e-78
ETFB	-1.16333	8.2933	-22.18	5.38819e-65	4.79335e-63
PITHD1	-1.16491	8.33152	-21.6028	6.86573e-63	5.6855e-61
DYNLT1	-1.1668	8.31718	-24.9015	1.00123e-74	1.23001e-72
SON	-1.1688	9.03269	-15.4389	6.73407e-40	2.49279e-38
SMIM26	-1.17033	8.27307	-26.1883	3.34962e-79	4.62303e-77
NDUFB7	-1.1708	8.3016	-24.3856	6.58022e-73	7.58376e-71
VDAC2	-1.17181	8.35554	-21.9619	3.3523e-64	2.89022e-62
EIF5A	-1.17299	8.28998	-23.3701	2.71668e-69	2.77781e-67
PSMC3	-1.1741	8.28825	-25.2354	6.77705e-76	8.54468e-74
PPA1	-1.17567	8.40146	-20.7857	6.90163e-60	5.2015e-58
YWHAQ	-1.17573	8.64685	-16.3108	3.64969e-43	1.52432e-41
PRELID1	-1.17603	8.28034	-26.1676	3.94598e-79	5.42379e-77
RABAC1	-1.17653	8.34069	-21.806	1.24203e-63	1.04662e-61
GTF2A2	-1.18026	8.33858	-23.5302	7.2603e-70	7.51531e-68
PSMB2	-1.18149	8.36041	-20.594	3.52223e-59	2.57922e-57
PRKAR1A	-1.1817	8.53905	-19.2044	5.12082e-54	3.05591e-52
KRT8	-1.18306	8.33906	-24.0343	1.15727e-71	1.27673e-69
NDUFB11	-1.18549	8.31848	-24.2125	2.69752e-72	3.01565e-70
PPIA	-1.18614	8.33951	-22.0959	1.0898e-64	9.56802e-63
PSMD1	-1.18773	8.70997	-15.5593	2.388e-40	8.97857e-39
VCP	-1.1894	8.45625	-19.2261	4.24789e-54	2.54403e-52
PAIP2	-1.18981	8.45772	-20.1556	1.47817e-57	1.01173e-55
KIF5B	-1.1901	8.56662	-19.6217	1.42392e-55	8.99351e-54
TAGLN2	-1.19076	8.30141	-21.2845	1.00824e-61	8.148e-60
PFDN2	-1.19111	8.34712	-22.6176	1.39378e-66	1.28419e-64
RBP1	-1.19184	8.4162	-20.148	1.57681e-57	1.07705e-55
RPS19BP1	-1.19216	8.29203	-26.1575	4.27666e-79	5.85431e-77
TCEA1	-1.19494	8.60371	-18.5487	1.44968e-51	7.91846e-50
UBE2M	-1.20571	8.30504	-25.5093	7.51679e-77	9.69608e-75
RAN	-1.20571	8.30536	-24.7536	3.31357e-74	3.95482e-72
FAM96B	-1.2089	8.29974	-22.2674	2.59192e-65	2.33677e-63
SNRPG	-1.20957	8.32066	-27.2784	6.32745e-83	1.00573e-80
SERPINA1	-1.21113	8.38919	-16.6824	1.46875e-44	6.49856e-43
CSTB	-1.21149	8.30595	-24.8294	1.79302e-74	2.17092e-72
PSMB7	-1.21317	8.44387	-20.1832	1.16777e-57	8.02554e-56
MALAT1	-1.21357	14.0731	-7.16195	6.27423e-12	6.49259e-11
KTN1	-1.21413	8.72669	-16.2977	4.08667e-43	1.69837e-41
SLIRP	-1.21583	8.42586	-20.7636	8.32453e-60	6.24582e-58
COPE	-1.21952	8.32769	-23.1306	1.96669e-68	1.95723e-66
RPS4Y1	-1.22006	8.5835	-18.3412	8.68189e-51	4.64391e-49
CANX	-1.22008	8.50454	-20.7386	1.03027e-59	7.71276e-58
CAMK2N1	-1.22091	8.39136	-18.6768	4.80176e-52	2.66625e-50
BEX3	-1.221	8.40338	-22.0547	1.5394e-64	1.348e-62
EIF2S2	-1.22137	8.39224	-21.8303	1.01208e-63	8.57153e-62
UBE2L3	-1.2244	8.53275	-22.1744	5.64309e-65	5.00682e-63
CALY	-1.22687	8.38516	-21.0476	7.48125e-61	5.87602e-59
CLTA	-1.22941	8.50821	-20.4293	1.43157e-58	1.0259e-56
TUBA4A	-1.23184	8.31946	-22.8741	1.65076e-67	1.60009e-65
LMAN1	-1.2331	8.40699	-21.6402	5.01321e-63	4.16171e-61
BTG1	-1.2376	8.37344	-23.6938	1.88881e-70	2.01101e-68
LRPAP1	-1.23851	8.39194	-23.4695	1.19662e-69	1.23484e-67
PRDX2	-1.23946	8.32815	-22.9042	1.28535e-67	1.25314e-65
GPX3	-1.24118	8.39698	-19.2077	4.97525e-54	2.97433e-52
SRP9	-1.24448	8.36889	-24.2229	2.47808e-72	2.7796e-70
DPP7	-1.24956	8.39737	-23.8819	4.03431e-71	4.37873e-69
ATP5F1C	-1.25071	8.43825	-22.1958	4.7175e-65	4.21908e-63
IFT57	-1.25213	8.4501	-21.3775	4.59542e-62	3.75905e-60
PRDX4	-1.25351	8.31594	-24.5013	2.56648e-73	2.98871e-71
ATP5ME	-1.25967	8.36824	-23.7028	1.75478e-70	1.87426e-68
SPCS2	-1.26166	8.43421	-23.4134	1.90033e-69	1.95501e-67
DEK	-1.2633	8.54805	-20.4127	1.64927e-58	1.17189e-56
SAT1	-1.26723	8.41415	-20.4173	1.58589e-58	1.12925e-56
TERF2IP	-1.27143	8.74505	-17.0076	8.82346e-46	4.09296e-44
DDX24	-1.27282	8.80381	-17.566	7.04142e-48	3.4986e-46
XBP1	-1.27792	8.44648	-21.1676	2.70938e-61	2.16351e-59
RNF7	-1.278	8.32318	-28.2565	3.26694e-86	5.67703e-84
QPCT	-1.28122	8.38472	-23.2025	1.08516e-68	1.08316e-66
NDUFV2	-1.29032	8.47434	-22.6223	1.34004e-66	1.2415e-64
LINC00511	-1.291	8.47639	-18.1608	4.12263e-50	2.1774e-48
SEC24D	-1.29183	9.02624	-13.9414	2.4377e-34	7.33892e-33
MRFAP1	-1.29185	8.34376	-25.5185	6.97911e-77	9.07231e-75
POLR2I	-1.29421	8.31732	-23.8926	3.69423e-71	4.02263e-69
H1FX	-1.29452	8.41673	-19.1419	8.7574e-54	5.18915e-52
SNRPD1	-1.29453	8.35304	-28.3622	1.45119e-86	2.58883e-84
XRCC6	-1.29499	8.54659	-22.7659	4.05469e-67	3.8523e-65
VAMP2	-1.29522	8.4435	-21.8335	9.85225e-64	8.36519e-62
NDUFS6	-1.29524	8.37173	-27.5378	8.40028e-84	1.38783e-81
CYSTM1	-1.29656	8.7939	-16.3304	3.0804e-43	1.30114e-41
YWHAE	-1.3004	8.92218	-16.3237	3.26312e-43	1.37141e-41
PSMB3	-1.30149	8.35798	-24.5792	1.36323e-73	1.59303e-71
SET	-1.30174	8.47314	-20.8093	5.64717e-60	4.26565e-58
TAX1BP1	-1.30386	8.77491	-17.3271	5.55837e-47	2.67456e-45
ANXA5	-1.30475	8.4093	-24.0463	1.0496e-71	1.16177e-69
UQCRH	-1.31088	8.38691	-23.775	9.69125e-71	1.03842e-68
SELENOW	-1.3173	8.47461	-19.7853	3.50431e-56	2.27326e-54
S100A10	-1.31885	8.31251	-19.0417	2.07464e-53	1.2143e-51
CSDE1	-1.31901	8.67517	-20.4983	7.95491e-59	5.73746e-57
YWHAB	-1.31927	8.43455	-25.3224	3.36601e-76	4.27611e-74
UQCRFS1	-1.32368	8.34154	-27.1782	1.3823e-82	2.1765e-80
GHITM	-1.32573	8.35102	-27.4535	1.61798e-83	2.64702e-81
MORF4L2	-1.32618	8.56966	-22.2216	3.80144e-65	3.4089e-63
HERPUD1	-1.32937	8.40954	-24.379	6.94381e-73	7.97539e-71
WDR83OS	-1.33046	8.32865	-25.6182	3.14292e-77	4.10145e-75
MORN2	-1.33249	8.33206	-24.7637	3.05358e-74	3.67065e-72
BSG	-1.33384	8.38821	-26.1552	4.35505e-79	5.93739e-77
SLC25A5	-1.33628	8.31797	-25.0575	2.84083e-75	3.52874e-73
ARPP19	-1.34455	8.49188	-24.872	1.27017e-74	1.54906e-72
NDUFB2	-1.34506	8.40335	-24.7606	3.13148e-74	3.75084e-72
RAC1	-1.35459	8.61297	-19.9441	9.00804e-57	5.99428e-55
SNU13	-1.35529	8.3856	-27.2098	1.08027e-82	1.70897e-80
PEG10	-1.35608	8.56727	-15.2675	2.9398e-39	1.06359e-37
SBDS	-1.35812	8.3502	-28.0278	1.89645e-85	3.22859e-83
ATP5IF1	-1.35909	8.34827	-24.1667	3.92319e-72	4.37129e-70
STRAP	-1.35937	8.4197	-26.5875	1.42553e-80	2.05191e-78
BRI3	-1.35985	8.52786	-20.861	3.64271e-60	2.77657e-58
NDUFA1	-1.36007	8.38985	-23.6495	2.71984e-70	2.86849e-68
RBM3	-1.36087	8.35392	-25.6466	2.50356e-77	3.27987e-75
SNHG8	-1.37149	8.3432	-23.8722	4.36688e-71	4.7092e-69
MZT2B	-1.37179	8.42009	-22.6193	1.37389e-66	1.26935e-64
NPC2	-0.992854	8.23685	-23.8762	4.22449e-71	4.57035e-69
C11orf58	-1.37312	8.68451	-20.3632	2.51473e-58	1.77555e-56
CHMP2A	-0.974527	8.23161	-23.826	6.37764e-71	6.85555e-69
PSMD2	-1.37367	8.39777	-26.7711	3.36003e-81	5.03074e-79
ATP1B1	-1.37488	8.73632	-19.0324	2.24605e-53	1.31005e-51
POLR2L	-1.37712	8.36602	-24.2514	1.96439e-72	2.2108e-70
TMEM258	-1.37847	8.3637	-27.416	2.16596e-83	3.50927e-81
HNRNPDL	-1.38937	8.62015	-21.0565	6.94089e-61	5.4644e-59
ITM2C	-1.39259	8.39919	-28.3062	2.23017e-86	3.9366e-84
ST13	-1.39842	8.53606	-23.6543	2.61308e-70	2.77334e-68
EIF4G2	-1.4084	8.52358	-23.6531	2.63978e-70	2.79284e-68
PSMB5	-1.40922	8.37359	-29.3361	8.83137e-90	1.72201e-87
MPC2	-1.4093	8.41059	-24.6389	8.39898e-74	9.88368e-72
ATP6V1F	-1.41882	8.33906	-26.7586	3.70485e-81	5.52237e-79
COX6B1	-1.42043	8.37869	-26.8177	2.32971e-81	3.50376e-79
DAD1	-1.42469	8.40063	-28.543	3.63761e-87	6.5945e-85
TOMM20	-1.42602	8.4139	-26.6095	1.19808e-80	1.73944e-78
ENO1	-1.42773	8.40215	-27.3469	3.70768e-83	5.94968e-81
ERP29	-1.42873	8.46252	-25.1955	9.33999e-76	1.1732e-73
SMDT1	-1.43815	8.38725	-24.4637	3.48509e-73	4.03044e-71
NUCKS1	-1.44064	8.95525	-18.0218	1.3699e-49	7.11203e-48
GADD45GIP1	-0.912085	8.2015	-23.3242	3.96865e-69	4.02117e-67
PSMC1	-1.44087	8.45465	-27.0495	3.78331e-82	5.90161e-80
PSAP	-1.45037	8.54915	-24.6505	7.64058e-74	9.02288e-72
GRN	-0.96453	8.24069	-23.2164	9.67345e-69	9.71342e-67
ARF1	-1.4516	8.50785	-26.3008	1.37288e-79	1.92651e-77
NDUFB4	-1.45392	8.40778	-26.2956	1.43119e-79	1.99997e-77
HNRNPK	-1.45594	8.54943	-23.342	3.42734e-69	3.49381e-67
FOS	-1.45773	8.3878	-19.2378	3.84102e-54	2.30448e-52
SCAND1	-1.45846	8.40158	-26.9608	7.57804e-82	1.16584e-79
ODC1	-0.978124	8.21904	-22.9947	6.0664e-68	5.98396e-66
NDUFA6	-0.850921	8.17767	-22.9814	6.77016e-68	6.65858e-66
BEX4	-1.45978	8.39989	-28.4399	8.00533e-87	1.43574e-84
POLR2K	-0.949438	8.2044	-22.9131	1.19418e-67	1.16765e-65
EIF5	-1.46387	8.48764	-25.2481	6.11826e-76	7.74318e-74
PSMD7	-1.46432	8.48346	-25.7379	1.20671e-77	1.60598e-75
GSTP1	-1.4668	8.40308	-24.2545	1.91504e-72	2.16251e-70
MINOS1	-0.992745	8.23697	-22.8677	1.73959e-67	1.68133e-65
RAB2A	-1.47353	8.94809	-19.5613	2.38949e-55	1.49513e-53
EMC7	-0.933586	8.23836	-22.8351	2.2807e-67	2.1917e-65
SRSF2	-0.985518	8.25421	-22.826	2.46018e-67	2.35742e-65
CCNI	-1.47683	8.66549	-19.9965	5.75295e-57	3.85115e-55
ZFAS1	-1.4805	8.44478	-26.7167	5.15298e-81	7.61324e-79
PLD3	-1.48932	8.87778	-20.5461	5.29295e-59	3.84231e-57
PSMB6	-1.49206	8.3829	-28.0385	1.74573e-85	2.98715e-83
MYDGF	-1.49232	8.42451	-27.4613	1.52173e-83	2.50176e-81
EMC10	-1.49465	8.5867	-22.5797	1.91064e-66	1.74602e-64
COX5B	-1.4955	8.39192	-27.5393	8.30477e-84	1.3857e-81
HLA-B	-1.49923	8.42729	-25.4748	9.91011e-77	1.27343e-74
PHPT1	-1.50501	8.39682	-28.0676	1.39577e-85	2.40059e-83
H2AFJ	-0.989137	8.25601	-22.6339	1.21651e-66	1.13332e-64
SNRPB2	-0.916622	8.23858	-22.6293	1.26398e-66	1.17427e-64
DDX5	-1.50504	9.04359	-19.7041	7.02622e-56	4.47995e-54
UQCR11	-1.50577	8.40583	-25.0331	3.45771e-75	4.27914e-73
PDIA3	-1.5077	8.55219	-25.4692	1.03641e-76	1.32668e-74
CLIC1	-1.50925	8.38688	-27.3259	4.3689e-83	6.97734e-81
DYNLRB1	-1.51209	8.5086	-26.5271	2.29552e-80	3.27605e-78
SUB1	-1.51896	8.51531	-26.566	1.68844e-80	2.41995e-78
SELENOK	-1.52115	8.39815	-24.7891	2.48486e-74	2.99775e-72
PCBP1	-0.94491	8.21575	-22.4338	6.45439e-66	5.86633e-64
COX17	-1.5215	8.45347	-26.4963	2.92771e-80	4.16058e-78
SPCS1	-1.52864	8.43854	-26.9969	5.70803e-82	8.82194e-80
H2AFZ	-1.52869	8.38523	-31.6573	3.08918e-97	7.29613e-95
NENF	-1.53087	8.44918	-24.8821	1.17141e-74	1.43382e-72
SLC25A3	-1.53538	8.4329	-30.4131	2.81755e-93	5.8695e-91
EDF1	-1.53882	8.49263	-24.3728	7.30368e-73	8.33167e-71
NEDD8	-0.99107	8.23432	-22.1859	5.12886e-65	4.57478e-63
GUK1	-1.54441	8.39234	-26.5996	1.29527e-80	1.87244e-78
EIF1B	-1.54859	8.38918	-31.0884	1.9507e-95	4.33263e-93
SRSF5	-1.54938	8.65805	-23.5452	6.41537e-70	6.70277e-68
NCL	-1.55443	8.53622	-25.9502	2.22168e-78	2.9924e-76
MYL12B	-1.56152	8.41705	-28.6741	1.33759e-87	2.46485e-85
ATP6V0E1	-1.57184	8.6338	-26.1025	6.61525e-79	8.98228e-77
PPDPF	-1.57807	8.40297	-27.9343	3.89908e-85	6.6044e-83
SEC62	-1.57927	8.71987	-25.8635	4.43128e-78	5.92097e-76
CD81	-1.58897	8.48085	-26.6244	1.06542e-80	1.55357e-78
CIB1	-0.907213	8.1954	-21.9803	2.87277e-64	2.49604e-62
MT-ND4L	-1.59188	8.44109	-32.3797	1.69515e-99	4.30697e-97
TMBIM6	-1.60105	8.57401	-25.6664	2.13753e-77	2.81131e-75
NDUFAB1	-1.60167	8.43692	-31.0275	3.04775e-95	6.68075e-93
BEX2	-1.60194	8.49861	-25.4217	1.51657e-76	1.93394e-74
SEM1	-1.60287	8.62049	-25.8937	3.48338e-78	4.67303e-76
SNRPF	-0.995254	8.28832	-21.9084	5.25109e-64	4.49263e-62
HSPA5	-1.61192	8.44449	-29.4139	4.91179e-90	9.74744e-88
COX6A1	-1.62962	8.43397	-28.1776	5.9883e-86	1.03524e-83
NUDC	-1.63507	8.55196	-26.2265	2.47423e-79	3.42896e-77
HLA-C	-1.63564	8.43165	-27.4185	2.12402e-83	3.45803e-81
UBL5	-1.63825	8.43005	-28.6276	1.90728e-87	3.49543e-85
ATP5PF	-1.63906	8.46308	-28.584	2.66014e-87	4.84868e-85
TMED10	-1.64367	8.58362	-28.7956	5.30177e-88	9.87837e-86
ERH	-1.64411	8.46382	-28.9919	1.19331e-88	2.24837e-86
NDUFC2	-1.65035	8.43074	-29.8191	2.34547e-91	4.71033e-89
ATP5MC2	-1.65242	8.56115	-28.319	2.02131e-86	3.58681e-84
TBCA	-1.66096	8.84943	-22.229	3.57378e-65	3.21334e-63
PRDX5	-1.6774	8.46899	-26.7519	3.90602e-81	5.79646e-79
HMGN2	-1.67918	8.51083	-29.9729	7.43576e-92	1.50229e-89
SLC25A6	-1.68127	8.48226	-27.0063	5.30565e-82	8.238e-80
LSM3	-0.950205	8.21665	-21.4191	3.23223e-62	2.66345e-60
SDF2L1	-0.998977	8.22654	-21.417	3.29221e-62	2.70623e-60
YBX1	-1.68529	8.55886	-26.9451	8.56767e-82	1.31207e-79
PSMD8	-1.68794	8.47695	-29.2213	2.10144e-89	4.07387e-87
SCG2	-1.68864	8.52437	-23.3734	2.64493e-69	2.71271e-67
MT-ATP8	-0.932314	8.20581	-21.3341	6.62668e-62	5.39431e-60
ATP5F1B	-0.971395	8.24882	-21.3154	7.76448e-62	6.30521e-60
C1orf122	-0.987603	8.22516	-21.2963	9.12028e-62	7.38831e-60
RTN4	-1.69867	8.98646	-21.7647	1.75703e-63	1.46951e-61
ATP5MPL	-1.70468	8.51889	-26.8619	1.64571e-81	2.4862e-79
CFL1	-1.71342	8.45791	-26.465	3.74791e-80	5.30368e-78
C15orf61	-0.799744	8.15983	-21.1918	2.20724e-61	1.77097e-59
PLA2G16	-0.899521	8.23651	-21.1712	2.62728e-61	2.10295e-59
ELOB	-1.71755	8.48868	-29.0573	7.2668e-89	1.40065e-86
MORF4L1	-1.72273	8.85692	-24.4842	2.94971e-73	3.42309e-71
BUD31	-0.973928	8.22972	-21.1348	3.57665e-61	2.8425e-59
ATP5MC3	-1.72577	8.46826	-27.8611	6.86359e-85	1.15096e-82
IFI27L2	-0.884591	8.19289	-21.1139	4.26705e-61	3.3752e-59
C4orf48	-1.73231	8.57154	-25.6855	1.83509e-77	2.42304e-75
UQCRQ	-1.73449	8.47421	-30.3362	4.98335e-93	1.03168e-90
ITGB1	-1.74091	8.68206	-23.5327	7.108e-70	7.38044e-68
TUBB4B	-1.74848	8.43829	-29.0044	1.0853e-88	2.05643e-86
SLC25A4	-0.943591	8.21827	-21.0288	8.77309e-61	6.85855e-59
HNRNPA1	-1.75029	8.53316	-31.0585	2.42804e-95	5.35734e-93
ATP6V0B	-1.75206	8.48339	-33.7317	1.18342e-103	3.48154e-101
CALM2	-1.76295	8.55872	-26.3652	8.24699e-80	1.16213e-77
PARK7	-1.77184	8.5757	-26.7029	5.74346e-81	8.44842e-79
OTUD6B-AS1	-0.924779	8.21038	-21.0042	1.08106e-60	8.35403e-59
PSMC2	-0.909008	8.24011	-20.9734	1.40311e-60	1.08178e-58
TMEM208	-0.90366	8.20766	-20.9536	1.6602e-60	1.27706e-58
EEF1B2	-1.79536	8.47588	-31.2105	7.98668e-96	1.83464e-93
ATP5PB	-0.853729	8.2217	-20.9007	2.5999e-60	1.99076e-58
WBP11	-0.948259	8.23749	-20.8779	3.15616e-60	2.41119e-58
SEC61G	-1.80844	8.48615	-29.7131	5.18737e-91	1.03556e-88
TMED9	-0.879949	8.21985	-20.8599	3.67647e-60	2.79595e-58
PSMA7	-1.81186	8.55163	-27.1236	2.11892e-82	3.32076e-80
ATRAID	-0.914499	8.21764	-20.8197	5.17032e-60	3.91427e-58
SUMO2	-1.81609	8.5534	-27.5386	8.34674e-84	1.38581e-81
RPL31	-1.81941	8.60086	-28.7501	7.49714e-88	1.38917e-85
TMEM238	-0.89287	8.22641	-20.7766	7.45632e-60	5.60695e-58
CD99	-1.82191	9.13315	-17.9887	1.82323e-49	9.39284e-48
SOD1	-1.82566	8.50861	-28.2711	2.91905e-86	5.09891e-84
SAP18	-1.83167	8.51801	-30.8401	1.20613e-94	2.62669e-92
C8orf59	-0.981237	8.24116	-20.6986	1.4473e-59	1.07865e-57
CHURC1	-0.908353	8.25548	-20.6832	1.64971e-59	1.22678e-57
MRPL41	-0.938903	8.23193	-20.6757	1.75699e-59	1.30367e-57
UQCR10	-1.83535	8.49185	-31.5047	9.357e-97	2.19451e-94
HSP90B1	-1.85301	8.66935	-28.9816	1.28999e-88	2.41696e-86
TXN	-1.85743	8.5042	-29.0387	8.36814e-89	1.59461e-86
NDUFA2	-0.819616	8.17559	-20.6375	2.4327e-59	1.78921e-57
IER3IP1	-0.843706	8.1704	-20.6247	2.71198e-59	1.99025e-57
ATP5MD	-1.85958	8.49884	-30.4944	1.5445e-93	3.25783e-91
FKBP2	-1.86301	8.66484	-28.274	2.85504e-86	5.01321e-84
NOL7	-0.931607	8.2449	-20.5821	3.89609e-59	2.84059e-57
TUBA1B	-1.88561	8.50068	-29.0418	8.17273e-89	1.56627e-86
MAP1B	-1.90307	9.03243	-22.5599	2.25283e-66	2.05314e-64
NDUFB3	-0.882446	8.19926	-20.5369	5.72332e-59	4.14576e-57
POMP	-1.90886	8.55384	-32.4807	8.22964e-100	2.10691e-97
NLRP1	-1.91565	8.52576	-27.3536	3.5187e-83	5.67357e-81
EEF2	-1.91864	8.62392	-28.5171	4.43641e-87	7.99937e-85
PEBP1	-1.93372	8.58014	-27.9136	4.57528e-85	7.71084e-83
PPIB	-1.93439	8.59211	-30.1891	1.4851e-92	3.01863e-90
SERF2	-1.94607	8.64112	-26.898	1.24024e-81	1.89069e-79
UBB	-1.94838	8.5085	-26.8757	1.47727e-81	2.24185e-79
PTPRN	-1.95324	8.86228	-25.7328	1.25693e-77	1.6662e-75
SKP1	-1.95442	8.65246	-31.9141	4.81992e-98	1.17138e-95
LSM5	-0.771243	8.17356	-20.3799	2.18064e-58	1.54618e-56
TIMP1	-1.95454	8.59551	-33.3294	1.99433e-102	5.57382e-100
NPM1	-1.95736	8.63981	-31.1847	9.64605e-96	2.20074e-93
LSM4	-0.778591	8.17693	-20.3614	2.55262e-58	1.79852e-56
NDUFS5	-1.97019	8.5812	-29.3802	6.33364e-90	1.24952e-87
SQSTM1	-1.997	8.68751	-35.0222	1.57237e-107	5.43652e-105
MRPL57	-0.966839	8.2382	-20.3395	3.07633e-58	2.15394e-56
SNHG19	-0.959585	8.25682	-20.3201	3.63018e-58	2.53644e-56
RPL22L1	-0.840897	8.1663	-20.3046	4.14347e-58	2.88906e-56
ATP6AP1	-0.842423	8.21014	-20.2969	4.42538e-58	3.07922e-56
GPX4	-2.00029	8.57156	-29.3737	6.65076e-90	1.3044e-87
HNRNPA0	-0.872754	8.21491	-20.2456	6.85253e-58	4.74835e-56
CHGA	-2.00764	8.64841	-21.0202	9.43662e-61	7.34304e-59
STUB1	-0.935913	8.26072	-20.2156	8.85409e-58	6.11005e-56
CHCHD5	-0.776692	8.15594	-20.1865	1.13448e-57	7.81275e-56
BTF3	-2.01251	8.56227	-31.7058	2.17451e-97	5.20919e-95
MTRNR2L12	-2.03168	8.51676	-40.0914	6.09584e-122	5.84121e-119
ACTG1	-2.03951	8.68314	-24.706	4.87212e-74	5.79437e-72
IDS	-2.04016	8.76757	-30.6342	5.49697e-94	1.17425e-91
SUMO1	-0.998806	8.319	-20.1414	1.66749e-57	1.13667e-55
ATP5MF	-0.977132	8.24922	-20.1183	2.03226e-57	1.38251e-55
HIST1H4C	-0.972029	8.2406	-20.1068	2.24181e-57	1.52198e-55
COX6C	-2.04186	8.60317	-31.2783	4.86606e-96	1.1255e-93
LAMTOR1	-0.94375	8.22486	-20.1044	2.28865e-57	1.54751e-55
ITM2B	-2.05095	8.7196	-30.4131	2.81767e-93	5.8695e-91
GLRX5	-0.945637	8.23615	-20.0435	3.85157e-57	2.59386e-55
CHMP2B	-0.927191	8.25749	-20.0294	4.34315e-57	2.91905e-55
ATP5MC1	-0.886171	8.2064	-19.9973	5.7143e-57	3.83292e-55
COX8A	-2.05389	8.5721	-32.9963	2.09711e-101	5.53803e-99
BRK1	-0.941822	8.27111	-19.9884	6.16823e-57	4.12092e-55
ENY2	-0.947992	8.25258	-19.952	8.41535e-57	5.61101e-55
HSP90AA1	-2.06109	9.04382	-20.2374	7.34856e-58	5.08157e-56
DAZAP2	-0.882607	8.26324	-19.9244	1.06619e-56	7.08078e-55
RPL4	-2.08461	8.63	-31.1592	1.16159e-95	2.63226e-93
ATP5MG	-2.08821	8.68578	-30.3313	5.16626e-93	1.06298e-90
RTRAF	-0.938938	8.26325	-19.8524	1.97403e-56	1.30325e-54
SELENOM	-0.959654	8.22762	-19.8415	2.16614e-56	1.42727e-54
ATP6V1E1	-0.968578	8.32051	-19.8323	2.34497e-56	1.54207e-54
NUDCD2	-0.644599	8.12728	-19.8284	2.42314e-56	1.59036e-54
ACTB	-2.09572	8.64529	-24.6583	7.17107e-74	8.49835e-72
GTF3C6	-0.657437	8.12519	-19.8189	2.62836e-56	1.71832e-54
BEX5	-0.740988	8.13956	-19.8161	2.69336e-56	1.75739e-54
NOP53	-0.986386	8.29826	-19.8132	2.75967e-56	1.79716e-54
DNAJB9	-0.852169	8.19062	-19.7995	3.10315e-56	2.01693e-54
COX7A2	-2.09633	8.56149	-34.315	2.04294e-105	6.46378e-103
EIF3M	-0.869382	8.28341	-19.7745	3.84411e-56	2.48887e-54
UCHL1	-2.10703	8.67647	-31.7947	1.14217e-97	2.75585e-95
PPP1R14B	-0.911815	8.1977	-19.7621	4.2741e-56	2.75663e-54
EIF1AX	-0.982344	8.28394	-19.753	4.62248e-56	2.9756e-54
LMNA	-0.986036	8.27663	-19.7503	4.73051e-56	3.03931e-54
ROMO1	-0.802136	8.18213	-19.7207	6.09605e-56	3.90917e-54
SCG3	-2.10917	8.69486	-33.7466	1.06664e-103	3.16576e-101
SARAF	-2.11588	8.77904	-31.6798	2.62419e-97	6.24184e-95
TMA7	-2.13738	8.61297	-32.3682	1.84084e-99	4.64196e-97
TMEM59	-2.13983	8.84796	-31.1179	1.5721e-95	3.515e-93
MYL6	-2.1463	8.72934	-26.276	1.67128e-79	2.32579e-77
TIMM8B	-0.758161	8.14863	-19.6432	1.18438e-55	7.50883e-54
PSMB4	-0.880616	8.19799	-19.6301	1.3248e-55	8.38321e-54
SEC61B	-2.16694	8.59971	-35.4595	7.99057e-109	2.94492e-106
S100A6	-2.17805	8.58037	-30.8068	1.54122e-94	3.31342e-92
IFI6	-0.733346	8.14749	-19.6149	1.50911e-55	9.49576e-54
KRT10	-2.18329	8.59071	-34.3725	1.37151e-105	4.42284e-103
TOMM7	-2.19474	8.63918	-32.9368	3.19776e-101	8.37863e-99
TMSB4X	-2.21419	8.62707	-31.486	1.07209e-96	2.49692e-94
PFDN5	-2.22097	8.67648	-31.1184	1.56548e-95	3.515e-93
PSMB1	-2.22347	8.64338	-34.9868	2.00269e-107	6.8537e-105
UQCRB	-2.23024	8.61646	-33.8845	4.07049e-104	1.24106e-101
AURKAIP1	-0.878845	8.21191	-19.5309	3.10136e-55	1.92617e-53
ATP6V1G1	-2.23722	8.65169	-33.6267	2.46851e-103	7.19904e-101
HAX1	-0.752521	8.1768	-19.5122	3.64204e-55	2.25363e-53
TCEAL3	-0.870661	8.22016	-19.5106	3.6918e-55	2.28022e-53
NDUFA12	-0.85618	8.21471	-19.5087	3.75304e-55	2.31378e-53
ZNHIT1	-0.852644	8.22807	-19.4972	4.14155e-55	2.54861e-53
PTMA	-2.25265	8.83388	-30.835	1.25265e-94	2.71041e-92
RACK1	-2.28376	8.7292	-30.4979	1.50474e-93	3.19404e-91
ISCU	-0.867302	8.19722	-19.4222	7.8846e-55	4.82543e-53
MRPS34	-0.724322	8.15774	-19.4062	9.04115e-55	5.52317e-53
SMIM10L1	-0.842594	8.20332	-19.3807	1.12575e-54	6.86459e-53
ATP5PO	-0.848807	8.17412	-19.3769	1.16315e-54	7.0798e-53
TMEM106B	-0.963222	8.36958	-19.3619	1.3225e-54	8.03513e-53
CPE	-2.30427	10.0496	-18.8321	1.25961e-52	7.14802e-51
MRPS33	-0.839794	8.1961	-19.2711	2.88599e-54	1.74712e-52
MMADHC	-0.709312	8.17166	-19.2706	2.89868e-54	1.75164e-52
EIF3D	-0.834379	8.23379	-19.2608	3.15285e-54	1.9018e-52
CHMP5	-0.826208	8.22126	-19.2556	3.29775e-54	1.98563e-52
ARL1	-0.869192	8.23374	-19.2524	3.38785e-54	2.03623e-52
RPL36AL	-2.31434	8.61319	-34.4727	6.86605e-106	2.25758e-103
RPL27	-2.32806	8.64174	-36.9051	4.95054e-113	2.37187e-110
EID1	-2.3342	8.67754	-35.7266	1.30983e-109	5.10803e-107
EPCAM	-2.35124	8.76873	-38.2005	1.03032e-116	6.5198e-114
SURF1	-0.743771	8.17061	-19.1918	5.70627e-54	3.39923e-52
ARPC5L	-0.792302	8.19456	-19.1617	7.38817e-54	4.39334e-52
CWC15	-0.821719	8.21317	-19.1473	8.36139e-54	4.96326e-52
CHCHD2	-2.35313	8.66725	-36.2852	3.06288e-111	1.31696e-108
COX4I1	-2.3532	8.68418	-34.0439	1.34035e-104	4.16229e-102
NSMCE3	-0.629811	8.11716	-19.1209	1.04915e-53	6.19479e-52
RAMMET	-0.602206	8.10418	-19.1115	1.13767e-53	6.70567e-52
AL118516.1	-0.71773	8.13262	-19.1087	1.16608e-53	6.86103e-52
HNRNPH2	-0.674741	8.12947	-19.1083	1.16936e-53	6.86828e-52
PGK1	-0.786552	8.22044	-19.0465	1.99058e-53	1.16714e-51
COX7C	-2.36324	8.70459	-32.7109	1.59258e-100	4.14047e-98
POLR2J	-0.772744	8.1564	-19.0401	2.10292e-53	1.22871e-51
OAZ1	-2.38982	8.75057	-33.8913	3.88215e-104	1.19449e-101
ECHS1	-0.75815	8.15738	-18.9965	3.05893e-53	1.78108e-51
FAM81B	-0.933551	8.24279	-18.9856	3.36191e-53	1.9541e-51
SELENOS	-0.894537	8.22481	-18.9638	4.0561e-53	2.35352e-51
NDUFA3	-0.844797	8.20443	-18.9624	4.10242e-53	2.37628e-51
PGRMC1	-0.757651	8.16447	-18.943	4.85049e-53	2.80475e-51
UBA52	-2.39122	8.69588	-33.2729	2.96905e-102	8.22941e-100
CDV3	-0.890699	8.24266	-18.9265	5.58779e-53	3.21999e-51
DSTN	-2.45665	8.92648	-32.3192	2.6149e-99	6.49618e-97
SMC3	-0.930323	8.34732	-18.9069	6.61993e-53	3.8017e-51
KDELR2	-0.775126	8.19215	-18.8907	7.60471e-53	4.35977e-51
PGAM1	-0.94042	8.23889	-18.8852	7.9786e-53	4.56632e-51
RPL29	-2.47315	8.71197	-34.4893	6.12148e-106	2.0327e-103
MRPL51	-0.8172	8.17493	-18.8615	9.77926e-53	5.57784e-51
NDUFB8	-0.920898	8.2299	-18.8599	9.92055e-53	5.64882e-51
SPINT2	-2.48413	8.90181	-33.2522	3.43557e-102	9.44444e-100
RPL10A	-2.50248	8.72988	-37.7723	1.66213e-115	9.29073e-113
SRP14	-2.50562	8.7028	-40.9898	2.29143e-124	2.95577e-121
MED10	-0.757461	8.18204	-18.8029	1.62009e-52	9.16264e-51
LSM7	-0.870514	8.20491	-18.784	1.90626e-52	1.0763e-50
EI24	-0.82252	8.20913	-18.7808	1.96018e-52	1.10488e-50
CHCHD10	-0.783983	8.1794	-18.7642	2.26219e-52	1.27297e-50
EIF6	-0.691391	8.13646	-18.7431	2.71166e-52	1.52334e-50
RPS25	-2.5263	8.74958	-33.0757	1.19572e-101	3.20816e-99
ATP5F1D	-0.982173	8.29196	-18.7277	3.09732e-52	1.73419e-50
GAPDH	-2.53913	8.76758	-35.9599	2.71703e-110	1.12499e-107
PDAP1	-0.939363	8.28028	-18.7105	3.59327e-52	2.00517e-50
LGALS3BP	-0.850071	8.20678	-18.7036	3.81274e-52	2.12412e-50
RFK	-0.863631	8.19896	-18.687	4.40064e-52	2.44757e-50
BEX1	-2.54211	8.72092	-32.0776	1.4828e-98	3.65663e-96
HSPA9	-0.998778	8.36651	-18.6695	5.11524e-52	2.83562e-50
GLO1	-0.732305	8.20155	-18.6687	5.14883e-52	2.84953e-50
UFD1	-0.911377	8.29915	-18.6626	5.42997e-52	3.00017e-50
ARPC3	-0.987368	8.33384	-18.6454	6.29686e-52	3.47342e-50
DNTTIP2	-0.781988	8.17485	-18.6273	7.36124e-52	4.05388e-50
EIF1AY	-0.823768	8.19081	-18.6185	7.93646e-52	4.36349e-50
COPB2	-0.963284	8.38754	-18.6156	8.14028e-52	4.46823e-50
C4orf3	-0.657291	8.12264	-18.6114	8.44111e-52	4.62579e-50
MDH1	-0.805648	8.2355	-18.598	9.47666e-52	5.1848e-50
MT-ND5	-2.54332	8.79878	-40.5208	4.18203e-123	4.38303e-120
ISCA1	-0.726021	8.17552	-18.5484	1.45336e-51	7.92567e-50
CCDC47	-0.828217	8.2518	-18.5361	1.6162e-51	8.79935e-50
AP2S1	-0.884091	8.25174	-18.5061	2.09251e-51	1.13742e-49
COPRS	-0.837822	8.18897	-18.4733	2.77716e-51	1.50713e-49
MRPS26	-0.655941	8.12243	-18.4557	3.2315e-51	1.75086e-49
HINT1	-2.55488	8.72446	-39.6184	1.19298e-120	1.02046e-117
CNIH2	-0.988973	8.2467	-18.4085	4.85761e-51	2.62342e-49
NACA	-2.56673	8.75982	-36.5629	4.80007e-112	2.17547e-109
RPS20	-2.57829	8.78739	-34.7318	1.15161e-106	3.86225e-104
SSNA1	-0.696126	8.13008	-18.3853	5.93341e-51	3.18902e-49
GNB2	-0.913498	8.27441	-18.3618	7.26852e-51	3.90034e-49
SELENOT	-0.996698	8.35404	-18.3561	7.63701e-51	4.09153e-49
RPL38	-2.58117	8.8074	-36.9964	2.70752e-113	1.33536e-110
DYNLT3	-0.817316	8.17404	-18.3184	1.0572e-50	5.64591e-49
CIRBP	-2.58155	9.02678	-30.2397	1.01959e-92	2.08506e-90
CCT8	-0.798299	8.22113	-18.2812	1.45695e-50	7.75605e-49
HSPA13	-0.641067	8.11971	-18.2781	1.49651e-50	7.95403e-49
KIAA1143	-0.65951	8.13877	-18.2064	2.78028e-50	1.4754e-48
TRAPPC1	-0.638379	8.11229	-18.191	3.17598e-50	1.68272e-48
BAD	-0.633813	8.12817	-18.1873	3.27982e-50	1.735e-48
RPL22	-2.59561	8.83821	-34.3688	1.40801e-105	4.49733e-103
TUBA1A	-2.62939	8.7734	-36.4992	7.33613e-112	3.23736e-109
TMEM176B	-0.96773	8.29467	-18.1416	4.86621e-50	2.56206e-48
LAMP2	-0.787786	8.23192	-18.1304	5.35682e-50	2.81594e-48
MARCKS	-0.996819	8.34191	-18.1297	5.39095e-50	2.82945e-48
ABHD14A	-0.664464	8.14049	-18.1172	6.00788e-50	3.14832e-48
SRP19	-0.92675	8.3103	-18.0947	7.29562e-50	3.81717e-48
TSNAX	-0.655978	8.13633	-18.0764	8.54453e-50	4.46365e-48
P4HTM	-0.833944	8.28134	-18.0635	9.54927e-50	4.98077e-48
ARL2	-0.794756	8.18457	-18.051	1.06426e-49	5.54243e-48
ADRM1	-0.856029	8.20264	-18.0405	1.1654e-49	6.05974e-48
RPS5	-2.64726	8.7827	-35.8432	5.96028e-110	2.43775e-107
LSM10	-0.568268	8.08988	-18.0192	1.39997e-49	7.25693e-48
KLF10	-0.665928	8.12608	-18.0154	1.44703e-49	7.4893e-48
RWDD1	-0.941538	8.28162	-18.0133	1.47338e-49	7.61389e-48
PSMA2	-0.659778	8.129	-18.0075	1.54982e-49	7.99662e-48
RPL23	-2.65036	8.75761	-35.6238	2.62462e-109	1.00028e-106
BCAP31	-0.808167	8.2285	-17.9791	1.98105e-49	1.01903e-47
RPLP2	-2.65331	8.86248	-35.6048	2.98447e-109	1.12464e-106
HNRNPAB	-0.704057	8.17832	-17.9511	2.52189e-49	1.29326e-47
PRMT1	-0.855368	8.21796	-17.9434	2.69596e-49	1.38042e-47
MCFD2	-0.710307	8.15676	-17.9338	2.92943e-49	1.49767e-47
KIF9	-0.811686	8.20639	-17.8999	3.92704e-49	2.00464e-47
TIMM13	-0.728103	8.15136	-17.8988	3.96418e-49	2.02053e-47
ORMDL1	-0.707142	8.19245	-17.8309	7.12739e-49	3.62729e-47
APLP1	-0.849685	8.22147	-17.8292	7.23299e-49	3.67546e-47
DDX21	-0.837056	8.25487	-17.8071	8.75776e-49	4.44354e-47
HIST1H1C	-0.989319	8.2279	-17.8016	9.18185e-49	4.65168e-47
PDLIM4	-0.837513	8.19788	-17.7682	1.22612e-48	6.20238e-47
PRNP	-0.712709	8.15157	-17.7628	1.28457e-48	6.48826e-47
PCBD1	-0.663648	8.14252	-17.7536	1.39077e-48	7.0141e-47
VKORC1	-0.741635	8.17717	-17.7529	1.39862e-48	7.04307e-47
NAA20	-0.997651	8.38828	-17.741	1.55034e-48	7.79538e-47
C9orf78	-0.685672	8.17199	-17.7402	1.56175e-48	7.84101e-47
NCBP2-AS2	-0.665121	8.1257	-17.7267	1.75467e-48	8.79644e-47
MRPL54	-0.741138	8.1563	-17.7093	2.03991e-48	1.02111e-46
EMC6	-0.710336	8.13881	-17.6562	3.22756e-48	1.6132e-46
ALKBH7	-0.61893	8.11397	-17.6384	3.76625e-48	1.87965e-46
TGOLN2	-0.889626	8.36042	-17.6221	4.33395e-48	2.15976e-46
MANF	-0.788278	8.1661	-17.6146	4.62741e-48	2.30258e-46
RPS26	-2.65899	8.86121	-35.3087	2.22724e-108	7.9465e-106
TMEM176A	-0.883993	8.20179	-17.5552	7.72979e-48	3.83494e-46
PIM3	-0.633086	8.11723	-17.5287	9.72069e-48	4.81555e-46
YARS	-0.934602	8.2935	-17.5283	9.757e-48	4.82641e-46
ARL6IP5	-0.851852	8.26013	-17.5276	9.81714e-48	4.849e-46
SSR3	-0.739552	8.19107	-17.5231	1.02013e-47	5.03134e-46
PSMA4	-0.748764	8.1955	-17.5106	1.13735e-47	5.60124e-46
ERLEC1	-0.927991	8.31701	-17.495	1.30132e-47	6.39935e-46
DUSP26	-0.850326	8.26759	-17.4919	1.33666e-47	6.56351e-46
RPL35	-2.66249	8.8477	-33.2255	4.14907e-102	1.13131e-99
H3F3A	-2.67906	8.90802	-33.4448	8.85034e-103	2.53695e-100
ATF4	-0.801275	8.20302	-17.4649	1.68862e-47	8.25554e-46
SSBP1	-0.951239	8.3908	-17.4563	1.81878e-47	8.87891e-46
ATXN7L3B	-0.756317	8.20661	-17.4536	1.8611e-47	9.07234e-46
TCEAL8	-0.674613	8.12846	-17.4465	1.97933e-47	9.63467e-46
ACP1	-0.849274	8.25081	-17.439	2.11283e-47	1.02696e-45
ZNF428	-0.810298	8.20404	-17.426	2.36341e-47	1.14709e-45
BUD23	-0.8365	8.25347	-17.3935	3.12956e-47	1.51675e-45
RPS21	-2.68898	8.82568	-41.185	6.88839e-125	9.62596e-122
CTSD	-0.790264	8.22185	-17.3736	3.7189e-47	1.79718e-45
PTS	-0.915366	8.35814	-17.3714	3.78923e-47	1.82854e-45
UBXN1	-0.70088	8.18059	-17.34	4.97476e-47	2.39717e-45
RPL7	-2.69568	8.77422	-38.5961	8.03459e-118	5.61384e-115
PSMA3	-0.915369	8.3424	-17.295	7.3387e-47	3.52615e-45
PPM1G	-0.744751	8.20934	-17.2926	7.49378e-47	3.59551e-45
LAMTOR4	-0.802245	8.20884	-17.2886	7.75795e-47	3.71694e-45
MDK	-0.765985	8.16665	-17.2822	8.20002e-47	3.92314e-45
ATP5F1A	-0.903277	8.31491	-17.254	1.04642e-46	4.99924e-45
ARF3	-0.581342	8.11405	-17.253	1.05534e-46	5.03469e-45
TMED7	-0.612894	8.10829	-17.245	1.13109e-46	5.38844e-45
BORCS7	-0.705511	8.18673	-17.2328	1.25717e-46	5.98056e-45
POLR2C	-0.592821	8.12508	-17.2295	1.29386e-46	6.14641e-45
TSSC4	-0.524903	8.07653	-17.222	1.38044e-46	6.54842e-45
MRPL40	-0.55851	8.08645	-17.2211	1.39046e-46	6.58662e-45
LMAN2	-0.724716	8.1794	-17.2126	1.49681e-46	7.08041e-45
KDELR1	-0.87574	8.26876	-17.2098	1.53358e-46	7.24412e-45
SCD	-0.858344	8.21043	-17.2055	1.59202e-46	7.50958e-45
PA2G4	-0.74049	8.20576	-17.1938	1.76085e-46	8.29432e-45
CCT6A	-0.782005	8.24463	-17.1894	1.82966e-46	8.60634e-45
COQ10B	-0.775998	8.21491	-17.1748	2.07635e-46	9.75301e-45
KRT18	-0.768222	8.18067	-17.1619	2.32092e-46	1.08866e-44
BOLA3	-0.604469	8.10684	-17.1349	2.93228e-46	1.3735e-44
TMEM160	-0.689211	8.14231	-17.1104	3.62503e-46	1.69562e-44
USP16	-0.891406	8.32931	-17.099	4.00074e-46	1.86876e-44
FAM229B	-0.667649	8.13091	-17.0919	4.25525e-46	1.98488e-44
MRPL55	-0.591126	8.0961	-17.0366	6.86335e-46	3.19699e-44
STARD10	-0.782586	8.23537	-17.03	7.26604e-46	3.37987e-44
SCOC	-0.887973	8.29369	-17.0266	7.48192e-46	3.47547e-44
RPS16	-2.69801	8.78822	-37.8819	8.13984e-116	4.62701e-113
METTL5	-0.897042	8.27397	-16.9951	9.82542e-46	4.55145e-44
MYL12A	-0.720531	8.15175	-16.9885	1.04003e-45	4.81112e-44
VPS29	-0.775475	8.28756	-16.9775	1.14461e-45	5.28761e-44
SNHG9	-0.681108	8.12964	-16.9495	1.45836e-45	6.72773e-44
CUTA	-0.944792	8.27237	-16.9332	1.67926e-45	7.73611e-44
MRPL20	-0.908704	8.32955	-16.931	1.71069e-45	7.87012e-44
C6orf48	-0.667387	8.13839	-16.9253	1.79779e-45	8.25951e-44
ARHGDIA	-0.652152	8.15395	-16.9033	2.17489e-45	9.97831e-44
CCT3	-0.74108	8.24072	-16.8946	2.34398e-45	1.07394e-43
MAL2	-0.8974	8.32199	-16.8905	2.42772e-45	1.11079e-43
TBCB	-0.605789	8.12698	-16.8876	2.4907e-45	1.13805e-43
RANBP1	-0.569625	8.10147	-16.8677	2.9593e-45	1.35033e-43
HLA-A	-2.71962	8.87772	-38.3533	3.83661e-117	2.52298e-114
MT-ND6	-0.948412	8.22505	-16.854	3.32933e-45	1.51505e-43
SQLE	-0.720824	8.19768	-16.8423	3.68355e-45	1.67397e-43
MRPS23	-0.716606	8.17463	-16.8295	4.11493e-45	1.86748e-43
EEF1D	-0.994997	8.4055	-16.8143	4.69678e-45	2.12866e-43
PRPF8	-0.874675	8.37093	-16.808	4.95988e-45	2.24486e-43
JUND	-2.72606	8.80894	-31.9749	3.10807e-98	7.60866e-96
SMIM19	-0.692944	8.18849	-16.8039	5.13768e-45	2.31908e-43
VDAC3	-0.735625	8.21569	-16.8022	5.2126e-45	2.34973e-43
TKT	-0.818099	8.23362	-16.7989	5.3643e-45	2.41487e-43
SEC11A	-0.954196	8.40277	-16.7825	6.18097e-45	2.77879e-43
PCMT1	-0.927617	8.36529	-16.78	6.31541e-45	2.83543e-43
RPL26	-2.7346	8.78863	-37.3824	2.1308e-114	1.13433e-111
CHMP4B	-0.836286	8.29952	-16.7704	6.86173e-45	3.07248e-43
THOC7	-0.804967	8.22811	-16.7687	6.96586e-45	3.11495e-43
SF3B2	-0.957109	8.40571	-16.7578	7.65472e-45	3.41843e-43
MRPL22	-0.689537	8.18495	-16.7305	9.68969e-45	4.32145e-43
TRAPPC3	-0.661524	8.16216	-16.726	1.00768e-44	4.48811e-43
POLR2F	-0.684983	8.16215	-16.7186	1.07438e-44	4.77883e-43
C19orf70	-0.739429	8.16696	-16.7108	1.14889e-44	5.10349e-43
CXXC5	-0.797749	8.23375	-16.7007	1.25409e-44	5.56346e-43
RPSA	-2.74238	8.87851	-35.3932	1.25351e-108	4.56959e-106
RPS29	-2.75157	8.9603	-33.0365	1.57713e-101	4.19793e-99
ATP6V1D	-0.961817	8.41844	-16.6803	1.49576e-44	6.60933e-43
MEAF6	-0.892274	8.40934	-16.6788	1.51533e-44	6.68699e-43
MRPL36	-0.544087	8.07894	-16.6733	1.58971e-44	7.00599e-43
PDCD5	-0.745955	8.19885	-16.6713	1.61743e-44	7.11883e-43
NDUFAF8	-0.674037	8.14382	-16.647	1.99523e-44	8.77013e-43
DNAJB11	-0.579025	8.09576	-16.6349	2.21628e-44	9.72902e-43
NOP10	-0.701205	8.13874	-16.6327	2.25738e-44	9.89647e-43
CCDC107	-0.600392	8.12407	-16.6164	2.59974e-44	1.13825e-42
PSMD13	-0.76514	8.22027	-16.6013	2.96141e-44	1.29491e-42
SNRNP200	-0.739886	8.23191	-16.5883	3.31569e-44	1.44794e-42
NDUFS8	-0.720765	8.22192	-16.5802	3.55465e-44	1.55027e-42
TMEM179B	-0.527008	8.10114	-16.559	4.27041e-44	1.86001e-42
RPS19	-2.75956	8.9339	-34.4555	7.73047e-106	2.51713e-103
TMEM167A	-0.695417	8.19805	-16.5431	4.8995e-44	2.12849e-42
UFC1	-0.74338	8.16849	-16.5407	5.00419e-44	2.17116e-42
CCDC25	-0.655307	8.14114	-16.5355	5.23178e-44	2.26697e-42
RPLP0	-2.77145	8.87825	-37.0043	2.56873e-113	1.28582e-110
RPA3	-0.578632	8.12548	-16.5291	5.52773e-44	2.38903e-42
APRT	-0.638859	8.12893	-16.5289	5.54187e-44	2.39206e-42
ATP6V0E2	-0.665327	8.13247	-16.5287	5.5497e-44	2.39236e-42
YWHAH	-0.789009	8.19479	-16.4775	8.64239e-44	3.72077e-42
INSIG1	-0.800939	8.19006	-16.4771	8.6722e-44	3.72882e-42
CTSL	-0.768852	8.21784	-16.4651	9.6124e-44	4.12779e-42
INS	-2.78008	10.052	-9.22712	5.34938e-18	7.88951e-17
TPGS1	-0.634243	8.14902	-16.4521	1.07637e-43	4.61039e-42
CST3	-2.80855	8.89992	-36.5699	4.57937e-112	2.10388e-109
PSMD6	-0.724082	8.19505	-16.4101	1.5475e-43	6.61148e-42
TMEM50A	-0.694706	8.18474	-16.3998	1.69077e-43	7.21439e-42
ARCN1	-0.805123	8.31148	-16.3957	1.75198e-43	7.46607e-42
RPL14	-2.87398	8.90149	-40.02	9.53492e-122	8.88283e-119
FAU	-2.87898	8.85704	-37.3917	2.00471e-114	1.08442e-111
PSMD4	-0.732525	8.21253	-16.3767	2.06394e-43	8.76209e-42
C1D	-0.78534	8.26188	-16.3442	2.73364e-43	1.15905e-41
RPS11	-2.892	8.91755	-35.8048	7.72447e-110	3.0478e-107
CPNE3	-0.801088	8.28976	-16.3402	2.83149e-43	1.19751e-41
RPL39	-2.90517	8.86987	-34.094	9.46052e-105	2.9653e-102
MRPS21	-0.731239	8.23352	-16.3287	3.12521e-43	1.31841e-41
ISOC2	-0.566727	8.09242	-16.3278	3.14956e-43	1.32701e-41
BAG5	-0.693871	8.1505	-16.3272	3.16698e-43	1.33267e-41
RPL18A	-2.90611	8.90958	-35.0954	9.53587e-108	3.36646e-105
CCT2	-0.655014	8.17914	-16.3229	3.28675e-43	1.37961e-41
DPM3	-0.656911	8.16401	-16.3157	3.49673e-43	1.46592e-41
SNHG7	-0.650758	8.15532	-16.312	3.61251e-43	1.51256e-41
DNAJA2	-0.609906	8.14431	-16.3118	3.61853e-43	1.5132e-41
GNAS	-2.90898	11.0348	-24.285	1.49328e-72	1.69195e-70
RPL37	-2.92564	8.95964	-37.2661	4.57442e-114	2.39714e-111
HINT2	-0.54236	8.08147	-16.3038	3.87497e-43	1.61439e-41
TALDO1	-0.783445	8.18953	-16.2985	4.05928e-43	1.68908e-41
GCG	-2.94984	8.84726	-10.9931	8.12567e-24	1.59181e-22
TMEM9B	-0.575424	8.11754	-16.2931	4.25124e-43	1.76294e-41
TOMM22	-0.520753	8.07465	-16.2931	4.25255e-43	1.76294e-41
TMSB10	-0.922018	8.22315	-16.2792	4.79534e-43	1.98551e-41
PSMD3	-0.671494	8.16839	-16.2646	5.43821e-43	2.24891e-41
SSX2IP	-0.953	8.39582	-16.2442	6.48709e-43	2.67936e-41
ATOX1	-0.734213	8.21272	-16.2402	6.71704e-43	2.77092e-41
CALM1	-2.97708	9.15803	-33.4889	6.49036e-103	1.8765e-100
NDUFAF3	-0.507202	8.07639	-16.236	6.96383e-43	2.86568e-41
RPL36	-2.99671	9.00638	-35.967	2.58878e-110	1.08528e-107
MRPL21	-0.50772	8.07873	-16.2261	7.58502e-43	3.11367e-41
CUEDC2	-0.566118	8.12165	-16.2055	9.06166e-43	3.71528e-41
PARL	-0.552429	8.1028	-16.1979	9.67503e-43	3.96192e-41
TXNRD1	-0.936693	8.33092	-16.1705	1.22561e-42	5.01272e-41
POP7	-0.576144	8.09169	-16.1601	1.34137e-42	5.47943e-41
MLF2	-0.651148	8.14727	-16.16	1.34298e-42	5.47943e-41
SH3BGRL3	-0.788605	8.1771	-16.1369	1.63855e-42	6.67725e-41
HRAS	-0.497668	8.06809	-16.1081	2.10254e-42	8.55765e-41
AP2M1	-0.685459	8.16764	-16.106	2.1394e-42	8.69713e-41
NDUFA11	-0.6469	8.15397	-16.0648	3.05449e-42	1.24021e-40
STOML2	-0.514626	8.0768	-16.0569	3.26871e-42	1.32558e-40
CEBPZ	-0.709417	8.22993	-16.0556	3.30703e-42	1.33951e-40
ASAH1	-0.832914	8.33089	-16.0524	3.40061e-42	1.37575e-40
SAT2	-0.521079	8.10189	-16.0514	3.42996e-42	1.38595e-40
H3F3B	-2.99926	8.90641	-38.0027	3.71381e-116	2.14748e-113
TCEAL9	-0.598343	8.10791	-16.0436	3.66719e-42	1.47825e-40
MRPL47	-0.587622	8.10369	-16.0406	3.76451e-42	1.51565e-40
MRPS12	-0.446095	8.05474	-16.03	4.1246e-42	1.65864e-40
HSP90AB1	-3.01667	9.13662	-35.3548	1.62777e-108	5.87013e-106
SRPRA	-0.640496	8.15069	-16.0237	4.355e-42	1.74711e-40
AIMP1	-0.668668	8.21443	-16.0069	5.03414e-42	2.01715e-40
PRDX6	-0.604529	8.12664	-15.99	5.82522e-42	2.33134e-40
FAM174A	-0.70029	8.19305	-15.9875	5.95246e-42	2.37942e-40
TXNDC17	-0.646918	8.11772	-15.9821	6.23706e-42	2.49022e-40
CYC1	-0.566818	8.09989	-15.981	6.29652e-42	2.51097e-40
CLGN	-0.685298	8.20264	-15.9582	7.66804e-42	3.05428e-40
RPN2	-0.929963	8.37946	-15.9261	1.01111e-41	4.02262e-40
ZC3H15	-0.845937	8.32426	-15.9181	1.08379e-41	4.30667e-40
KIF1A	-0.981984	8.54304	-15.9152	1.11086e-41	4.40901e-40
SSR1	-0.871894	8.35966	-15.9124	1.13799e-41	4.51133e-40
ARF4	-0.831342	8.27402	-15.9109	1.15322e-41	4.56631e-40
SF1	-0.996627	8.50657	-15.8966	1.30432e-41	5.15854e-40
UBC	-3.02184	8.96729	-38.7832	2.4191e-118	1.76374e-115
CCDC124	-0.429898	8.04771	-15.8905	1.37467e-41	5.42396e-40
EIF3G	-0.699167	8.1702	-15.8796	1.51014e-41	5.95149e-40
NDUFS2	-0.622282	8.17325	-15.8631	1.74139e-41	6.85477e-40
YIF1A	-0.554745	8.1143	-15.8617	1.76174e-41	6.92675e-40
SERBP1	-0.925677	8.39572	-15.8579	1.82158e-41	7.15364e-40
ERG28	-0.496241	8.07976	-15.847	2.00005e-41	7.84533e-40
HIGD2A	-0.629914	8.12021	-15.8466	2.00834e-41	7.86865e-40
RPS15A	-3.03395	8.88175	-38.7465	3.06018e-118	2.18367e-115
PPP2CB	-0.95792	8.45172	-15.8004	2.99073e-41	1.16903e-39
NDUFB1	-0.827868	8.29418	-15.7894	3.28659e-41	1.28319e-39
SEC11C	-3.05266	9.15586	-38.0784	2.27272e-116	1.36111e-113
METRN	-0.929426	8.29492	-15.7575	4.32893e-41	1.68622e-39
VMA21	-0.645442	8.1466	-15.7571	4.34297e-41	1.68973e-39
PHB	-0.634591	8.15507	-15.743	4.90373e-41	1.90569e-39
TCEAL2	-0.783554	8.18878	-15.7397	5.04654e-41	1.95892e-39
GINM1	-0.758322	8.28453	-15.7239	5.78097e-41	2.24141e-39
SNRPC	-0.639419	8.14478	-15.714	6.29633e-41	2.43841e-39
MRPS36	-0.549293	8.10637	-15.7038	6.87481e-41	2.65937e-39
SYT4	-0.673397	8.19681	-15.7	7.1037e-41	2.74474e-39
SMIM22	-0.719635	8.19024	-15.6982	7.21839e-41	2.78585e-39
CIR1	-0.874542	8.44153	-15.6906	7.70646e-41	2.9708e-39
VPS28	-0.632856	8.13581	-15.682	8.3006e-41	3.19616e-39
ATP6V0D1	-0.900086	8.40557	-15.6796	8.46846e-41	3.25706e-39
DCXR	-0.551293	8.08573	-15.6714	9.08892e-41	3.49168e-39
PPP2CA	-0.492825	8.09459	-15.6531	1.0648e-40	4.08595e-39
CD164	-0.690155	8.19649	-15.6478	1.11408e-40	4.27019e-39
EBNA1BP2	-0.615195	8.14781	-15.6405	1.18647e-40	4.54246e-39
VDAC1	-0.816839	8.2786	-15.6304	1.29433e-40	4.94974e-39
RPL26L1	-0.550268	8.08746	-15.6294	1.30545e-40	4.98659e-39
GMFB	-0.480146	8.08084	-15.6274	1.3282e-40	5.06772e-39
TTC1	-0.862401	8.40173	-15.616	1.4655e-40	5.58523e-39
ATP5F1E	-3.06358	9.04675	-35.0295	1.49531e-107	5.22392e-105
CALM3	-0.708474	8.1821	-15.6091	1.55567e-40	5.91544e-39
SDF2	-0.577761	8.13788	-15.5961	1.73949e-40	6.60693e-39
PSMC4	-0.553014	8.10643	-15.5955	1.74826e-40	6.6327e-39
PPP1CC	-0.709405	8.2055	-15.5894	1.84286e-40	6.9837e-39
ALKBH5	-0.787498	8.29	-15.5869	1.88358e-40	7.12996e-39
MYH9	-0.811939	8.31256	-15.5863	1.89294e-40	7.15733e-39
MED30	-0.493801	8.09147	-15.5807	1.98636e-40	7.50208e-39
TPPP3	-0.883906	8.19478	-15.5668	2.23819e-40	8.44371e-39
IER2	-0.878764	8.18272	-15.5657	2.26075e-40	8.5192e-39
TMEM30B	-0.406773	8.04393	-15.5599	2.37572e-40	8.94243e-39
RPL27A	-3.06366	8.93717	-39.2766	1.03971e-119	8.10925e-117
CISD1	-0.845832	8.30493	-15.5405	2.80775e-40	1.05449e-38
SPA17	-0.555127	8.10368	-15.5201	3.34708e-40	1.25564e-38
SNRPD3	-0.74218	8.25928	-15.513	3.55923e-40	1.33374e-38
LRRC10B	-0.519865	8.07826	-15.5033	3.86642e-40	1.44723e-38
MIEN1	-0.512612	8.07553	-15.4854	4.51012e-40	1.68629e-38
CFAP97	-0.731673	8.22254	-15.4792	4.76123e-40	1.7782e-38
RNH1	-0.550106	8.11209	-15.4738	4.98498e-40	1.85969e-38
CRIP2	-0.876779	8.23335	-15.4629	5.47585e-40	2.04055e-38
SLC35B1	-0.617582	8.13627	-15.4585	5.68856e-40	2.11746e-38
LAMTOR3	-0.446463	8.08695	-15.4535	5.93914e-40	2.20828e-38
RIC3	-0.927073	8.47988	-15.4481	6.21732e-40	2.30915e-38
SEPHS2	-0.459051	8.06266	-15.4475	6.25473e-40	2.32048e-38
PSENEN	-0.444841	8.05489	-15.4436	6.46473e-40	2.39574e-38
RPL35A	-3.06996	8.88651	-37.2205	6.17551e-114	3.18637e-111
DRAP1	-0.589625	8.12102	-15.4363	6.88362e-40	2.54535e-38
VBP1	-0.621424	8.13187	-15.4348	6.97575e-40	2.57657e-38
RPS13	-3.08338	8.90196	-36.9179	4.54777e-113	2.21048e-110
SMIM6	-0.594141	8.10407	-15.4268	7.46887e-40	2.75265e-38
MTPN	-0.8099	8.34428	-15.4145	8.30189e-40	3.0563e-38
PPIL6	-0.673496	8.1814	-15.4126	8.44262e-40	3.1047e-38
H2AFY	-0.942724	8.59385	-15.3768	1.14902e-39	4.22078e-38
RPL24	-3.09916	8.90844	-40.9031	3.91343e-124	4.79401e-121
PTP4A1	-0.533247	8.09696	-15.3486	1.46378e-39	5.36527e-38
SAR1B	-0.772614	8.32066	-15.3362	1.62858e-39	5.96281e-38
ACTR2	-0.979406	8.52754	-15.3356	1.63657e-39	5.98552e-38
MRPL34	-0.456764	8.06984	-15.334	1.65976e-39	6.06373e-38
ARL6IP4	-0.774318	8.25124	-15.3337	1.66363e-39	6.07125e-38
NDUFS3	-0.603034	8.13113	-15.3321	1.68648e-39	6.14794e-38
ALDH9A1	-0.503681	8.11071	-15.3314	1.6977e-39	6.18212e-38
MAGOH	-0.666933	8.1998	-15.3263	1.77393e-39	6.45273e-38
SLU7	-0.55194	8.12228	-15.3192	1.88501e-39	6.84936e-38
DPCD	-0.579559	8.12258	-15.3064	2.10376e-39	7.63593e-38
ANP32B	-0.78714	8.34044	-15.3034	2.15953e-39	7.82988e-38
INA	-0.603805	8.13535	-15.2921	2.38014e-39	8.62041e-38
RPL6	-3.10747	9.02407	-39.0467	4.48989e-119	3.42232e-116
EIF3F	-0.74336	8.25396	-15.2547	3.28075e-39	1.18567e-37
NDUFA9	-0.488163	8.08232	-15.2273	4.15386e-39	1.49959e-37
GTF3A	-0.719903	8.22402	-15.2198	4.42788e-39	1.5968e-37
CISD2	-0.635127	8.16211	-15.1994	5.27597e-39	1.9006e-37
SPCS3	-0.614749	8.14369	-15.1907	5.68926e-39	2.04728e-37
NDUFA8	-0.591303	8.13569	-15.1899	5.7246e-39	2.05779e-37
ECI2	-0.665575	8.17728	-15.1894	5.75154e-39	2.06526e-37
FIBP	-0.458423	8.06381	-15.1671	6.96793e-39	2.49936e-37
PLEKHA3	-0.669127	8.19824	-15.1608	7.35063e-39	2.63382e-37
NBDY	-0.878706	8.34537	-15.1511	7.99355e-39	2.86113e-37
RRAGA	-0.410962	8.0436	-15.1368	9.03618e-39	3.23087e-37
CCT5	-0.637144	8.16605	-15.1308	9.5128e-39	3.39766e-37
EEF1A2	-0.83999	8.25947	-15.1031	1.20715e-38	4.30696e-37
TAF9	-0.532972	8.10672	-15.0998	1.24115e-38	4.42356e-37
RAB5C	-0.503234	8.07871	-15.0997	1.24271e-38	4.42443e-37
COPS8	-0.485267	8.09064	-15.0981	1.25934e-38	4.47889e-37
CHID1	-0.687221	8.21169	-15.0943	1.30183e-38	4.62509e-37
CCDC59	-0.594019	8.1214	-15.0845	1.41605e-38	5.02557e-37
RBX1	-0.861357	8.37334	-15.0777	1.50035e-38	5.31911e-37
EIF3E	-0.940445	8.49718	-15.0747	1.54022e-38	5.45469e-37
NDUFV3	-0.818646	8.35571	-15.0723	1.57196e-38	5.56123e-37
PNRC2	-0.636152	8.15601	-15.0702	1.59984e-38	5.6539e-37
RAB21	-0.839379	8.39743	-15.0624	1.71117e-38	6.04098e-37
RPAIN	-0.731679	8.25596	-15.0563	1.8037e-38	6.36095e-37
MOAP1	-0.469322	8.06526	-15.0502	1.90059e-38	6.69557e-37
PSMC6	-0.759455	8.30958	-15.0286	2.28773e-38	8.05099e-37
SUMO3	-0.560963	8.09938	-15.0256	2.34667e-38	8.24975e-37
HSD17B10	-0.475407	8.06452	-15.0095	2.69358e-38	9.45941e-37
ITGAE	-0.582239	8.10857	-15.0062	2.771e-38	9.72111e-37
SNAP25-AS1	-0.863194	8.31505	-14.9982	2.96707e-38	1.03891e-36
GNG5	-0.648861	8.16142	-14.9982	2.9676e-38	1.03891e-36
RAB4A	-0.706922	8.25988	-14.991	3.15838e-38	1.10455e-36
DDOST	-0.679966	8.19427	-14.9858	3.30018e-38	1.15293e-36
RPL12	-3.10929	8.97142	-34.7637	9.25007e-107	3.13362e-104
RABGGTB	-0.4867	8.07588	-14.9826	3.39264e-38	1.18277e-36
COMMD2	-0.518847	8.09204	-14.9801	3.46534e-38	1.20686e-36
TAF7	-0.927815	8.40531	-14.9483	4.55285e-38	1.58396e-36
MRPL43	-0.513957	8.08613	-14.919	5.85283e-38	2.03412e-36
AC084033.3	-0.57385	8.10479	-14.9144	6.09075e-38	2.11461e-36
TSTD1	-0.568251	8.10651	-14.8988	6.96051e-38	2.41408e-36
CYB561	-0.57645	8.13751	-14.8914	7.41567e-38	2.56929e-36
ARL6IP1	-0.523075	8.09713	-14.8863	7.74586e-38	2.68091e-36
MRPL13	-0.560682	8.12229	-14.8849	7.83812e-38	2.71005e-36
RPL10	-3.12973	8.91513	-36.4845	8.09305e-112	3.525e-109
CDC42	-0.978164	8.54258	-14.8793	8.22603e-38	2.83832e-36
TUSC1	-0.454682	8.05776	-14.8675	9.10048e-38	3.13681e-36
PRDX3	-0.644152	8.14325	-14.8669	9.14243e-38	3.14804e-36
ARF6	-0.407524	8.04419	-14.8668	9.15509e-38	3.14916e-36
CD9	-0.859105	8.26086	-14.864	9.37473e-38	3.22141e-36
TMED4	-0.64626	8.17029	-14.8574	9.92096e-38	3.40562e-36
EEF1E1	-0.459985	8.06798	-14.8561	1.00286e-37	3.43904e-36
DPM2	-0.533454	8.10054	-14.8543	1.01847e-37	3.489e-36
PIFO	-0.585829	8.09123	-14.8409	1.14309e-37	3.91193e-36
UBE2Q1	-0.571543	8.14175	-14.8356	1.1961e-37	4.08918e-36
MRPL33	-0.941095	8.40158	-14.8324	1.22869e-37	4.19631e-36
PLP2	-0.484495	8.08592	-14.8226	1.33657e-37	4.56013e-36
CACYBP	-0.505035	8.10069	-14.816	1.41469e-37	4.82174e-36
HSPE1	-0.881514	8.21501	-14.8141	1.4371e-37	4.89315e-36
CD63	-3.13211	8.99032	-46.2697	6.75359e-138	2.26502e-134
BANF1	-0.452076	8.0562	-14.7887	1.78699e-37	6.07215e-36
TCEAL4	-0.752063	8.24231	-14.7605	2.27533e-37	7.72368e-36
SURF2	-0.583338	8.10076	-14.7427	2.64806e-37	8.97986e-36
VAMP8	-0.508767	8.09159	-14.7414	2.67863e-37	9.07433e-36
ARPC1A	-0.523326	8.08819	-14.7404	2.70164e-37	9.14306e-36
SERINC3	-0.642863	8.21119	-14.7395	2.72262e-37	9.20475e-36
MIDN	-0.738192	8.21353	-14.7144	3.37518e-37	1.13995e-35
FBXL15	-0.511542	8.08929	-14.7053	3.64867e-37	1.23108e-35
PRELID3B	-0.508502	8.10027	-14.6958	3.95495e-37	1.33308e-35
SEPT7	-0.989652	8.7733	-14.691	4.12023e-37	1.38739e-35
TOMM5	-0.51312	8.07836	-14.6907	4.13204e-37	1.38997e-35
PJA2	-0.993621	8.6615	-14.6883	4.21653e-37	1.41697e-35
MSMO1	-0.546245	8.10415	-14.6799	4.53339e-37	1.52193e-35
RIOK3	-0.809986	8.42784	-14.6654	5.13168e-37	1.72106e-35
SURF4	-0.785693	8.26315	-14.6627	5.2512e-37	1.75939e-35
RPL23A	-3.13775	8.94044	-38.0787	2.26814e-116	1.36111e-113
UXT	-0.668194	8.16797	-14.6529	5.70691e-37	1.90826e-35
YME1L1	-0.884154	8.45903	-14.6446	6.12623e-37	2.04643e-35
CCDC85B	-0.591913	8.10783	-14.6188	7.64118e-37	2.54995e-35
LEPROT	-0.598543	8.17262	-14.614	7.95748e-37	2.65286e-35
SDF4	-0.528588	8.12552	-14.608	8.37887e-37	2.79057e-35
IMPAD1	-0.646775	8.22458	-14.5942	9.42944e-37	3.13735e-35
DHX29	-0.786781	8.35336	-14.5898	9.79121e-37	3.25448e-35
APEX1	-0.488136	8.08689	-14.5802	1.06293e-36	3.52955e-35
ATMIN	-0.555491	8.12352	-14.5794	1.06951e-36	3.54789e-35
FOXA2	-0.598444	8.15184	-14.5556	1.31112e-36	4.34511e-35
NUDT16L1	-0.45982	8.0582	-14.5541	1.32808e-36	4.39695e-35
RNMT	-0.762395	8.33097	-14.525	1.70198e-36	5.6293e-35
EMC4	-0.541255	8.09113	-14.5239	1.71813e-36	5.67711e-35
RPS7	-3.14753	8.98555	-38.4108	2.64806e-117	1.77621e-114
MFF	-0.750773	8.32714	-14.5155	1.84632e-36	6.08867e-35
RPS17	-0.584758	8.14066	-14.5083	1.96329e-36	6.46807e-35
TMEM9	-0.518392	8.12176	-14.499	2.12608e-36	6.99748e-35
BRMS1	-0.523571	8.09697	-14.4939	2.21892e-36	7.29591e-35
GNAI2	-0.782886	8.33652	-14.484	2.41494e-36	7.93262e-35
BLOC1S6	-0.623943	8.17455	-14.46	2.96347e-36	9.72493e-35
ESD	-0.663254	8.23463	-14.4436	3.40945e-36	1.11775e-34
TBRG1	-0.682584	8.23834	-14.4405	3.49943e-36	1.14613e-34
SRP72	-0.681295	8.2432	-14.4375	3.59119e-36	1.17504e-34
PFN2	-0.704154	8.20598	-14.4352	3.66262e-36	1.19724e-34
MRPL23	-0.408064	8.03891	-14.4255	3.97981e-36	1.29966e-34
MAGEF1	-0.512101	8.09542	-14.4231	4.05889e-36	1.32419e-34
ZNF24	-0.721874	8.29656	-14.4223	4.0884e-36	1.33252e-34
NEU1	-0.494557	8.08951	-14.4011	4.89803e-36	1.59486e-34
RAB12	-0.860388	8.43306	-14.3924	5.27674e-36	1.7165e-34
PUF60	-0.591781	8.12949	-14.3886	5.44708e-36	1.7702e-34
DHX9	-0.831023	8.44819	-14.3867	5.53909e-36	1.79835e-34
PIGT	-0.482762	8.09036	-14.3858	5.58279e-36	1.81079e-34
LSM1	-0.511285	8.0989	-14.3695	6.41274e-36	2.07797e-34
DDT	-0.525203	8.10296	-14.3686	6.46064e-36	2.09148e-34
SNX3	-0.808227	8.31411	-14.368	6.49399e-36	2.10025e-34
PIGP	-0.581568	8.13008	-14.3605	6.92418e-36	2.23722e-34
LAMTOR2	-0.463335	8.06588	-14.3559	7.20063e-36	2.3243e-34
MED8	-0.44882	8.07609	-14.3506	7.52963e-36	2.42816e-34
SRSF8	-0.469742	8.0711	-14.337	8.45882e-36	2.72519e-34
PIN1	-0.652229	8.18836	-14.3344	8.64565e-36	2.78271e-34
SRA1	-0.434333	8.05927	-14.3283	9.11089e-36	2.92963e-34
RPL28	-3.15849	8.97456	-35.8146	7.22948e-110	2.92123e-107
TSPAN3	-0.819082	8.41545	-14.311	1.05572e-35	3.3882e-34
MOB4	-0.436603	8.06579	-14.3095	1.06923e-35	3.42827e-34
EIF3L	-0.803125	8.40431	-14.2978	1.18131e-35	3.78404e-34
CNOT7	-0.742337	8.26846	-14.2904	1.25792e-35	4.02557e-34
LAMP1	-0.73402	8.29081	-14.2893	1.26902e-35	4.05722e-34
TM2D2	-0.37962	8.03397	-14.2813	1.3587e-35	4.33983e-34
RDH14	-0.432403	8.06203	-14.2808	1.36445e-35	4.35404e-34
MTRNR2L8	-0.443321	8.05169	-14.2733	1.45478e-35	4.63788e-34
NCBP2	-0.425629	8.06382	-14.2607	1.62009e-35	5.15999e-34
TSPYL1	-0.537628	8.1265	-14.2601	1.62839e-35	5.18149e-34
VPS25	-0.440343	8.06276	-14.2575	1.66446e-35	5.29125e-34
FAM3C	-0.692141	8.25619	-14.2487	1.79356e-35	5.69626e-34
ATG3	-0.516069	8.12287	-14.2449	1.85317e-35	5.88e-34
SNRNP27	-0.564037	8.12199	-14.2415	1.90671e-35	6.04417e-34
RCC1	-0.543118	8.10762	-14.2203	2.28351e-35	7.23175e-34
C6orf226	-0.495834	8.06755	-14.2197	2.29569e-35	7.26349e-34
CRY1	-0.952728	8.41147	-14.2146	2.39677e-35	7.57613e-34
TSR2	-0.434591	8.06169	-14.199	2.73637e-35	8.64148e-34
RNPS1	-0.753273	8.3554	-14.1987	2.7444e-35	8.65867e-34
RAB14	-0.699521	8.28047	-14.1985	2.74916e-35	8.66555e-34
PRR7	-0.455266	8.06482	-14.1898	2.96098e-35	9.32445e-34
BLOC1S1	-0.511898	8.0846	-14.186	3.05657e-35	9.61643e-34
FAM200B	-0.647791	8.16391	-14.1855	3.07093e-35	9.65256e-34
RIIAD1	-0.563206	8.10443	-14.181	3.18971e-35	1.00165e-33
BTG3	-0.869989	8.38816	-14.1785	3.25905e-35	1.02247e-33
SRSF7	-0.585692	8.18251	-14.1686	3.54464e-35	1.11103e-33
GRPEL1	-0.392802	8.0435	-14.1681	3.55915e-35	1.11454e-33
RPL8	-3.16613	9.0215	-33.4019	1.19694e-102	3.40195e-100
LRP11	-0.861594	8.39501	-14.1524	4.06811e-35	1.27154e-33
RNF181	-0.469919	8.06325	-14.1496	4.16393e-35	1.30028e-33
PELO	-0.425653	8.05529	-14.1094	5.86048e-35	1.82836e-33
RPS27L	-0.567496	8.13748	-14.1065	6.00906e-35	1.87297e-33
TSPAN7	-0.530835	8.10253	-14.1022	6.22852e-35	1.93957e-33
SMIM15	-0.454576	8.06216	-14.0975	6.48672e-35	2.0181e-33
CHPF	-0.573748	8.107	-14.0884	7.00409e-35	2.17705e-33
EIF4A1	-0.606587	8.1871	-14.0853	7.19485e-35	2.23427e-33
EIF3A	-0.93029	8.58788	-14.0833	7.31817e-35	2.27046e-33
UFM1	-0.575115	8.1838	-14.0787	7.6089e-35	2.35848e-33
RDH11	-0.635585	8.20349	-14.0698	8.20482e-35	2.54084e-33
DCTN2	-0.682706	8.25571	-14.0696	8.21882e-35	2.54283e-33
DRC1	-0.599766	8.14709	-14.0647	8.56634e-35	2.64791e-33
FBXO21	-0.785753	8.39974	-14.0642	8.60017e-35	2.65592e-33
ARPC2	-0.826332	8.42531	-14.0627	8.71023e-35	2.68743e-33
ANAPC13	-0.441797	8.07052	-14.0556	9.25355e-35	2.85244e-33
IGFBP7	-0.962807	8.36734	-14.0505	9.66588e-35	2.97681e-33
FUNDC2	-0.520333	8.10809	-14.0478	9.88995e-35	3.04302e-33
CAP1	-0.549663	8.14679	-14.0374	1.07991e-34	3.3197e-33
DCTN6	-0.459978	8.08979	-14.0365	1.08869e-34	3.34364e-33
MLF1	-0.617974	8.16382	-14.0121	1.33826e-34	4.10635e-33
EIF4B	-0.897344	8.51887	-14.0107	1.35444e-34	4.15221e-33
CSRNP1	-0.403692	8.04588	-13.9991	1.49448e-34	4.57734e-33
PSME1	-0.511024	8.09748	-13.9975	1.51458e-34	4.63466e-33
MPG	-0.497092	8.09508	-13.9945	1.55369e-34	4.75001e-33
EIF4A2	-0.756392	8.28834	-13.9915	1.59366e-34	4.86777e-33
PPP1R2	-0.675285	8.26715	-13.9886	1.63323e-34	4.98411e-33
PQBP1	-0.484908	8.08268	-13.9866	1.66118e-34	5.06479e-33
NKX6-1	-0.555075	8.1083	-13.9862	1.66773e-34	5.08014e-33
AKR7A2	-0.633445	8.15475	-13.9844	1.69265e-34	5.15137e-33
HHEX	-0.734525	8.2145	-13.9837	1.70332e-34	5.17915e-33
LINC02001	-0.433608	8.08281	-13.9797	1.76191e-34	5.35245e-33
UBE2A	-0.475952	8.10463	-13.9762	1.8143e-34	5.5066e-33
TMEM205	-0.486004	8.08196	-13.9728	1.86839e-34	5.66565e-33
HSPA14.1	-0.410037	8.06366	-13.9704	1.90612e-34	5.77483e-33
SSSCA1	-0.360521	8.02937	-13.9537	2.19657e-34	6.64877e-33
GNS	-0.51427	8.17083	-13.95	2.26706e-34	6.85597e-33
PMVK	-0.569032	8.13102	-13.9486	2.29423e-34	6.93188e-33
MAP2K2	-0.681375	8.22569	-13.948	2.30457e-34	6.95686e-33
ELOF1	-0.414527	8.05871	-13.9445	2.37519e-34	7.16359e-33
PDCD6	-0.761075	8.33624	-13.9415	2.43573e-34	7.33892e-33
RPS28	-3.17114	9.08126	-33.7739	8.81279e-104	2.66273e-101
PRPF40A	-0.854487	8.47182	-13.9347	2.58068e-34	7.76241e-33
LYRM2	-0.633532	8.20144	-13.9285	2.71855e-34	8.16977e-33
TXNL4A	-0.839806	8.38035	-13.9255	2.78817e-34	8.37151e-33
TUFM	-0.507202	8.08935	-13.9119	3.12863e-34	9.38534e-33
MRPL18	-0.491884	8.09034	-13.9092	3.20278e-34	9.59917e-33
STX3	-0.654865	8.22019	-13.905	3.31779e-34	9.93499e-33
BCAS2	-0.531601	8.12452	-13.9031	3.37093e-34	1.00851e-32
EIF3I	-0.551095	8.12317	-13.8855	3.91389e-34	1.16991e-32
GARS	-0.751784	8.26417	-13.885	3.92898e-34	1.17337e-32
ALYREF	-0.418426	8.04433	-13.873	4.35003e-34	1.29797e-32
DNAJC3	-0.892339	8.48071	-13.8643	4.68403e-34	1.39638e-32
HMGCR	-0.589357	8.17274	-13.8637	4.70833e-34	1.40238e-32
P4HB	-0.818239	8.35813	-13.8596	4.87307e-34	1.45016e-32
RTCB	-0.698526	8.27646	-13.8499	5.28991e-34	1.57281e-32
NKAP	-0.525094	8.11455	-13.8405	5.7293e-34	1.70194e-32
RPL13A	-3.18295	9.09669	-35.5279	5.02576e-109	1.87282e-106
ZNF22	-0.452393	8.07005	-13.8139	7.1753e-34	2.12772e-32
FKBP8	-0.594935	8.18931	-13.8091	7.47113e-34	2.21349e-32
TRAPPC2L	-0.478842	8.09282	-13.809	7.47913e-34	2.2139e-32
RAB18	-0.749782	8.35371	-13.7996	8.09826e-34	2.39506e-32
RTF2	-0.681151	8.29011	-13.7918	8.6475e-34	2.55524e-32
MRPS18C	-0.424773	8.06465	-13.791	8.70237e-34	2.56919e-32
MCRIP2	-0.463925	8.07641	-13.7832	9.30288e-34	2.74406e-32
DHRS7	-0.562826	8.14908	-13.7813	9.45042e-34	2.78513e-32
DTD1	-0.495946	8.10091	-13.7781	9.70721e-34	2.8583e-32
PLPP5	-0.599671	8.19086	-13.7763	9.86199e-34	2.90133e-32
CHMP3	-0.547811	8.12341	-13.7728	1.01508e-33	2.98248e-32
YIPF5	-0.436026	8.07904	-13.7728	1.01556e-33	2.98248e-32
TUBB2A	-0.509303	8.07096	-13.7696	1.04292e-33	3.06013e-32
COMMD7	-0.372272	8.04018	-13.7531	1.19928e-33	3.51585e-32
UFL1	-0.608332	8.18279	-13.7506	1.22485e-33	3.5877e-32
MAF1	-0.452475	8.06236	-13.7487	1.24502e-33	3.6436e-32
NDUFA13	-0.605765	8.20123	-13.7388	1.35333e-33	3.95712e-32
HEBP2	-0.589251	8.15757	-13.7379	1.36315e-33	3.98235e-32
TMBIM4	-0.576586	8.1756	-13.7315	1.43957e-33	4.20194e-32
CMTM6	-0.542905	8.14448	-13.7305	1.45139e-33	4.23275e-32
PCNP	-0.739794	8.38039	-13.7063	1.78054e-33	5.18815e-32
NME1	-0.405712	8.04293	-13.7026	1.83788e-33	5.3506e-32
AKIRIN1	-0.713424	8.28864	-13.7019	1.84819e-33	5.37595e-32
CCT7	-0.549864	8.14109	-13.6912	2.02287e-33	5.87895e-32
HNRNPR	-0.868899	8.53722	-13.6899	2.04473e-33	5.93733e-32
ARF5	-0.496401	8.10713	-13.6643	2.53848e-33	7.36466e-32
KRR1	-0.607995	8.19221	-13.6629	2.56875e-33	7.44603e-32
DYNLL2	-0.548051	8.13179	-13.6628	2.57136e-33	7.44717e-32
SLC7A1	-0.799641	8.33497	-13.6606	2.61958e-33	7.58029e-32
DDX18	-0.548244	8.14863	-13.6412	3.08439e-33	8.9176e-32
SF3B4	-0.378407	8.03018	-13.6396	3.12689e-33	9.03271e-32
SPAG1	-0.722251	8.28667	-13.6327	3.31344e-33	9.56336e-32
MRPL14	-0.479644	8.08781	-13.601	4.32814e-33	1.24813e-31
SNW1	-0.649734	8.23514	-13.599	4.40294e-33	1.26861e-31
ANP32E	-0.606997	8.14463	-13.5987	4.4131e-33	1.26958e-31
VPS35	-0.583947	8.19412	-13.5987	4.41387e-33	1.26958e-31
EID2	-0.395401	8.04119	-13.5963	4.50288e-33	1.29407e-31
SERPINE2	-0.420956	8.0427	-13.583	5.04e-33	1.44719e-31
PNRC1	-0.756962	8.2754	-13.5747	5.40475e-33	1.55059e-31
TIPRL	-0.635504	8.23697	-13.5715	5.55179e-33	1.59142e-31
RPL5	-3.19266	9.15307	-36.6927	2.02422e-112	9.42895e-110
SUPT4H1	-0.390976	8.03937	-13.5663	5.79966e-33	1.65963e-31
CHMP1B	-0.49138	8.08065	-13.5421	7.11099e-33	2.03315e-31
C1QL1	-0.555139	8.09975	-13.5364	7.4626e-33	2.13186e-31
NHP2	-0.382596	8.0414	-13.5209	8.5037e-33	2.42721e-31
MOCS2	-0.476618	8.08802	-13.5202	8.54803e-33	2.43779e-31
CLTC	-0.874135	8.66411	-13.5167	8.80843e-33	2.50992e-31
EMC3	-0.635457	8.2254	-13.5076	9.51186e-33	2.70805e-31
PRR13	-0.543426	8.12443	-13.4937	1.06856e-32	3.03965e-31
RPL17	-0.460218	8.09816	-13.4798	1.20171e-32	3.41551e-31
DNAJA1	-0.672771	8.26487	-13.4796	1.20348e-32	3.41764e-31
PPP4C	-0.382104	8.04927	-13.47	1.30506e-32	3.70296e-31
C12orf10	-0.477525	8.07526	-13.4565	1.46157e-32	4.14353e-31
TMEM147	-0.401952	8.04975	-13.4508	1.53372e-32	4.34441e-31
RETREG2	-0.431987	8.07395	-13.4477	1.57418e-32	4.45525e-31
CFAP65	-0.467084	8.08452	-13.446	1.59588e-32	4.51286e-31
PSMD11	-0.705749	8.35561	-13.4459	1.59722e-32	4.51286e-31
PNMA1	-0.46037	8.06868	-13.4446	1.61556e-32	4.56082e-31
SCP2	-0.809008	8.48561	-13.444	1.62363e-32	4.57976e-31
HADHA	-0.700909	8.29348	-13.4399	1.68083e-32	4.7371e-31
FAM92A	-0.622742	8.21128	-13.4352	1.74752e-32	4.92093e-31
RPL18	-3.21871	9.00324	-36.2433	4.05296e-111	1.72061e-108
FAM171B	-0.746093	8.30285	-13.4228	1.93963e-32	5.45274e-31
YPEL5	-0.566908	8.17747	-13.4183	2.01473e-32	5.65914e-31
ZNF706	-0.741619	8.36538	-13.407	2.21489e-32	6.21616e-31
SDHAF2	-0.451473	8.07379	-13.3974	2.4023e-32	6.73649e-31
QDPR	-0.773189	8.39323	-13.3939	2.47276e-32	6.92826e-31
TWF1	-0.45119	8.09917	-13.3931	2.49007e-32	6.97095e-31
VTI1B	-0.499871	8.09516	-13.3875	2.60956e-32	7.29936e-31
METTL9	-0.625707	8.23114	-13.3855	2.65426e-32	7.4182e-31
RAB5IF	-0.361437	8.02518	-13.3814	2.74776e-32	7.67313e-31
TMEM126A	-0.389226	8.04409	-13.3767	2.85869e-32	7.97626e-31
UBE2J1	-0.63887	8.20617	-13.3709	3.00018e-32	8.36409e-31
MRPL52	-0.452789	8.06991	-13.3554	3.4159e-32	9.51515e-31
SVBP	-0.380771	8.03622	-13.3393	3.91275e-32	1.08901e-30
PFDN6	-0.417087	8.05387	-13.3365	4.00464e-32	1.11366e-30
DSP	-0.950986	8.59855	-13.3362	4.0143e-32	1.11542e-30
ZNF32	-0.410402	8.06063	-13.3264	4.3578e-32	1.20987e-30
TIMM10	-0.3785	8.0352	-13.319	4.6372e-32	1.28637e-30
MCRIP1	-0.558311	8.16247	-13.3183	4.6668e-32	1.29351e-30
CENPB	-0.450336	8.07397	-13.3181	4.67267e-32	1.29407e-30
SH3GLB1	-0.867687	8.48039	-13.3081	5.08298e-32	1.40654e-30
PSMG3	-0.40488	8.04809	-13.2904	5.89363e-32	1.62952e-30
NDUFB6	-0.61584	8.19591	-13.2815	6.35397e-32	1.75535e-30
MPC1	-0.602426	8.15604	-13.2732	6.80823e-32	1.8793e-30
PLEKHB2	-0.548466	8.15483	-13.2725	6.85147e-32	1.88894e-30
ISCA2	-0.400829	8.04243	-13.2724	6.85442e-32	1.88894e-30
FCGRT	-0.418753	8.06612	-13.2676	7.13947e-32	1.96587e-30
CMAS	-0.608103	8.20131	-13.2574	7.77182e-32	2.13824e-30
PFDN4	-0.482336	8.08586	-13.2553	7.91424e-32	2.17564e-30
ILF2	-0.524051	8.12824	-13.2455	8.58619e-32	2.35842e-30
THUMPD3	-0.449675	8.08436	-13.2384	9.11369e-32	2.50127e-30
BNIP3	-0.653159	8.20788	-13.2349	9.38675e-32	2.5741e-30
ILF3-DT	-0.584004	8.15204	-13.2228	1.0385e-31	2.84551e-30
FAM213A	-0.63979	8.23596	-13.2111	1.14588e-31	3.13719e-30
HMGN3	-0.788694	8.38682	-13.2024	1.23224e-31	3.37086e-30
PWP1	-0.422565	8.08423	-13.1847	1.4292e-31	3.90647e-30
BLVRB	-0.555149	8.10348	-13.1792	1.4965e-31	4.0871e-30
MAFG	-0.485524	8.09311	-13.1779	1.51195e-31	4.12594e-30
SLC35F1	-0.590565	8.17651	-13.163	1.71363e-31	4.6725e-30
COPZ1	-0.687971	8.30087	-13.1484	1.93515e-31	5.27223e-30
MAZ	-0.399122	8.06289	-13.1458	1.97893e-31	5.38713e-30
NDUFB5	-0.487237	8.10217	-13.1445	2.00064e-31	5.4418e-30
CENPX	-0.372742	8.03342	-13.1428	2.02842e-31	5.5129e-30
CNPY2	-0.649438	8.24268	-13.1423	2.03785e-31	5.53404e-30
DNAJC7	-0.730204	8.41201	-13.1337	2.18927e-31	5.94044e-30
RCN2	-0.504265	8.13903	-13.1252	2.35054e-31	6.37288e-30
TPM4	-0.688986	8.23056	-13.1239	2.37573e-31	6.43597e-30
COMMD8	-0.364716	8.03329	-13.1178	2.50059e-31	6.76875e-30
PPIG	-0.956124	8.78074	-13.0939	3.05225e-31	8.25536e-30
RAB22A	-0.612144	8.24358	-13.0883	3.19899e-31	8.64528e-30
CLDN3	-0.376185	8.04418	-13.0811	3.39664e-31	9.17203e-30
BOD1	-0.452728	8.08024	-13.0808	3.40432e-31	9.18536e-30
SEC61A1	-0.641839	8.22768	-13.0807	3.40728e-31	9.18595e-30
FMC1	-0.401823	8.04246	-13.08	3.42898e-31	9.23703e-30
MRPS15	-0.465064	8.10319	-13.0771	3.51315e-31	9.45619e-30
TMEM14C	-0.48203	8.0823	-13.0693	3.74743e-31	1.00787e-29
SMIM37	-0.425097	8.06983	-13.0673	3.8131e-31	1.02471e-29
ASNA1	-0.477019	8.08403	-13.0613	4.00823e-31	1.07628e-29
ACAT1	-0.567723	8.16524	-13.0426	4.6844e-31	1.25684e-29
PSMD10	-0.402728	8.04708	-13.038	4.86613e-31	1.30456e-29
CLU	-3.22113	9.17463	-33.3432	1.80877e-102	5.0977e-100
TPRG1L	-0.340971	8.02247	-13.0328	5.08571e-31	1.36125e-29
RPS24	-3.23119	9.13466	-36.7875	1.07925e-112	5.09801e-110
RPL36A	-0.47762	8.10672	-13.0091	6.19247e-31	1.65485e-29
AC026979.2	-0.423527	8.05642	-12.9883	7.36592e-31	1.96686e-29
TM9SF2	-0.732261	8.38997	-12.9742	8.28899e-31	2.21158e-29
SDHD	-0.408719	8.04433	-12.973	8.36718e-31	2.23067e-29
TFAM	-0.484959	8.11452	-12.9681	8.72162e-31	2.32332e-29
NAE1	-0.585112	8.20036	-12.9633	9.07489e-31	2.4155e-29
CHCHD1	-0.392849	8.04395	-12.9428	1.076e-30	2.86178e-29
MEA1	-0.393908	8.04106	-12.9376	1.12411e-30	2.98736e-29
MID1IP1	-0.385304	8.04177	-12.9358	1.14061e-30	3.0288e-29
RPN1	-0.582418	8.20052	-12.9345	1.15319e-30	3.05978e-29
RRAGD	-0.487532	8.1051	-12.9314	1.18376e-30	3.1384e-29
MRPS10	-0.364112	8.04651	-12.9275	1.22299e-30	3.23987e-29
STARD3NL	-0.580489	8.18543	-12.9245	1.25304e-30	3.31684e-29
DNAJA4	-0.62132	8.11839	-12.9198	1.30359e-30	3.44792e-29
MCUR1	-0.42469	8.07345	-12.9159	1.34654e-30	3.55873e-29
MAFB	-0.784209	8.29831	-12.9094	1.42129e-30	3.75331e-29
WFS1	-0.436899	8.07789	-12.9045	1.48049e-30	3.90659e-29
COPA	-0.846168	8.47544	-12.902	1.51223e-30	3.98721e-29
ZSCAN16-AS1	-0.51252	8.14009	-12.8921	1.64187e-30	4.3256e-29
SRP54	-0.709966	8.3573	-12.8853	1.7365e-30	4.57134e-29
DUSP23	-0.405467	8.03814	-12.8786	1.83614e-30	4.82984e-29
IFT22	-0.441766	8.07203	-12.8637	2.0791e-30	5.46463e-29
TMEM70	-0.332208	8.0231	-12.8426	2.47705e-30	6.5055e-29
TSG101	-0.715859	8.36373	-12.8304	2.74226e-30	7.1964e-29
PBXIP1	-0.577748	8.17625	-12.8297	2.75696e-30	7.22932e-29
NIFK	-0.312839	8.01841	-12.8228	2.91917e-30	7.64868e-29
MED31	-0.471827	8.09736	-12.8188	3.01833e-30	7.90089e-29
YRDC	-0.395377	8.05117	-12.8187	3.02014e-30	7.90089e-29
TPRKB	-0.462602	8.09143	-12.8127	3.17651e-30	8.30345e-29
TMEM203	-0.296059	8.01207	-12.8126	3.17897e-30	8.30345e-29
TRAPPC4	-0.426483	8.08283	-12.8121	3.19031e-30	8.32657e-29
PHB2	-0.409112	8.05851	-12.8109	3.22267e-30	8.40449e-29
FAM183A	-0.423891	8.05517	-12.8066	3.34111e-30	8.70661e-29
NUCB2	-0.918694	8.53623	-12.8027	3.4514e-30	8.98704e-29
RPL32	-3.26991	9.02726	-41.157	8.1836e-125	1.09785e-121
KRTCAP2	-0.455869	8.07881	-12.7838	4.03553e-30	1.04917e-28
TSN	-0.48238	8.12965	-12.7827	4.07372e-30	1.05828e-28
VAT1	-0.446586	8.08375	-12.78	4.16776e-30	1.08188e-28
EPRS	-0.681503	8.29536	-12.778	4.23481e-30	1.09843e-28
EZR	-0.621762	8.25594	-12.7596	4.93298e-30	1.27853e-28
WDR45B	-0.743697	8.41932	-12.75	5.34474e-30	1.38418e-28
HNRNPF	-0.615606	8.28007	-12.7468	5.48891e-30	1.42042e-28
DPH3	-0.324697	8.02556	-12.7458	5.53192e-30	1.43045e-28
S100A11	-0.494695	8.08338	-12.7401	5.80118e-30	1.49892e-28
ENDOG	-0.374448	8.04256	-12.7385	5.87827e-30	1.51767e-28
RPS15	-3.29731	9.07207	-35.8112	7.39646e-110	2.95313e-107
RNF6	-0.47923	8.09779	-12.7102	7.43401e-30	1.91639e-28
PODXL2	-0.485848	8.12959	-12.7087	7.52669e-30	1.93879e-28
SCGB2A1	-0.693619	8.12295	-12.7012	8.00789e-30	2.06116e-28
TMEM109	-0.380465	8.04986	-12.6993	8.13105e-30	2.09125e-28
GTF2B	-0.578034	8.21775	-12.6841	9.22814e-30	2.3716e-28
SS18L2	-0.459327	8.09569	-12.674	1.00309e-29	2.57593e-28
CCDC12	-0.734061	8.44137	-12.6708	1.03003e-29	2.64309e-28
PRPF6	-0.702646	8.32707	-12.6662	1.06978e-29	2.74299e-28
SLC39A6	-0.379385	8.06601	-12.6654	1.07676e-29	2.75877e-28
ARL2BP	-0.47437	8.14008	-12.648	1.24421e-29	3.18536e-28
PAK6	-0.311283	8.01373	-12.6324	1.41494e-29	3.61969e-28
PPCS	-0.471587	8.09604	-12.6289	1.45639e-29	3.72289e-28
PKM	-0.764698	8.39814	-12.628	1.46764e-29	3.7488e-28
GUSB	-0.371054	8.05027	-12.6278	1.46956e-29	3.75084e-28
SF3B1	-0.797271	8.50695	-12.6138	1.65008e-29	4.2084e-28
TMEM33	-0.561536	8.20531	-12.6134	1.65571e-29	4.21954e-28
VAMP3	-0.419196	8.07746	-12.6103	1.69916e-29	4.32698e-28
NRBF2	-0.411254	8.06058	-12.6059	1.76266e-29	4.4853e-28
C7orf50	-0.740008	8.3556	-12.6035	1.79753e-29	4.57056e-28
UPF3A	-0.853437	8.60037	-12.5901	2.00853e-29	5.10318e-28
HTATSF1	-0.580025	8.16001	-12.5843	2.1066e-29	5.34831e-28
SFT2D1	-0.503552	8.13453	-12.5795	2.19114e-29	5.55873e-28
NR1D1	-0.440074	8.06468	-12.5787	2.20663e-29	5.5938e-28
FABP5	-0.674522	8.12014	-12.5393	3.05391e-29	7.73579e-28
TMED3	-0.695305	8.24361	-12.5383	3.07932e-29	7.79427e-28
TRAM1	-0.591538	8.23451	-12.5147	3.74167e-29	9.46367e-28
JUN	-0.816987	8.19218	-12.5088	3.9281e-29	9.9277e-28
RRM2B	-0.448921	8.09353	-12.5085	3.93799e-29	9.94446e-28
LIN7C	-0.434626	8.09061	-12.5084	3.94066e-29	9.94446e-28
PPP1R1A	-0.688381	8.19005	-12.508	3.9557e-29	9.9749e-28
ZDHHC4	-0.36759	8.05144	-12.5043	4.07504e-29	1.02681e-27
IMP4	-0.332757	8.02299	-12.4773	5.09376e-29	1.28254e-27
CDK5R2	-0.387891	8.04405	-12.475	5.19221e-29	1.30635e-27
TMEM251	-0.300742	8.01005	-12.4741	5.23104e-29	1.31513e-27
PMF1	-0.36142	8.03124	-12.4728	5.28552e-29	1.32783e-27
MTX1	-0.395934	8.06021	-12.4689	5.45578e-29	1.36958e-27
SNRPA1	-0.554935	8.21	-12.4686	5.47308e-29	1.3729e-27
UTP23	-0.465446	8.10715	-12.4539	6.17532e-29	1.54759e-27
ALG2	-0.397759	8.06286	-12.4538	6.17872e-29	1.54759e-27
DEGS1	-0.420563	8.07658	-12.4532	6.21117e-29	1.55455e-27
H2AFV	-0.569663	8.22554	-12.4522	6.26301e-29	1.56636e-27
CAPZA2	-0.77597	8.46591	-12.451	6.32746e-29	1.5813e-27
TMEM38B	-0.514111	8.11693	-12.4509	6.33239e-29	1.58135e-27
MED19	-0.411973	8.06038	-12.4475	6.51015e-29	1.62453e-27
ANKRD49	-0.455228	8.10435	-12.4418	6.82254e-29	1.70122e-27
GRSF1	-0.538234	8.1815	-12.4391	6.97829e-29	1.73877e-27
C1orf194	-0.425841	8.05608	-12.4382	7.02906e-29	1.75011e-27
DIS3	-0.528848	8.18255	-12.4375	7.06725e-29	1.75832e-27
UBE4A	-0.588544	8.2313	-12.4364	7.1329e-29	1.77334e-27
C12orf75	-0.661802	8.15175	-12.4295	7.55208e-29	1.87616e-27
SRSF10	-0.773085	8.52322	-12.4262	7.75634e-29	1.92548e-27
EBP	-0.366131	8.0394	-12.4194	8.20748e-29	2.03596e-27
EIF2A	-0.527834	8.17596	-12.4185	8.26443e-29	2.04858e-27
DUSP1	-0.561822	8.09819	-12.4134	8.61969e-29	2.13506e-27
DCAF13	-0.382032	8.04955	-12.4085	8.97201e-29	2.22069e-27
CGRRF1	-0.460715	8.09939	-12.4054	9.20694e-29	2.27716e-27
NONO	-0.566001	8.20682	-12.4009	9.54969e-29	2.36019e-27
UNC50	-0.492064	8.12538	-12.3969	9.8732e-29	2.43835e-27
GNL3	-0.442725	8.0983	-12.3908	1.03769e-28	2.56085e-27
WRB	-0.478813	8.12367	-12.3898	1.04629e-28	2.58019e-27
LDHA	-0.401714	8.04537	-12.3877	1.06491e-28	2.62417e-27
CD46	-0.804797	8.63771	-12.3839	1.09886e-28	2.70584e-27
UBE2S	-0.458991	8.06092	-12.3722	1.20934e-28	2.97571e-27
CGGBP1	-0.610805	8.22267	-12.3621	1.31387e-28	3.23055e-27
GSTO1	-0.470273	8.11956	-12.3597	1.34048e-28	3.29356e-27
TCP1	-0.473745	8.10035	-12.3409	1.56403e-28	3.84e-27
RPL34	-3.3126	9.04696	-40.1204	5.08121e-122	5.01217e-119
RAB25	-0.324876	8.02296	-12.3316	1.68789e-28	4.13804e-27
AES	-0.729703	8.36061	-12.3305	1.70396e-28	4.17439e-27
C2CD4B	-0.381782	8.03762	-12.3269	1.75431e-28	4.29393e-27
NR2F6	-0.362771	8.04567	-12.3269	1.75532e-28	4.29393e-27
TXNL1	-0.65908	8.3042	-12.3207	1.84725e-28	4.51554e-27
FAM241B	-0.412927	8.04299	-12.3166	1.9098e-28	4.66503e-27
LDLR	-0.71798	8.24545	-12.3106	2.0069e-28	4.89865e-27
TAF11	-0.465825	8.11869	-12.2989	2.20843e-28	5.38323e-27
APLP2	-0.962972	8.7886	-12.2989	2.20864e-28	5.38323e-27
ANKLE2	-0.597995	8.29944	-12.2945	2.28974e-28	5.57685e-27
LARP7	-0.560653	8.18133	-12.2894	2.38673e-28	5.80886e-27
GABARAPL1	-0.487129	8.10712	-12.2888	2.39852e-28	5.83333e-27
ID2	-0.508709	8.09091	-12.2863	2.44959e-28	5.95322e-27
CKLF	-0.304385	8.01064	-12.2816	2.54462e-28	6.17969e-27
INSM1	-0.457261	8.07027	-12.2803	2.57354e-28	6.2454e-27
PTRH2	-0.437463	8.09574	-12.2774	2.63466e-28	6.38909e-27
ARL8A	-0.460464	8.10106	-12.2687	2.82957e-28	6.85679e-27
CYB5A	-0.527423	8.15797	-12.2648	2.92209e-28	7.07589e-27
DHRS2	-0.526249	8.08792	-12.262	2.98803e-28	7.23033e-27
COX11	-0.52316	8.1685	-12.2618	2.99384e-28	7.23919e-27
RPS6	-3.33748	8.99603	-40.8621	5.04027e-124	5.82898e-121
CKB	-0.562876	8.15035	-12.2535	3.20464e-28	7.73773e-27
STMN1	-0.460891	8.09507	-12.2523	3.23595e-28	7.80771e-27
TMED1	-0.390972	8.04872	-12.2505	3.28399e-28	7.91794e-27
TRMT10C	-0.354045	8.04443	-12.2464	3.39606e-28	8.18226e-27
UBXN4	-0.913882	8.7709	-12.2371	3.66629e-28	8.82699e-27
PNPLA8	-0.809659	8.4234	-12.2369	3.67296e-28	8.83672e-27
MRPL17	-0.291636	8.00757	-12.232	3.8222e-28	9.18917e-27
TIMM17A	-0.504053	8.12951	-12.2248	4.05538e-28	9.7428e-27
FAM204A	-0.691403	8.36454	-12.223	4.11459e-28	9.87797e-27
BTG2	-0.797296	8.19985	-12.2157	4.36789e-28	1.04786e-26
TWISTNB	-0.333665	8.02777	-12.2107	4.54993e-28	1.09075e-26
C5orf49	-0.420316	8.06378	-12.2074	4.67405e-28	1.1197e-26
NT5C	-0.375447	8.04135	-12.2038	4.81558e-28	1.15278e-26
RPS3	-3.33883	9.06398	-36.5038	7.11308e-112	3.18078e-109
TNFRSF21	-0.645737	8.23069	-12.2003	4.95357e-28	1.18413e-26
CTDNEP1	-0.385451	8.06069	-12.1965	5.11299e-28	1.22136e-26
AC010642.2	-0.357915	8.03033	-12.1943	5.20391e-28	1.2422e-26
HLA-E	-0.500095	8.10017	-12.1828	5.71639e-28	1.36356e-26
VTA1	-0.595327	8.23929	-12.1818	5.76362e-28	1.37385e-26
CAPNS1	-0.424934	8.10235	-12.1812	5.79014e-28	1.37919e-26
RXYLT1	-0.576556	8.21651	-12.1785	5.92199e-28	1.40959e-26
METAP2	-0.78347	8.50019	-12.1765	6.0188e-28	1.43162e-26
RAB7A	-0.898501	8.68284	-12.1673	6.48747e-28	1.542e-26
PEX2	-0.462183	8.13229	-12.1669	6.512e-28	1.54674e-26
RWDD4	-0.428624	8.09073	-12.1634	6.70237e-28	1.59083e-26
SLC38A2	-0.557874	8.16646	-12.1631	6.7179e-28	1.59339e-26
RALBP1	-0.548084	8.17896	-12.1571	7.05428e-28	1.67199e-26
MAPRE1	-0.498814	8.13432	-12.1569	7.06713e-28	1.67385e-26
PCSK1	-0.791263	8.36668	-12.1434	7.89042e-28	1.86753e-26
PGRMC2	-0.549088	8.20495	-12.1387	8.19895e-28	1.93919e-26
FAM210B	-0.403017	8.07009	-12.1353	8.42767e-28	1.99188e-26
ARPC4	-0.367077	8.04866	-12.1315	8.69326e-28	2.0532e-26
ZNF331	-0.867974	8.34307	-12.1303	8.77801e-28	2.07176e-26
SMIM29	-0.366434	8.03366	-12.126	9.09825e-28	2.14583e-26
RPL7A	-3.35455	8.99124	-41.9084	8.29602e-127	1.32491e-123
RSL1D1	-0.504389	8.14756	-12.1134	1.00775e-27	2.37345e-26
CDK4	-0.377556	8.05528	-12.1129	1.01253e-27	2.38303e-26
CHGB	-3.35949	9.5165	-32.6468	2.5138e-100	6.48523e-98
CCT4	-0.554709	8.20803	-12.1096	1.04021e-27	2.44474e-26
ADH5	-0.428649	8.07954	-12.1042	1.08708e-27	2.55312e-26
ASNSD1	-0.414514	8.07536	-12.0985	1.13824e-27	2.6714e-26
PRADC1	-0.332132	8.02042	-12.086	1.26057e-27	2.95643e-26
CYBA	-0.393646	8.0543	-12.0846	1.27549e-27	2.98933e-26
IRF2BPL	-0.447495	8.08762	-12.0824	1.29869e-27	3.04159e-26
TOX4	-0.478091	8.14154	-12.0817	1.30583e-27	3.05617e-26
KLHDC2	-0.549325	8.22605	-12.0757	1.37149e-27	3.2076e-26
TAF10	-0.397291	8.05124	-12.0714	1.42063e-27	3.32022e-26
CFAP36	-0.762775	8.40803	-12.0671	1.47077e-27	3.43501e-26
HIGD1A	-0.405006	8.04052	-12.0651	1.49512e-27	3.48945e-26
EIF4H	-0.597731	8.26134	-12.0618	1.53647e-27	3.58345e-26
F10	-0.629688	8.12973	-12.0607	1.54926e-27	3.61078e-26
PRSS23	-0.919828	8.51378	-12.0547	1.62773e-27	3.79104e-26
ZC3H6	-0.816618	8.52407	-12.0481	1.71756e-27	3.99746e-26
PRKDC	-0.713038	8.46787	-12.0447	1.76518e-27	4.10545e-26
GCHFR	-0.314247	8.01727	-12.0411	1.81749e-27	4.22419e-26
ZSCAN18	-0.508003	8.15592	-12.0285	2.01415e-27	4.67803e-26
MIR22HG	-0.336389	8.02447	-12.0263	2.05069e-27	4.75959e-26
POLR2G	-0.363586	8.03491	-12.0222	2.12132e-27	4.9201e-26
NUCB1	-0.468942	8.10867	-12.0215	2.13273e-27	4.94245e-26
LAGE3	-0.333297	8.02009	-12.0214	2.1339e-27	4.94245e-26
CLPTM1L	-0.506256	8.14585	-12.0121	2.30319e-27	5.33086e-26
HTATIP2	-0.396393	8.06078	-12.0068	2.4039e-27	5.56014e-26
OAT	-0.443023	8.11111	-12.0032	2.47535e-27	5.72145e-26
NDUFS7	-0.426247	8.09012	-11.9824	2.93243e-27	6.77327e-26
TUBA1C	-0.57886	8.15316	-11.9794	3.0036e-27	6.93287e-26
IGBP1	-0.583908	8.20548	-11.9739	3.14236e-27	7.24818e-26
PDRG1	-0.374915	8.05064	-11.9731	3.1619e-27	7.28823e-26
TSPYL2	-0.589145	8.2462	-11.9725	3.17709e-27	7.31821e-26
BCL7B	-0.493422	8.12471	-11.9681	3.29364e-27	7.58148e-26
HSPB1	-0.693059	8.19343	-11.9616	3.47336e-27	7.98969e-26
AC027644.3	-0.332127	8.03776	-11.9593	3.5381e-27	8.13303e-26
UBE2I	-0.635778	8.29452	-11.9557	3.64413e-27	8.37102e-26
ADIPOR1	-0.401995	8.07189	-11.9525	3.73964e-27	8.58454e-26
RPS2	-3.40069	9.12298	-35.6444	2.28302e-109	8.8009e-107
SERTAD1	-0.277408	8.00338	-11.9497	3.82454e-27	8.76743e-26
CAST	-0.788161	8.49545	-11.9481	3.87719e-27	8.88204e-26
DBP	-0.44542	8.07477	-11.9472	3.905e-27	8.93964e-26
NFKBIA	-0.535289	8.14665	-11.9468	3.91772e-27	8.96266e-26
TM2D3	-0.514822	8.20095	-11.9445	3.99075e-27	9.12351e-26
CIART	-0.351663	8.03393	-11.9434	4.02718e-27	9.20052e-26
C9orf116	-0.407628	8.04138	-11.9419	4.07445e-27	9.30218e-26
CTXN1	-0.413172	8.04684	-11.9384	4.19401e-27	9.56861e-26
DNAJC2	-0.516441	8.1695	-11.9358	4.282e-27	9.76273e-26
NXT1	-0.283655	8.0061	-11.9209	4.83383e-27	1.10134e-25
CRELD2	-0.419996	8.08233	-11.9176	4.96703e-27	1.13092e-25
CENPS	-0.325859	8.01471	-11.913	5.1525e-27	1.17235e-25
MAP1A	-0.552888	8.12659	-11.9092	5.3144e-27	1.20837e-25
SLC39A3	-0.326742	8.01797	-11.9063	5.44074e-27	1.23626e-25
C1QTNF4	-0.538717	8.08463	-11.9062	5.44887e-27	1.23727e-25
EGFL7	-0.368416	8.03975	-11.902	5.63485e-27	1.27863e-25
RHBDD2	-0.617362	8.28032	-11.8999	5.73139e-27	1.29966e-25
FDFT1	-0.609756	8.24423	-11.8842	6.50934e-27	1.47507e-25
MRPS16	-0.397702	8.0601	-11.8808	6.69156e-27	1.51534e-25
STARD7	-0.508088	8.17202	-11.8711	7.24217e-27	1.63892e-25
SEC13	-0.537351	8.2075	-11.8702	7.29235e-27	1.64916e-25
CFL2	-0.276919	8.01588	-11.8677	7.44508e-27	1.68257e-25
RPS9	-3.41775	9.13955	-39.5631	1.69226e-120	1.35131e-117
UBE2D3	-0.938332	8.85888	-11.8571	8.11362e-27	1.83119e-25
C16orf91	-0.337245	8.02132	-11.8492	8.65041e-27	1.95103e-25
POLR3GL	-0.323677	8.01636	-11.8452	8.93655e-27	2.01421e-25
TLE4	-0.561513	8.16484	-11.839	9.3933e-27	2.11573e-25
RPL7L1	-0.643414	8.2938	-11.8341	9.77707e-27	2.20069e-25
A1BG	-0.45832	8.09438	-11.8328	9.87954e-27	2.22227e-25
OLA1	-0.940596	8.83469	-11.8301	1.00984e-26	2.26998e-25
PHAX	-0.461264	8.11361	-11.8291	1.01757e-26	2.28582e-25
UTP3	-0.293675	8.01754	-11.8281	1.02619e-26	2.30364e-25
MRPL50	-0.333851	8.02825	-11.8279	1.02754e-26	2.30512e-25
CD151	-0.432505	8.09515	-11.8255	1.04832e-26	2.35016e-25
FUNDC1	-0.306286	8.0136	-11.8232	1.068e-26	2.39269e-25
COPS3	-0.456229	8.13641	-11.8206	1.09008e-26	2.44054e-25
SUPT16H	-0.553768	8.24337	-11.8205	1.09141e-26	2.44187e-25
URB1-AS1	-0.344698	8.02348	-11.8197	1.09821e-26	2.45546e-25
YTHDF2	-0.578173	8.25196	-11.8185	1.10948e-26	2.47901e-25
LSM2	-0.430688	8.07546	-11.8092	1.19577e-26	2.67001e-25
RTL8C	-0.313393	8.0226	-11.8031	1.25664e-26	2.80406e-25
IRF2BP2	-0.512642	8.15193	-11.7977	1.31209e-26	2.92585e-25
RPL19	-3.43495	9.05138	-38.1343	1.5811e-116	9.81983e-114
FLYWCH2	-0.398836	8.08098	-11.7958	1.33312e-26	2.96879e-25
CYTH2	-0.390303	8.07806	-11.7925	1.36845e-26	3.04546e-25
MRPL15	-0.332845	8.04231	-11.792	1.37431e-26	3.05647e-25
TPR	-0.658062	8.35575	-11.7897	1.40073e-26	3.11316e-25
REPIN1	-0.334485	8.04076	-11.7863	1.43931e-26	3.1968e-25
GNA11	-0.473715	8.12825	-11.7823	1.48612e-26	3.29858e-25
KHDRBS1	-0.748391	8.45026	-11.7721	1.61431e-26	3.58073e-25
PTPN11	-0.688145	8.417	-11.7619	1.75336e-26	3.8866e-25
TCTEX1D2	-0.369139	8.03295	-11.7567	1.82843e-26	4.05032e-25
PINK1	-0.39746	8.07488	-11.7565	1.83108e-26	4.05352e-25
NDRG4	-0.424291	8.07934	-11.7508	1.91769e-26	4.24245e-25
THAP5	-0.35416	8.04241	-11.7445	2.01795e-26	4.4613e-25
XRCC5	-0.918921	8.80721	-11.7433	2.03762e-26	4.50183e-25
SF3A1	-0.397545	8.08012	-11.7399	2.09443e-26	4.62429e-25
TIMM17B	-0.334714	8.03663	-11.7333	2.20945e-26	4.87504e-25
SERP1	-0.652574	8.26377	-11.7304	2.26132e-26	4.98619e-25
OAZ2	-0.496647	8.17294	-11.7286	2.2952e-26	5.05759e-25
RASD1	-0.737898	8.14578	-11.7225	2.41026e-26	5.30764e-25
TBCC	-0.330353	8.03341	-11.7081	2.7077e-26	5.95872e-25
TCEA2	-0.341176	8.0373	-11.7036	2.80788e-26	6.17512e-25
GRINA	-0.407502	8.09381	-11.7023	2.83704e-26	6.23517e-25
NSMAF	-0.715689	8.37703	-11.7016	2.85248e-26	6.26499e-25
NUDT21	-0.461251	8.14721	-11.6846	3.27318e-26	7.18428e-25
FAM162A	-0.578006	8.20639	-11.6799	3.39896e-26	7.45548e-25
POLD2	-0.429005	8.09021	-11.6648	3.83997e-26	8.41731e-25
MYL6B	-0.515479	8.13618	-11.6644	3.85141e-26	8.43688e-25
AC100810.1	-0.337072	8.03911	-11.6586	4.03736e-26	8.83844e-25
COA3	-0.367389	8.05974	-11.6569	4.09226e-26	8.95279e-25
ASCL2	-0.320511	8.02215	-11.6549	4.15802e-26	9.09071e-25
LSM6	-0.423998	8.08994	-11.6547	4.16651e-26	9.10334e-25
PET117	-0.357968	8.04404	-11.6501	4.32415e-26	9.44162e-25
DPY30	-0.575965	8.23697	-11.6498	4.33215e-26	9.45293e-25
NANOS1	-0.374418	8.0455	-11.6485	4.37958e-26	9.55023e-25
FDX1	-0.489211	8.16467	-11.6478	4.40244e-26	9.59383e-25
RBM27	-0.32692	8.02841	-11.6444	4.52413e-26	9.85262e-25
GGCT	-0.364368	8.02862	-11.6376	4.78107e-26	1.04054e-24
GON7	-0.356822	8.03978	-11.6336	4.93565e-26	1.07349e-24
SYT5	-0.498211	8.16853	-11.6325	4.98062e-26	1.08257e-24
GPRC5C	-0.398148	8.07288	-11.632	5.00126e-26	1.08635e-24
SNAPC5	-0.357496	8.03532	-11.6312	5.03313e-26	1.09256e-24
S100B	-0.482031	8.09789	-11.6295	5.10082e-26	1.10654e-24
CD2BP2	-0.36941	8.04031	-11.623	5.37689e-26	1.16568e-24
BTF3L4	-0.548745	8.24231	-11.6169	5.64832e-26	1.22373e-24
CCNC	-0.732121	8.3785	-11.6157	5.70294e-26	1.23477e-24
BRIX1	-0.344722	8.04187	-11.6132	5.81675e-26	1.25859e-24
RNASEH2C	-0.402674	8.07786	-11.6079	6.06958e-26	1.31245e-24
C2orf69	-0.32234	8.02798	-11.6033	6.29785e-26	1.36094e-24
PGLS	-0.468715	8.12165	-11.5917	6.9172e-26	1.49381e-24
SYNGR2	-0.318034	8.02086	-11.5895	7.04169e-26	1.51972e-24
MAPKAPK5-AS1	-0.336353	8.0287	-11.5873	7.1658e-26	1.54551e-24
ABHD3	-0.687781	8.23769	-11.5859	7.24858e-26	1.56236e-24
POP4	-0.328277	8.01819	-11.5836	7.38363e-26	1.59044e-24
CYLD	-0.612302	8.31483	-11.5641	8.63591e-26	1.85899e-24
DDIT3	-0.391064	8.0443	-11.5587	9.02075e-26	1.94059e-24
SLC25A46	-0.587612	8.28375	-11.5567	9.16087e-26	1.96947e-24
ZNF622	-0.357132	8.048	-11.5524	9.48602e-26	2.03807e-24
CDC26	-0.346491	8.04058	-11.5442	1.0134e-25	2.17589e-24
RPS8	-3.43791	9.07858	-38.0378	2.95668e-116	1.73967e-113
GTF2H5	-0.414912	8.08993	-11.5326	1.1119e-25	2.38433e-24
DHX40	-0.544812	8.22027	-11.5262	1.17083e-25	2.50909e-24
SMIM30	-0.374616	8.05426	-11.5252	1.18002e-25	2.52717e-24
TOLLIP	-0.561125	8.25162	-11.5251	1.18089e-25	2.52742e-24
C9orf135	-0.576994	8.17391	-11.5187	1.24329e-25	2.65928e-24
C5orf24	-0.419143	8.0824	-11.5181	1.24953e-25	2.67092e-24
RNF126	-0.384026	8.07748	-11.5164	1.26687e-25	2.70625e-24
ENPP5	-0.31697	8.03218	-11.5161	1.26935e-25	2.70983e-24
PDLIM2	-0.410487	8.05737	-11.5149	1.28129e-25	2.73358e-24
WDR37	-0.778912	8.52328	-11.5133	1.29797e-25	2.76741e-24
B4GAT1	-0.354499	8.03998	-11.508	1.35421e-25	2.88548e-24
SGCB	-0.383423	8.06849	-11.5042	1.39646e-25	2.97361e-24
FH	-0.317655	8.03351	-11.5024	1.41672e-25	3.01485e-24
TMEM167B	-0.388091	8.06728	-11.4984	1.46359e-25	3.11262e-24
APPL1	-0.639723	8.32242	-11.4935	1.52225e-25	3.23531e-24
IQCG	-0.465975	8.11223	-11.4928	1.53021e-25	3.25018e-24
IQGAP1	-0.655798	8.29392	-11.4898	1.56791e-25	3.32814e-24
COPS2	-0.510896	8.20777	-11.4845	1.63578e-25	3.47001e-24
JAGN1	-0.294695	8.01087	-11.4799	1.69659e-25	3.59672e-24
CFAP298	-0.385723	8.06246	-11.4739	1.78086e-25	3.77299e-24
MARCH6	-0.851036	8.68378	-11.4713	1.81873e-25	3.8508e-24
MAP3K2	-0.907401	8.8265	-11.4608	1.97743e-25	4.18417e-24
RPS14	-3.43972	9.04678	-38.487	1.62129e-117	1.10969e-114
SMIM20	-0.37201	8.0717	-11.4588	2.00869e-25	4.24496e-24
PDHB	-0.397464	8.08432	-11.4587	2.01047e-25	4.24604e-24
FUCA2	-0.390685	8.08197	-11.458	2.02266e-25	4.26911e-24
RNASEH1	-0.364904	8.0636	-11.4552	2.06811e-25	4.36227e-24
EIF4EBP1	-0.487556	8.11075	-11.4526	2.11149e-25	4.45099e-24
MTCH2	-0.566725	8.28818	-11.4521	2.12042e-25	4.467e-24
PPP1R15A	-0.497052	8.06829	-11.4454	2.23705e-25	4.70973e-24
SLC39A7	-0.407547	8.08631	-11.4452	2.24152e-25	4.71619e-24
MRFAP1L1	-0.310493	8.02423	-11.4428	2.28459e-25	4.8038e-24
ARL14EP	-0.462731	8.11883	-11.4414	2.30902e-25	4.85213e-24
DDX3X	-0.471346	8.16586	-11.4413	2.31239e-25	4.85616e-24
TMEM54	-0.290472	8.00649	-11.4407	2.32373e-25	4.87692e-24
NDN	-0.371343	8.05419	-11.44	2.33551e-25	4.89858e-24
AP1M2	-0.391739	8.07785	-11.4343	2.44406e-25	5.12305e-24
PPP1R7	-0.537281	8.19067	-11.422	2.69833e-25	5.65251e-24
COX19	-0.543754	8.21263	-11.4163	2.823e-25	5.90997e-24
APH1A	-0.336117	8.0487	-11.407	3.04166e-25	6.36377e-24
CD320	-0.417922	8.08545	-11.4067	3.04971e-25	6.37663e-24
CLDN7	-0.473856	8.0996	-11.406	3.0647e-25	6.40398e-24
NSFL1C	-0.531563	8.17566	-11.4043	3.10804e-25	6.4905e-24
CCNG1	-0.33272	8.03253	-11.4023	3.15779e-25	6.5903e-24
AC013394.1	-0.693836	8.46272	-11.398	3.26774e-25	6.81552e-24
WSB2	-0.487617	8.18057	-11.388	3.54144e-25	7.38178e-24
DENR	-0.597792	8.33465	-11.3841	3.65205e-25	7.60762e-24
C18orf32	-0.346599	8.04542	-11.3837	3.66321e-25	7.62611e-24
TROVE2	-0.554342	8.26257	-11.3793	3.79545e-25	7.89255e-24
PNKD	-0.377196	8.0586	-11.3793	3.7959e-25	7.89255e-24
NPLOC4	-0.747515	8.45862	-11.3786	3.81708e-25	7.93167e-24
THAP7	-0.314956	8.02481	-11.3772	3.85932e-25	8.01448e-24
RPL13	-3.44038	9.35733	-33.7501	1.04055e-103	3.11588e-101
CLDND1	-0.40278	8.09502	-11.3724	4.00923e-25	8.31549e-24
PGP	-0.408677	8.08831	-11.3723	4.01321e-25	8.31861e-24
DEDD2	-0.299178	8.02605	-11.371	4.056e-25	8.4021e-24
EIF4E2	-0.427682	8.11314	-11.3674	4.1739e-25	8.64101e-24
GGNBP2	-0.704121	8.55034	-11.3546	4.62101e-25	9.56074e-24
SMIM12	-0.354335	8.05652	-11.3492	4.8269e-25	9.98055e-24
ZDHHC12	-0.292657	8.01345	-11.348	4.87208e-25	1.00678e-23
UBE2F	-0.316658	8.0263	-11.3416	5.1275e-25	1.0589e-23
METTL23	-0.419027	8.10496	-11.3389	5.23757e-25	1.08097e-23
NR0B1	-0.332155	8.03342	-11.3378	5.28461e-25	1.09001e-23
EWSR1	-0.730153	8.53297	-11.3344	5.42896e-25	1.11909e-23
TMF1	-0.656586	8.32201	-11.3182	6.17972e-25	1.27307e-23
PPP1CB	-0.778205	8.61879	-11.3134	6.42088e-25	1.32194e-23
SPAG7	-0.413951	8.11372	-11.3121	6.48869e-25	1.33508e-23
SNF8	-0.457581	8.14484	-11.3116	6.51324e-25	1.33931e-23
RPL9	-3.48988	9.06273	-38.2787	6.2144e-117	4.00805e-114
CLPTM1	-0.518427	8.20104	-11.304	6.92173e-25	1.42156e-23
RAD21	-0.592509	8.32543	-11.3029	6.98137e-25	1.43293e-23
MBIP	-0.424923	8.11402	-11.301	7.08911e-25	1.45386e-23
RCAN3	-0.928156	8.812	-11.3009	7.09198e-25	1.45386e-23
SMPD1	-0.433563	8.09746	-11.2974	7.29084e-25	1.49371e-23
CTNNAL1	-0.465851	8.12054	-11.2963	7.35829e-25	1.50661e-23
SUCLG1	-0.477936	8.15428	-11.294	7.49274e-25	1.5332e-23
KLHL28	-0.499293	8.19161	-11.2817	8.26165e-25	1.68951e-23
CTSZ	-0.440917	8.06889	-11.2803	8.35666e-25	1.7079e-23
MRPL32	-0.290332	8.01602	-11.2774	8.54926e-25	1.74619e-23
CDKN2D	-0.280122	8.00125	-11.2707	9.01961e-25	1.84114e-23
RSPH1	-0.462598	8.14287	-11.2699	9.08052e-25	1.85245e-23
TMEM219	-0.42205	8.07748	-11.2696	9.09731e-25	1.85475e-23
TXN2	-0.362713	8.06235	-11.2663	9.34429e-25	1.90394e-23
RAD1	-0.356133	8.05833	-11.2593	9.87637e-25	2.01113e-23
RAD23B	-0.763418	8.56205	-11.2578	9.99713e-25	2.03449e-23
DDR1	-0.384073	8.08636	-11.256	1.01403e-24	2.06236e-23
SPRYD3	-0.408207	8.07931	-11.2496	1.06722e-24	2.16923e-23
ZMAT2	-0.42056	8.08966	-11.2461	1.09674e-24	2.22789e-23
LMO2	-0.575107	8.18515	-11.2447	1.10932e-24	2.25208e-23
MRPL19	-0.474689	8.1544	-11.2362	1.18686e-24	2.40805e-23
LRRC9	-0.543151	8.1567	-11.2339	1.20843e-24	2.45033e-23
TESK1	-0.323606	8.02684	-11.2333	1.21495e-24	2.46205e-23
SNIP1	-0.378443	8.07177	-11.22	1.34965e-24	2.73337e-23
FBL	-0.345027	8.05824	-11.2132	1.42441e-24	2.88304e-23
NR1D2	-0.729478	8.43743	-11.2124	1.4345e-24	2.9017e-23
YIPF6	-0.520678	8.22106	-11.2122	1.4363e-24	2.90359e-23
SEC22C	-0.443913	8.12337	-11.2047	1.52396e-24	3.07895e-23
PSMA1	-0.809693	8.53132	-11.2018	1.55936e-24	3.14856e-23
UBE2D2	-0.820829	8.78127	-11.2002	1.58037e-24	3.18907e-23
BRD2	-0.609622	8.26368	-11.1833	1.80668e-24	3.64357e-23
PER2	-0.705666	8.44092	-11.1778	1.88741e-24	3.80408e-23
PTMS	-0.581465	8.20389	-11.1773	1.89535e-24	3.8178e-23
C8orf33	-0.38356	8.08303	-11.1704	2.00159e-24	4.02938e-23
AP1AR	-0.453078	8.12999	-11.1656	2.07863e-24	4.18195e-23
LRRFIP2	-0.84553	8.62093	-11.1645	2.0975e-24	4.21738e-23
BTBD6	-0.277429	8.00936	-11.1615	2.14682e-24	4.31396e-23
RPL30	-3.49261	9.06642	-40.6094	2.41115e-123	2.69551e-120
B2M	-3.49395	9.08413	-42.6587	8.97002e-129	1.58335e-125
ZNF664	-0.381601	8.09506	-11.1412	2.52304e-24	5.06086e-23
GOLGB1	-0.947071	8.81503	-11.1392	2.56286e-24	5.13768e-23
TMEM14A	-0.334887	8.04653	-11.1368	2.61233e-24	5.2337e-23
DNAJC19	-0.429625	8.10012	-11.1335	2.68091e-24	5.36791e-23
MZT1	-0.388665	8.06941	-11.1276	2.80894e-24	5.62089e-23
PIP4P1	-0.325945	8.03782	-11.1252	2.86232e-24	5.7243e-23
SMIM27	-0.276035	8.00698	-11.1223	2.92905e-24	5.85426e-23
SPPL2A	-0.747347	8.45528	-11.1206	2.97013e-24	5.93284e-23
PAXIP1-AS1	-0.340504	8.03944	-11.1191	3.00518e-24	5.99926e-23
ALG5	-0.489491	8.18179	-11.1169	3.05735e-24	6.09979e-23
EIF2AK1	-0.560531	8.27481	-11.1102	3.22352e-24	6.42749e-23
ASB8	-0.398477	8.10473	-11.1081	3.27737e-24	6.52865e-23
PPME1	-0.645434	8.30572	-11.1081	3.27815e-24	6.52865e-23
ZFAND5	-0.705284	8.41591	-11.0989	3.52539e-24	7.01688e-23
ZNHIT3	-0.375295	8.0659	-11.0965	3.59185e-24	7.14493e-23
SMIM5	-0.339552	8.02377	-11.0939	3.66673e-24	7.28955e-23
CCNL1	-0.602571	8.32906	-11.0938	3.67055e-24	7.29284e-23
SLC9A3R2	-0.294757	8.01167	-11.0879	3.84581e-24	7.63652e-23
AP5M1	-0.408194	8.10855	-11.0876	3.85659e-24	7.6534e-23
ZBTB43	-0.524097	8.21532	-11.0867	3.88282e-24	7.7009e-23
SMIM4	-0.470706	8.14546	-11.0866	3.88549e-24	7.70163e-23
AFTPH	-0.67207	8.3884	-11.0857	3.91388e-24	7.75332e-23
FNIP1	-0.447734	8.11868	-11.0846	3.9466e-24	7.81352e-23
SPTSSA	-0.290517	8.01268	-11.079	4.12568e-24	8.16325e-23
API5	-0.607223	8.32454	-11.0744	4.27843e-24	8.4605e-23
SSR4	-3.49972	9.13497	-45.9188	4.925e-137	1.50159e-133
NPDC1	-0.766412	8.53651	-11.0675	4.51938e-24	8.92645e-23
SDHB	-0.492527	8.20267	-11.0646	4.62475e-24	9.12919e-23
IRS2	-0.654447	8.28666	-11.0644	4.62973e-24	9.13363e-23
ZBTB7C	0.969313	8.72831	11.0608	4.76578e-24	9.39652e-23
C5orf15	-0.484358	8.18496	-11.0592	4.8264e-24	9.51045e-23
GCC2	-0.702489	8.51823	-11.0559	4.95437e-24	9.75688e-23
RBM15B	-0.242472	7.99017	-11.0554	4.97391e-24	9.78961e-23
RBMX	-0.589371	8.29658	-11.0503	5.17529e-24	1.018e-22
YIPF3	-0.38721	8.06511	-11.0488	5.23886e-24	1.0299e-22
ENPP2	-0.846839	8.61041	-11.0479	5.27373e-24	1.03615e-22
R3HCC1	-0.346128	8.03277	-11.041	5.57216e-24	1.09414e-22
PNMA2	-0.525788	8.23845	-11.0355	5.81702e-24	1.14155e-22
WIPI2	-0.486218	8.17969	-11.0263	6.2573e-24	1.22724e-22
RPS27	-3.50732	9.09066	-40.5751	2.98367e-123	3.22795e-120
RPL11	-3.51214	9.23934	-37.0975	1.38893e-113	7.05784e-111
SPRYD7	-0.414813	8.08059	-10.9861	8.58697e-24	1.6812e-22
SARS	-0.594267	8.27962	-10.9841	8.72808e-24	1.70783e-22
RPS3A	-3.52898	9.04059	-42.2802	8.74099e-128	1.46578e-124
CNIH1	-0.480803	8.14999	-10.9778	9.16627e-24	1.79148e-22
NDUFV1	-0.398432	8.11402	-10.9777	9.17791e-24	1.79271e-22
RTL8A	-0.292487	8.01044	-10.9602	1.05323e-23	2.05606e-22
JOSD2	-0.334435	8.02716	-10.9514	1.12854e-23	2.2018e-22
NARS	-0.444717	8.15544	-10.9501	1.14029e-23	2.22343e-22
MYADM	-0.323218	8.02579	-10.9487	1.15313e-23	2.24717e-22
PCIF1	-0.325879	8.0416	-10.9485	1.15501e-23	2.24952e-22
BNIP3L	-0.675854	8.45579	-10.9406	1.22845e-23	2.39116e-22
ZNF639	-0.439893	8.12012	-10.9395	1.23906e-23	2.41042e-22
NUBP2	-0.344792	8.04255	-10.934	1.29418e-23	2.51619e-22
FAAP20	-0.45649	8.14684	-10.9329	1.30503e-23	2.53581e-22
CBLL1	-0.369262	8.05253	-10.9321	1.31336e-23	2.55052e-22
SNX9	-0.737028	8.46947	-10.9307	1.3279e-23	2.57726e-22
USP7	-0.610818	8.31835	-10.9219	1.42384e-23	2.76188e-22
OSCP1	-0.374803	8.07917	-10.9196	1.44911e-23	2.80926e-22
DERL2	-0.342495	8.04958	-10.9183	1.46434e-23	2.83714e-22
RUVBL1	-0.430946	8.12308	-10.9126	1.53138e-23	2.96532e-22
ZBTB16	0.911441	8.59303	10.9043	1.63437e-23	3.16292e-22
FAM32A	-0.306194	8.02669	-10.9041	1.63742e-23	3.16699e-22
LMO1	-0.48097	8.1268	-10.8978	1.71974e-23	3.3243e-22
DNAJB14	-0.663099	8.397	-10.8972	1.72783e-23	3.33801e-22
MLEC	-0.485627	8.20882	-10.8969	1.7317e-23	3.34358e-22
LLPH	-0.307576	8.02469	-10.8897	1.83318e-23	3.53747e-22
KIAA2013	-0.379242	8.08966	-10.8885	1.84961e-23	3.56712e-22
EMD	-0.334268	8.04041	-10.8841	1.91603e-23	3.69309e-22
TMED6	-0.346613	8.02999	-10.8802	1.97479e-23	3.80417e-22
SNX17	-0.336165	8.04961	-10.8735	2.08197e-23	4.00832e-22
JPT1	-0.357974	8.05575	-10.8693	2.15186e-23	4.14051e-22
AMZ2	-0.245639	8.00376	-10.863	2.26091e-23	4.34784e-22
TDG	-0.561987	8.27556	-10.8622	2.27515e-23	4.37273e-22
CHPF2	-0.323155	8.03879	-10.8615	2.28769e-23	4.39431e-22
CLEC11A	-0.30591	8.00884	-10.8595	2.32266e-23	4.45893e-22
OSBP	-0.525665	8.24345	-10.8563	2.38113e-23	4.56856e-22
PAXX	-0.305834	8.03314	-10.8557	2.39332e-23	4.58931e-22
HDDC2	-0.314027	8.03113	-10.8443	2.61605e-23	5.01355e-22
TMEM30A	-0.481552	8.18727	-10.8405	2.6953e-23	5.16247e-22
ZSWIM7	-0.544208	8.25312	-10.8391	2.7264e-23	5.21907e-22
HACD3	-0.663342	8.39743	-10.8358	2.79734e-23	5.35181e-22
VWA1	-0.38613	8.06884	-10.8351	2.81139e-23	5.37562e-22
MIF4GD	-0.211126	7.98095	-10.8323	2.87457e-23	5.49329e-22
PFDN1	-0.528437	8.21128	-10.8318	2.88515e-23	5.51037e-22
CKAP4	-0.31368	8.02727	-10.8299	2.92989e-23	5.59263e-22
MRPS11	-0.40777	8.12687	-10.8266	3.00536e-23	5.73343e-22
ARFIP2	-0.395234	8.09296	-10.8213	3.13283e-23	5.97321e-22
LRPPRC	-0.67891	8.39258	-10.8192	3.18462e-23	6.06851e-22
MYLIP	-0.460972	8.13728	-10.8172	3.2363e-23	6.16349e-22
SLC40A1	-0.320762	8.03847	-10.8096	3.43499e-23	6.53817e-22
LYSMD3	-0.402948	8.09412	-10.8062	3.52631e-23	6.70819e-22
SC5D	-0.330069	8.04734	-10.8035	3.60268e-23	6.84959e-22
VEGFB	-0.451437	8.15475	-10.7856	4.14181e-23	7.87014e-22
RDX	-0.737108	8.59504	-10.7855	4.14594e-23	7.87353e-22
AK3	-0.593844	8.3543	-10.7823	4.25065e-23	8.06781e-22
SLC25A36	-0.636131	8.38271	-10.7756	4.47913e-23	8.49667e-22
RPS4X	-3.53992	9.06995	-42.8438	2.96381e-129	5.52224e-126
RGS2	-0.594402	8.22518	-10.7731	4.56857e-23	8.65653e-22
MSRB2	-0.399018	8.08244	-10.7688	4.72604e-23	8.94985e-22
PURB	-0.37724	8.09951	-10.7679	4.75911e-23	9.00739e-22
FXYD3	-0.449468	8.06261	-10.7678	4.76298e-23	9.00963e-22
NFKBIB	-0.275008	8.01049	-10.7676	4.76898e-23	9.0159e-22
C6orf62	-0.48972	8.20703	-10.7673	4.77855e-23	9.02889e-22
IFT20	-0.363105	8.07381	-10.7652	4.85764e-23	9.17318e-22
ARL4A	-0.33293	8.0325	-10.7643	4.89149e-23	9.23189e-22
CITED4	-0.222354	7.98425	-10.7623	4.96902e-23	9.37294e-22
CNBD2	-0.346243	8.05515	-10.7565	5.19968e-23	9.80253e-22
RPL21	-3.54604	9.13866	-37.4307	1.55156e-114	8.53052e-112
LINC00909	-0.265267	8.01381	-10.7549	5.26418e-23	9.91297e-22
AP1S1	-0.340247	8.03428	-10.752	5.38626e-23	1.01372e-21
CYB5R1	-0.373666	8.07563	-10.7501	5.46731e-23	1.02839e-21
C12orf76	-0.343021	8.05702	-10.7468	5.61157e-23	1.05494e-21
SNHG21	-0.274236	8.00763	-10.7418	5.83456e-23	1.09624e-21
ATP6V1A	-0.786755	8.55479	-10.7414	5.8536e-23	1.0992e-21
FAM3B	-0.398214	8.12069	-10.7394	5.94262e-23	1.1153e-21
HIST1H1E	-0.450699	8.11232	-10.7316	6.31407e-23	1.18435e-21
GID8	-0.392411	8.10667	-10.7264	6.57632e-23	1.23285e-21
RPS23	-3.57816	9.07173	-40.3892	9.48241e-123	9.637e-120
REXO2	-0.419017	8.12313	-10.7145	7.21812e-23	1.35166e-21
SAR1A	-0.44692	8.16158	-10.7119	7.36315e-23	1.37804e-21
DEXI	-0.262459	8.00081	-10.7095	7.50405e-23	1.40363e-21
G6PC3	-0.312041	8.02785	-10.6994	8.11599e-23	1.51725e-21
SPEF1	-0.246002	7.99121	-10.6963	8.31499e-23	1.55358e-21
TMEM134	-0.327862	8.03988	-10.6732	9.95962e-23	1.85983e-21
PPT1	-0.401372	8.10676	-10.6721	1.00386e-22	1.87353e-21
PGD	-0.379764	8.09831	-10.6681	1.03577e-22	1.93202e-21
ATP2B1-AS1	-0.340125	8.04648	-10.6676	1.04031e-22	1.93941e-21
AKR1A1	-0.403363	8.11199	-10.6658	1.05488e-22	1.96548e-21
PET100	-0.403764	8.0828	-10.6505	1.18782e-22	2.21195e-21
TRIB1	-0.277849	8.00956	-10.6478	1.21318e-22	2.25792e-21
PAPOLA	-0.689079	8.5612	-10.6475	1.21567e-22	2.26129e-21
SLC25A1	-0.304433	8.02462	-10.6467	1.22335e-22	2.27432e-21
KCNK1	-0.670463	8.30237	-10.6441	1.24869e-22	2.32014e-21
TCEAL1	-0.280874	8.02182	-10.6424	1.26495e-22	2.34905e-21
FTH1	-3.58518	9.03365	-44.7478	4.05622e-134	1.04644e-130
SMARCE1	-0.408061	8.12853	-10.6328	1.36264e-22	2.52767e-21
ZNF770	-0.363522	8.06539	-10.6245	1.45367e-22	2.69503e-21
GOLGA7	-0.361239	8.07139	-10.6073	1.66179e-22	3.07917e-21
HEXA	-0.421888	8.14552	-10.6048	1.69392e-22	3.13697e-21
MRPS7	-0.375948	8.05479	-10.5899	1.9017e-22	3.51983e-21
FGD5-AS1	-0.381967	8.1081	-10.5848	1.97796e-22	3.65895e-21
RBM42	-0.269933	8.01474	-10.5746	2.14075e-22	3.95791e-21
GLT8D1	-0.365432	8.08904	-10.5743	2.14627e-22	3.96593e-21
BECN1	-0.428289	8.12665	-10.5705	2.21115e-22	4.08356e-21
FGFR1OP2	-0.482342	8.19188	-10.5698	2.22327e-22	4.10369e-21
TAPT1-AS1	0.85523	8.67193	10.5543	2.50653e-22	4.62398e-21
LARP6	-0.364194	8.07503	-10.5537	2.51829e-22	4.64313e-21
NCOA4	-0.470204	8.1746	-10.5523	2.54516e-22	4.69008e-21
UCHL3	-0.566903	8.25884	-10.5509	2.57246e-22	4.73779e-21
SLC38A1	-0.518724	8.17497	-10.5463	2.66572e-22	4.90685e-21
OARD1	-0.429232	8.12809	-10.546	2.67217e-22	4.91603e-21
TXNDC12	-0.457116	8.15705	-10.537	2.86582e-22	5.26939e-21
ZNF791	-0.503074	8.2244	-10.5297	3.03219e-22	5.57225e-21
ZCCHC17	-0.458812	8.18301	-10.5274	3.08654e-22	5.66902e-21
TSPAN13	-0.384069	8.05087	-10.5249	3.14754e-22	5.7779e-21
DYNC1H1	-0.78043	8.65013	-10.5236	3.17791e-22	5.83045e-21
MAPK1IP1L	-0.533356	8.27862	-10.5195	3.28021e-22	6.01486e-21
NELFE	-0.353564	8.06678	-10.505	3.66881e-22	6.72374e-21
SOD2	-0.310224	8.0463	-10.5013	3.77768e-22	6.91949e-21
RPS18	-3.60408	9.07507	-39.6161	1.21079e-120	1.02046e-117
POLDIP2	-0.263171	8.0148	-10.4961	3.93116e-22	7.19276e-21
PAFAH1B3	-0.254563	7.99635	-10.4871	4.21434e-22	7.70668e-21
MANBAL	-0.339093	8.06221	-10.4803	4.44292e-22	8.12025e-21
C7orf57	-0.2494	7.99221	-10.4688	4.8553e-22	8.86911e-21
NAXE	-0.356637	8.04515	-10.44	6.06266e-22	1.10686e-20
HMGB3	-0.29792	8.01546	-10.4316	6.4647e-22	1.17961e-20
BMI1	-0.283075	8.02887	-10.4258	6.76051e-22	1.23292e-20
TSPYL4	-0.382159	8.0944	-10.4241	6.85258e-22	1.24903e-20
SERPINB1	-0.483209	8.15744	-10.4239	6.86307e-22	1.25026e-20
UBQLN2	-0.337881	8.0593	-10.4229	6.91482e-22	1.25901e-20
ERP44	-0.679466	8.43988	-10.4205	7.04176e-22	1.28143e-20
C19orf24	-0.307356	8.03144	-10.4204	7.05071e-22	1.28236e-20
LZTFL1	-0.429245	8.1118	-10.419	7.12735e-22	1.29559e-20
COIL	-0.401201	8.09014	-10.4151	7.34592e-22	1.3346e-20
GDE1	-0.306995	8.03688	-10.414	7.4087e-22	1.34528e-20
SCG5	-3.62721	10.0493	-33.1608	6.54869e-102	1.77121e-99
TYW3	-0.387092	8.10745	-10.4045	7.97036e-22	1.4457e-20
FBXW5	-0.31841	8.04412	-10.3964	8.48024e-22	1.53735e-20
BRD7	-0.666106	8.48281	-10.396	8.50891e-22	1.54172e-20
APOPT1	-0.296127	8.0273	-10.391	8.84143e-22	1.6011e-20
VAMP5	-0.209235	7.98258	-10.3855	9.22047e-22	1.66884e-20
COPB1	-0.59283	8.3614	-10.3831	9.39058e-22	1.69871e-20
LINC01003	-0.235748	7.9915	-10.3822	9.4587e-22	1.71011e-20
CDC40	-0.503447	8.1951	-10.3757	9.94028e-22	1.79621e-20
PCYOX1	-0.431897	8.139	-10.373	1.01551e-21	1.83404e-20
GCSH	-0.344324	8.02906	-10.365	1.07991e-21	1.9493e-20
EPM2AIP1	-0.427202	8.14542	-10.3647	1.0819e-21	1.95185e-20
CEBPZOS	-0.485014	8.2109	-10.3607	1.1159e-21	2.0121e-20
WBP4	-0.492082	8.22444	-10.3569	1.14928e-21	2.07117e-20
C9orf24	-0.463129	8.0895	-10.3564	1.15311e-21	2.07695e-20
PDCD10	-0.461548	8.18178	-10.356	1.15712e-21	2.08307e-20
ACTR6	-0.339844	8.07354	-10.3547	1.1688e-21	2.10296e-20
HIPK1	-0.50454	8.22411	-10.3539	1.17529e-21	2.1135e-20
B3GALT6	-0.253432	7.99965	-10.3491	1.22007e-21	2.19286e-20
USP1	-0.401226	8.10353	-10.3447	1.26207e-21	2.26713e-20
AAED1	-0.472935	8.15892	-10.342	1.28789e-21	2.31227e-20
SEL1L	-0.535334	8.27506	-10.3411	1.29673e-21	2.3269e-20
POLR2A	-0.535664	8.23714	-10.338	1.32846e-21	2.38257e-20
FTL	-3.62856	9.05831	-39.5666	1.65507e-120	1.35131e-117
NANS	-0.33961	8.0367	-10.3348	1.36117e-21	2.43861e-20
CNTN3	0.843174	8.62285	10.334	1.37009e-21	2.45328e-20
GOLT1B	-0.395971	8.0817	-10.3321	1.39013e-21	2.48784e-20
BSDC1	-0.482398	8.20055	-10.3297	1.41549e-21	2.53189e-20
ZBTB41	-0.333592	8.05272	-10.3285	1.42847e-21	2.55373e-20
AP001269.4	-0.212777	7.98611	-10.3273	1.44238e-21	2.57723e-20
TMEM106C	-0.277781	8.02232	-10.3251	1.46634e-21	2.61865e-20
DNALI1	-0.378478	8.08809	-10.3244	1.47474e-21	2.63223e-20
CSNK1A1	-0.863156	8.98071	-10.3198	1.52788e-21	2.72564e-20
AC139530.1	-0.233778	7.99342	-10.3177	1.55235e-21	2.76781e-20
GSTM3	-0.316825	8.04569	-10.3032	1.73434e-21	3.09067e-20
FEM1B	-0.40711	8.12787	-10.3015	1.75684e-21	3.1291e-20
PAIP1	-0.495661	8.20274	-10.3012	1.76116e-21	3.13512e-20
ARID5B	-0.692433	8.37534	-10.297	1.81917e-21	3.23668e-20
SLBP	-0.357764	8.08668	-10.2951	1.84556e-21	3.28188e-20
STK16	-0.279088	8.02257	-10.295	1.8475e-21	3.28359e-20
DAP3	-0.63446	8.37552	-10.2938	1.86384e-21	3.31088e-20
TM9SF3	-0.736809	8.59171	-10.2923	1.88507e-21	3.34683e-20
LRIF1	-0.345385	8.03973	-10.2909	1.90571e-21	3.38168e-20
ING2	-0.407315	8.11843	-10.286	1.9787e-21	3.50934e-20
KCTD12	-0.375761	8.03852	-10.2854	1.98815e-21	3.52424e-20
RNF13	-0.624198	8.44739	-10.2778	2.10666e-21	3.73234e-20
UQCC3	-0.268907	8.00386	-10.273	2.18654e-21	3.87182e-20
ZNF197	-0.493589	8.1961	-10.271	2.21877e-21	3.92681e-20
GAR1	-0.317285	8.03824	-10.2656	2.31275e-21	4.09099e-20
RECQL	-0.321937	8.04443	-10.2645	2.33273e-21	4.12415e-20
LRRC24	-0.274223	8.0161	-10.2637	2.34669e-21	4.14665e-20
NEUROD1	-0.531839	8.2447	-10.2604	2.40781e-21	4.2524e-20
C1orf52	-0.371296	8.09446	-10.2593	2.42811e-21	4.286e-20
IL6ST	-0.586706	8.29121	-10.2568	2.4737e-21	4.36418e-20
TSR3	-0.295345	8.02116	-10.2513	2.58136e-21	4.55171e-20
CDC123	-0.501453	8.22702	-10.2488	2.63097e-21	4.63676e-20
SDCBP	-0.366747	8.09779	-10.2452	2.704e-21	4.76295e-20
CBX3	-0.406272	8.11182	-10.244	2.72786e-21	4.80247e-20
COASY	-0.250356	8.00126	-10.2437	2.73453e-21	4.81168e-20
SCGN	-0.929513	8.99618	-10.2423	2.76405e-21	4.86108e-20
NUPL2	-0.406098	8.15124	-10.2385	2.84593e-21	5.00246e-20
UHMK1	-0.514324	8.19752	-10.2381	2.85454e-21	5.01496e-20
LSM8	-0.446107	8.16054	-10.2355	2.91119e-21	5.1118e-20
KARS	-0.359994	8.07005	-10.2327	2.97491e-21	5.22082e-20
FBXO2	-0.263854	8.00903	-10.2326	2.97639e-21	5.22082e-20
TUSC2	-0.277721	8.0109	-10.2297	3.04297e-21	5.33482e-20
RAB32	-0.265655	8.00946	-10.2267	3.11363e-21	5.45585e-20
PHACTR2	-0.651765	8.3986	-10.2222	3.22198e-21	5.64276e-20
HBP1	-0.44959	8.1606	-10.2218	3.23375e-21	5.66041e-20
BLOC1S4	-0.209425	7.98546	-10.2179	3.3317e-21	5.82883e-20
MZT2A	-0.476957	8.17518	-10.217	3.35247e-21	5.86211e-20
MAGED2	-0.345154	8.05804	-10.2136	3.44112e-21	6.01398e-20
UBE2V2	-0.538117	8.24226	-10.211	3.51085e-21	6.13264e-20
RPL15	-3.64137	9.06083	-44.9383	1.34843e-134	3.76865e-131
UGDH	-0.427446	8.13094	-10.2075	3.6067e-21	6.29352e-20
TXNDC9	-0.38	8.0927	-10.2032	3.7271e-21	6.50024e-20
VIM	-0.75566	8.14121	-10.2024	3.74845e-21	6.53408e-20
DGCR6L	-0.306004	8.0358	-10.2015	3.77318e-21	6.57376e-20
LZIC	-0.413382	8.11809	-10.2002	3.81295e-21	6.6396e-20
NUP54	-0.472963	8.19221	-10.1985	3.86108e-21	6.71992e-20
BET1	-0.308807	8.04018	-10.1956	3.94836e-21	6.86826e-20
PPP6C	-0.541336	8.28507	-10.1946	3.97793e-21	6.91611e-20
SMAP2	-0.501802	8.22079	-10.1842	4.30617e-21	7.48291e-20
KCNK12	-0.274831	8.00864	-10.1821	4.37667e-21	7.60149e-20
ECH1	-0.256892	8.00008	-10.1776	4.5303e-21	7.86424e-20
ECI1	-0.351912	8.07107	-10.1719	4.73066e-21	8.2078e-20
CLPP	-0.273068	8.01947	-10.1705	4.78225e-21	8.29302e-20
ATF5	-0.266339	8.00786	-10.1657	4.95672e-21	8.59113e-20
COPG1	-0.420638	8.1783	-10.1626	5.07863e-21	8.79788e-20
FXYD6	-0.349845	8.07864	-10.1541	5.41704e-21	9.37927e-20
TECR	-0.48627	8.18954	-10.1537	5.4338e-21	9.40345e-20
DUSP12	-0.285674	8.02645	-10.1529	5.46472e-21	9.45208e-20
PDK4	-0.787708	8.22755	-10.1514	5.52725e-21	9.55531e-20
STX12	-0.59541	8.36085	-10.1464	5.74252e-21	9.92235e-20
LRRC58	-0.397694	8.12413	-10.1441	5.84287e-21	1.00905e-19
SPINT1	-0.317169	8.06618	-10.1423	5.92296e-21	1.02236e-19
MRPL3	-0.509342	8.22858	-10.1413	5.96887e-21	1.02975e-19
SF3A3	-0.34628	8.07854	-10.1403	6.01665e-21	1.03746e-19
IRF6	-0.241953	8.01152	-10.1391	6.07183e-21	1.04644e-19
MPHOSPH10	-0.436197	8.14	-10.136	6.21514e-21	1.07008e-19
UBLCP1	-0.312087	8.05732	-10.136	6.21536e-21	1.07008e-19
FBXL14	-0.327313	8.06756	-10.1354	6.24313e-21	1.0743e-19
TFRC	-0.362172	8.07037	-10.1275	6.6287e-21	1.14007e-19
GPAA1	-0.341937	8.04754	-10.1262	6.6971e-21	1.15124e-19
EIF4E	-0.581472	8.35084	-10.1252	6.74806e-21	1.15941e-19
PCNA	-0.225021	7.99397	-10.1238	6.82108e-21	1.17135e-19
RING1	-0.332255	8.0555	-10.1224	6.89313e-21	1.18312e-19
ATAD1	-0.541418	8.293	-10.1198	7.02922e-21	1.20586e-19
PARP1	-0.457997	8.21932	-10.1187	7.08981e-21	1.21563e-19
PITPNA-AS1	-0.268345	7.99779	-10.1147	7.30855e-21	1.2525e-19
ETF1	-0.449293	8.1897	-10.1102	7.56216e-21	1.2953e-19
CYB5R3	-0.412128	8.15404	-10.1099	7.57896e-21	1.29751e-19
RPL37A	-3.68966	9.26006	-39.6153	1.21708e-120	1.02046e-117
HMGA1	-0.237382	7.99709	-10.1072	7.73807e-21	1.32306e-19
FURIN	-0.351722	8.05737	-10.1071	7.74002e-21	1.32306e-19
RNF220	-0.377355	8.08799	-10.1037	7.94613e-21	1.3576e-19
GOSR1	-0.632125	8.46936	-10.0931	8.61149e-21	1.47053e-19
DDX1	-0.522582	8.29324	-10.0896	8.84325e-21	1.50934e-19
NFU1	-0.455018	8.18151	-10.0885	8.91624e-21	1.52102e-19
RCN1	-0.34767	8.06748	-10.0846	9.18584e-21	1.56561e-19
MTIF3	-0.502465	8.20797	-10.0846	9.18693e-21	1.56561e-19
NAPG	-0.492314	8.22498	-10.0836	9.25219e-21	1.57593e-19
SOWAHA	-0.232355	7.98719	-10.0822	9.35641e-21	1.59287e-19
G3BP2	-0.636626	8.44227	-10.0778	9.67379e-21	1.64607e-19
SH3BP5	-0.274066	8.0085	-10.0771	9.72569e-21	1.65406e-19
RHOQ	-0.417482	8.13332	-10.0715	1.01474e-20	1.72491e-19
PLAA	-0.426842	8.15199	-10.0694	1.03077e-20	1.75127e-19
SAXO2	-0.429851	8.10737	-10.0672	1.04826e-20	1.78008e-19
RNF11	-0.469161	8.23513	-10.0593	1.11288e-20	1.88886e-19
SRPK1	-0.53813	8.27303	-10.0587	1.11751e-20	1.89576e-19
DNAJC21	-0.40525	8.13539	-10.0522	1.17401e-20	1.9906e-19
RRP36	-0.390147	8.12319	-10.0502	1.19223e-20	2.02047e-19
CBX5	-0.519146	8.24389	-10.0499	1.19452e-20	2.02332e-19
DNTTIP1	-0.271583	8.02502	-10.0447	1.24236e-20	2.10329e-19
HEXB	-0.440498	8.16498	-10.0427	1.26213e-20	2.13568e-19
PPP1CA	-0.34575	8.07563	-10.0389	1.29852e-20	2.19615e-19
HYOU1	-0.34546	8.06383	-10.0343	1.34445e-20	2.27269e-19
IDH3A	-0.340868	8.09321	-10.0339	1.34834e-20	2.27811e-19
EIF1	-3.75094	9.1507	-46.4307	2.72559e-138	1.01567e-134
SNRNP25	-0.239625	7.99521	-10.0284	1.40633e-20	2.3737e-19
AUP1	-0.324744	8.04675	-10.0262	1.42921e-20	2.41111e-19
POLR2B	-0.536337	8.34127	-10.0234	1.46048e-20	2.46263e-19
C4orf47	-0.322252	8.02385	-10.0215	1.48136e-20	2.49657e-19
OPTN	-0.51503	8.23833	-10.0207	1.49085e-20	2.51131e-19
MED29	-0.358436	8.07445	-10.0135	1.57421e-20	2.6504e-19
FAM177A1	-0.461482	8.17417	-10.0085	1.63378e-20	2.74931e-19
MRPL42	-0.494159	8.23049	-10.0077	1.64452e-20	2.766e-19
SREK1IP1	-0.611288	8.40402	-10.0041	1.6895e-20	2.84022e-19
ACAA2	-0.320997	8.06258	-10.002	1.71693e-20	2.88489e-19
AQP3	-0.39179	8.06678	-10.0001	1.74199e-20	2.92553e-19
PIGC	-0.276481	8.02879	-9.99924	1.7528e-20	2.94222e-19
WTAP	-0.615479	8.40636	-9.99773	1.77296e-20	2.97456e-19
[truncated: 31,539 more rows]

## Sheet: Sheet4
	logFC	AveExpr	t	P.Value	adj.P.Val
CACNA1A	2.11022	10.2789	9.26998	4.21547e-12	7.40202e-10
DPP6	1.99216	10.1459	6.73098	2.29169e-08	5.6075e-07
NRG1	1.94383	10.7336	4.4615	5.20582e-05	8.97512e-05
SDK1	1.9082	11.0061	7.36412	2.57292e-09	2.13539e-07
CACNA2D3	1.73525	9.87816	7.23932	3.95447e-09	3.12205e-07
NRXN1	1.71109	10.1871	6.17541	1.56986e-07	5.6075e-07
CACNA1C	1.66238	10.5669	6.9534	1.06133e-08	5.6075e-07
FTX	1.65193	9.9785	8.59115	3.98262e-11	5.238e-09
MLIP	1.60168	8.9047	2.67141	0.010405	0.016114
NLGN1	1.49176	9.92157	4.92042	1.14371e-05	2.00229e-05
MAGI2	1.4149	10.3766	5.27613	3.44691e-06	6.09589e-06
MAGI1	1.37327	10.2803	5.40359	2.23376e-06	3.96275e-06
TMEM132D	1.37154	10.0265	4.89338	1.25194e-05	2.1897e-05
LRRTM4	1.34172	9.54695	2.56111	0.0137729	0.0211267
FAM155A	1.33412	9.95122	3.88015	0.000330307	0.000555614
ERO1B	1.29086	9.90804	3.98436	0.000238884	0.000403876
PCDH9	1.23903	8.84908	2.86609	0.00624353	0.0098697
KCNMA1	1.22313	10.0125	5.09325	6.40044e-06	1.12758e-05
DOK6	1.21797	8.70772	4.62725	3.02622e-05	5.25029e-05
PDE4D	1.19919	10.3622	4.76432	1.92395e-05	3.35284e-05
LSAMP	1.18307	9.77788	2.86057	0.00633627	0.0100102
SNTG1	1.17722	10.1128	3.71626	0.000545923	0.000911538
ANK3	1.17421	9.57321	3.00883	0.00424134	0.00676397
DNAH5	1.12618	8.70578	4.35616	7.32493e-05	0.000125789
CHRM3	1.11935	10.205	4.66666	2.65764e-05	4.61632e-05
PTPRN2	1.11324	10.4589	5.23133	4.0128e-06	7.08957e-06
GLI3	1.06105	8.58005	5.64177	9.88726e-07	1.76458e-06
SIPA1L3	1.04663	9.56708	2.62231	0.0117979	0.0181921
CACNA2D1	1.03452	9.79027	4.43081	5.75187e-05	9.90279e-05
GPC6	1.02266	10.6956	3.79879	0.00042437	0.000711307
PITPNC1	1.02211	9.64941	3.90495	0.000305893	0.000515322
CACNB2	1.0181	10.0294	3.72577	0.000530368	0.000885919
KIF26B	1.0158	8.7777	3.85644	0.000355411	0.000597094
CDV3	-1.00202	8.28727	-8.52141	5.02985e-11	6.53842e-09
SRSF9	-1.00267	8.34457	-7.92053	3.82957e-10	3.92771e-08
MARK1	-1.00273	8.75923	-4.62031	3.0961e-05	5.36957e-05
MIF	-1.00332	8.25298	-8.67351	3.02484e-11	4.18144e-09
CTSD	-1.00346	8.31994	-8.80173	1.97389e-11	2.85346e-09
MGST3	-1.00683	8.43648	-6.32891	9.22721e-08	5.6075e-07
XBP1	-1.00684	8.49123	-5.07652	6.7718e-06	1.19257e-05
PSMC5	-1.00913	8.2917	-7.95179	3.44319e-10	3.59744e-08
AFTPH	-1.01132	8.44823	-6.37421	7.88735e-08	5.6075e-07
PJA2	-1.01211	8.54873	-6.94234	1.1027e-08	5.6075e-07
ALDH1A1	-1.01369	8.67108	-5.44131	1.96394e-06	3.48685e-06
TMED9	-1.01374	8.29813	-10.2075	2.06852e-13	5.29571e-11
F10	-1.01486	8.35469	-8.36409	8.5311e-11	1.05578e-08
PRELID1	-1.01561	8.25759	-8.39907	7.58406e-11	9.52637e-09
SDF2L1	-1.01611	8.25778	-10.3943	1.14893e-13	3.08262e-11
NPDC1	-1.01644	8.66218	-5.78575	6.02737e-07	1.07892e-06
NOP53	-1.01744	8.35573	-8.22952	1.34297e-10	1.56391e-08
SSU72	-1.01941	8.33707	-8.87854	1.52979e-11	2.29044e-09
MALAT1	-1.01968	14.7711	-3.46512	0.00115718	0.00190466
APLP2	-1.02193	8.7185	-5.98966	2.98367e-07	5.6075e-07
TAX1BP1	-1.02227	8.65927	-5.47983	1.72184e-06	3.06026e-06
SYF2	-1.0227	8.33471	-11.0283	1.61555e-14	5.5288e-12
RPL7L1	-1.02447	8.35745	-6.99487	9.19555e-09	5.6075e-07
NR1D2	-1.02544	8.30119	-6.69396	2.60514e-08	5.6075e-07
SSR2	-1.02546	8.37811	-7.4466	1.93755e-09	1.66193e-07
PPP1CC	-1.02605	8.27931	-11.3572	5.95913e-15	2.46737e-12
CAMLG	-1.02786	8.34782	-6.39518	7.33467e-08	5.6075e-07
CHMP2B	-1.02872	8.26251	-9.3972	2.78303e-12	5.18539e-10
NEDD8	-1.02898	8.2626	-8.74094	2.41613e-11	3.40471e-09
FAM96B	-1.03006	8.26301	-7.87869	4.4161e-10	4.44766e-08
RPS4Y1	-1.03185	8.50126	-6.91716	1.20304e-08	5.6075e-07
MIDN	-1.03477	8.28218	-10.3704	1.2386e-13	3.27088e-11
BEX5	-0.869318	8.20273	-11.8178	1.50928e-15	7.66941e-13
RPS6KA3	-1.0372	8.77109	-4.80445	1.68385e-05	2.93778e-05
PER3	-1.03821	8.49241	-6.73051	2.29541e-08	5.6075e-07
GARS	-1.03847	8.42356	-6.21444	1.3715e-07	5.6075e-07
TMX4	-1.03851	8.65427	-6.02763	2.61688e-07	5.6075e-07
PCSK1	-1.03924	8.31856	-5.02752	7.98597e-06	1.40344e-05
BRD2	-1.04168	8.30973	-8.61423	3.68686e-11	4.92629e-09
SVIP	-1.04238	8.3475	-7.87258	4.50892e-10	4.51404e-08
KTN1	-1.04342	8.69201	-5.3623	2.57132e-06	4.55677e-06
IFT57	-1.0439	8.49944	-6.98192	9.61665e-09	5.6075e-07
GABRB3	-1.044	8.78337	-4.56754	3.68186e-05	6.37197e-05
STRAP	-1.0451	8.42759	-8.12558	1.90879e-10	2.12681e-08
SMDT1	-1.04532	8.32586	-7.12984	5.76897e-09	4.34786e-07
TUBA4A	-1.04578	8.26891	-7.08319	6.77719e-09	4.9845e-07
SIVA1	-0.896411	8.24778	-11.3599	5.91042e-15	2.46737e-12
RAB11A	-1.04671	8.5838	-8.77703	2.14283e-11	3.04517e-09
PITHD1	-1.04894	8.32339	-7.77602	6.26794e-10	6.09316e-08
ETFB	-1.05162	8.30125	-6.36724	8.08007e-08	5.6075e-07
RAB22A	-0.858497	8.2471	-11.3251	6.56362e-15	2.58664e-12
TSPAN7	-0.868376	8.20238	-11.3212	6.64131e-15	2.58664e-12
CD46	-1.05229	8.59356	-6.46417	5.77528e-08	5.6075e-07
TNFRSF21	-1.05275	8.43984	-6.55323	4.24195e-08	5.6075e-07
COMMD6	-1.05547	8.2908	-12.8134	8.51488e-17	5.828e-14
WDR83OS	-1.05569	8.27262	-8.20355	1.46616e-10	1.69559e-08
ATF4	-1.05724	8.33485	-6.79282	1.84994e-08	5.6075e-07
ATP6V0D1	-1.05826	8.55098	-7.09465	6.51419e-09	4.8228e-07
TMOD1	-1.05831	9.73472	-4.98229	9.29616e-06	1.63042e-05
SLIRP	-1.05912	8.39989	-8.43824	6.64847e-11	8.4782e-09
PCBP1	-1.0608	8.27454	-7.13701	5.62798e-09	4.27039e-07
SLC25A5	-1.06141	8.27477	-9.31344	3.65717e-12	6.55904e-10
C19orf53	-1.06167	8.27486	-8.79118	2.04438e-11	2.9301e-09
NDUFB9	-1.06182	8.33319	-9.58646	1.5058e-12	3.00605e-10
PCBP2	-1.06348	8.61252	-7.16758	5.06449e-09	3.90467e-07
SNRPD1	-1.06405	8.39621	-7.91223	3.93931e-10	4.0157e-08
PPP1CB	-1.06503	8.66495	-6.31252	9.76619e-08	5.6075e-07
PTP4A2	-1.06509	8.4278	-7.03598	7.97771e-09	5.6075e-07
ST13	-1.06863	8.49236	-6.66215	2.90856e-08	5.6075e-07
EIF4B	-1.06997	8.57831	-7.06209	7.28955e-09	5.33792e-07
RABAC1	-1.07069	8.33224	-7.7019	8.07488e-10	7.48109e-08
USP12	-1.07112	8.41045	-7.26077	3.67269e-09	2.93866e-07
OTUD6B-AS1	-1.0718	8.29718	-8.47257	5.92482e-11	7.64257e-09
TMEM14B	-1.07257	8.27895	-8.61707	3.65205e-11	4.89929e-09
RPS10	-1.07784	8.29874	-10.7135	4.25225e-14	1.3454e-11
NDUFAB1	-1.07839	8.35849	-7.40171	2.26086e-09	1.90994e-07
ACTR2	-1.0786	8.57342	-7.06223	7.28603e-09	5.33792e-07
ATP5F1C	-1.07974	8.49797	-7.42886	2.05935e-09	1.75742e-07
TRIR	-1.07994	8.34938	-8.84503	1.70962e-11	2.49292e-09
LSM3	-0.845355	8.19375	-10.6315	5.48145e-14	1.62687e-11
SNU13	-1.08976	8.37561	-7.93386	3.65974e-10	3.77663e-08
SON	-1.09062	8.87039	-2.78242	0.00779481	0.0121995
ANAPC11	-1.09267	8.30378	-9.55334	1.67618e-12	3.26835e-10
LGALS3BP	-1.09303	8.30416	-10.8681	2.63898e-14	8.76297e-12
DNAJC12	-1.0943	8.40839	-7.22672	4.13004e-09	3.24387e-07
TPM3	-1.0946	8.56698	-8.01132	2.81247e-10	3.00397e-08
SMIM10L1	-1.09822	8.30683	-8.90895	1.38321e-11	2.14769e-09
POLR2I	-1.10044	8.2894	-10.1921	2.17121e-13	5.47084e-11
CUTA	-0.955627	8.2541	-10.4379	1.00233e-13	2.75541e-11
LAMTOR5	-1.10109	8.28964	-8.84513	1.70903e-11	2.49292e-09
PERP	-1.10245	8.29016	-9.62096	1.34689e-12	2.70491e-10
HMGN1	-1.1032	8.36139	-7.13919	5.58583e-09	4.24802e-07
NDUFS6	-1.10387	8.38454	-8.54081	4.71324e-11	6.15069e-09
SYT4	-1.10408	8.40212	-8.90035	1.42318e-11	2.19957e-09
ATP6V1F	-1.10421	8.29082	-7.72972	7.34228e-10	6.93649e-08
COPS9	-1.10759	8.29209	-8.23855	1.30266e-10	1.52757e-08
IDI1	-1.10889	8.34458	-8.54804	4.60063e-11	6.02719e-09
ATP5F1D	-1.10979	8.29291	-11.2513	8.20343e-15	3.02337e-12
KPNB1	-1.11267	8.50206	-7.94683	3.50171e-10	3.64722e-08
METRN	-1.11403	8.32891	-8.64158	3.36497e-11	4.5323e-09
POLR1D	-1.11433	8.32121	-9.35465	3.19701e-12	5.82724e-10
ABCB1	-1.11479	8.47716	-6.24468	1.2352e-07	5.6075e-07
TUBB	-1.11612	8.33022	-8.92997	1.29022e-11	2.03152e-09
PDIA3	-1.11638	8.59614	-6.85455	1.49405e-08	5.6075e-07
NDUFB11	-1.1171	8.31908	-8.29929	1.06122e-10	1.27566e-08
UBXN4	-1.11917	8.72074	-5.72431	7.44624e-07	1.33134e-06
ENPP2	-1.11935	8.67589	-5.37865	2.43195e-06	4.31184e-06
SCGN	-1.12202	8.64885	-6.18005	1.54486e-07	5.6075e-07
OCIAD1	-1.12321	8.62843	-7.61459	1.08875e-09	9.78944e-08
SNRPD2	-1.12332	8.31539	-8.98074	1.09088e-11	1.75053e-09
UBL3	-1.12346	8.74641	-5.54914	1.35833e-06	2.41919e-06
MRPL57	-1.12394	8.34243	-8.34682	9.04167e-11	1.10103e-08
SRP9	-1.12443	8.35164	-8.21262	1.42191e-10	1.6501e-08
SPTBN1	-1.12484	8.65491	-6.63455	3.20047e-08	5.6075e-07
YWHAZ	-1.12567	8.78126	-6.27743	1.10279e-07	5.6075e-07
TRMT112	-1.12706	8.29939	-8.50419	5.32867e-11	6.90012e-09
MAP1LC3B	-1.12713	8.33576	-7.57916	1.22931e-09	1.10237e-07
PSMC1	-1.12766	8.37786	-6.95003	1.07375e-08	5.6075e-07
EEF1D	-1.12773	8.50521	-7.05003	7.59961e-09	5.54077e-07
PABPC1	-1.12781	8.43151	-7.80555	5.66691e-10	5.5899e-08
NAA38	-1.12821	8.63455	-7.32127	2.98183e-09	2.4451e-07
MPC2	-1.12909	8.3305	-8.11355	1.98822e-10	2.19345e-08
HSPB1	-1.1292	8.30019	-4.73446	2.12411e-05	3.69742e-05
ARPC5L	-0.849023	8.19512	-9.72496	9.63211e-13	2.05759e-10
DSP	-1.12964	8.57773	-5.04562	7.51424e-06	1.32179e-05
SPCS2	-1.12993	8.44936	-10.0072	3.90374e-13	9.02922e-11
H2AFZ	-1.13617	8.3028	-8.88298	1.50746e-11	2.27736e-09
HSBP1	-0.891442	8.21103	-9.70423	1.0297e-12	2.14497e-10
CNBP	-1.13775	8.43529	-8.07361	2.2765e-10	2.47887e-08
NDUFC1	-1.13941	8.35287	-9.83464	6.77285e-13	1.47499e-10
PALLD	-1.14308	8.78165	-5.58052	1.21986e-06	2.1743e-06
SNHG19	-1.14322	8.35747	-8.40658	7.39492e-11	9.32371e-09
BOD1	-0.632804	8.11404	-9.63705	1.2787e-12	2.58345e-10
JTB	-1.15282	8.35041	-10.6602	5.01453e-14	1.52888e-11
COPE	-1.15322	8.30919	-9.27084	4.20358e-12	7.40202e-10
TOMM20	-1.15711	8.43	-8.38223	8.02591e-11	1.00064e-08
DDX24	-1.16106	8.78343	-6.8699	1.41672e-08	5.6075e-07
DPP7	-1.16517	8.39657	-8.82973	1.79863e-11	2.61136e-09
FXYD3	-1.16531	8.33144	-7.74358	7.00246e-10	6.69738e-08
YWHAQ	-1.16627	8.6754	-5.99843	2.89464e-07	5.6075e-07
ATP5ME	-1.1716	8.41896	-8.35027	8.93739e-11	1.09395e-08
PRDX4	-1.17338	8.33416	-10.8304	2.96364e-14	9.74455e-12
DNAJC8	-0.987305	8.29128	-9.48753	2.07481e-12	3.95368e-10
SUB1	-1.17536	8.41156	-8.8647	1.60164e-11	2.38737e-09
APRT	-0.692849	8.13656	-9.42675	2.52786e-12	4.76289e-10
SNRPE	-0.986797	8.27172	-9.42039	2.58064e-12	4.83517e-10
GABARAPL2	-1.17605	8.33672	-10.0662	3.23579e-13	7.75157e-11
PPIA	-1.18263	8.32022	-10.4957	8.36695e-14	2.37806e-11
HNRNPH2	-0.910558	8.2182	-9.38246	2.91991e-12	5.38066e-10
CSTB	-0.952011	8.23374	-9.37826	2.96009e-12	5.42489e-10
PER2	-1.18279	8.40485	-9.26703	4.25624e-12	7.405e-10
BZW1	-1.18284	8.3565	-8.3847	7.95939e-11	9.96053e-09
NDUFB4	-1.1833	8.40963	-7.22056	4.2187e-09	3.30577e-07
PSMB3	-1.18359	8.40046	-6.65767	2.95412e-08	5.6075e-07
PSMB5	-1.18444	8.43007	-7.71566	7.70376e-10	7.20552e-08
ATP1B1	-1.18446	8.65286	-6.64922	3.0418e-08	5.6075e-07
SBDS	-1.18448	8.3812	-8.89493	1.44892e-11	2.20881e-09
ZFAS1	-1.18484	8.4361	-8.31704	9.996e-11	1.21027e-08
SNHG8	-1.18592	8.32146	-9.57174	1.57924e-12	3.11556e-10
BEX3	-1.18862	8.40499	-7.73148	7.29812e-10	6.91425e-08
CD59	-1.18956	8.32282	-11.725	1.98573e-15	9.9399e-13
EIF2S2	-1.19122	8.46821	-7.47961	1.72987e-09	1.50692e-07
MAP2K2	-0.771043	8.25163	-9.22786	4.83858e-12	8.2521e-10
TSNAX	-0.866041	8.24471	-9.22732	4.84723e-12	8.2521e-10
VDAC1	-0.961202	8.2975	-9.22061	4.9549e-12	8.39279e-10
COX6A1	-1.19248	8.32392	-9.9661	4.44933e-13	1.00149e-10
RAD23A	-1.19366	8.41276	-9.72064	9.76715e-13	2.07323e-10
SPCS1	-1.19854	8.32619	-9.39195	2.83098e-12	5.2456e-10
NDUFB8	-0.803354	8.178	-9.12515	6.77793e-12	1.12534e-09
C12orf57	-0.941911	8.25591	-9.0939	7.51181e-12	1.24104e-09
NSA2	-1.19863	8.36115	-9.01045	9.88955e-12	1.6023e-09
EGR1	-1.20081	8.34455	-5.88425	4.29276e-07	7.69526e-07
NDUFA4	-1.20103	8.36413	-9.45862	2.27903e-12	4.31831e-10
HERPUD1	-1.20454	8.34585	-10.5467	7.13599e-14	2.0811e-11
ARPC5	-1.20592	8.32896	-8.65801	3.18538e-11	4.34274e-09
TMSB10	-1.20887	8.34912	-6.6362	3.1822e-08	5.6075e-07
TMEM238	-0.991415	8.24852	-8.97301	1.1191e-11	1.78726e-09
TIMM13	-0.969405	8.25927	-8.97086	1.12708e-11	1.79147e-09
PYURF	-0.887643	8.2096	-8.9676	1.13928e-11	1.80232e-09
ARF1	-1.21397	8.55612	-7.29213	3.29649e-09	2.66404e-07
TNFRSF12A	-1.21732	8.35064	-7.93685	3.62273e-10	3.74998e-08
CALR	-1.21797	8.4037	-8.28642	1.1083e-10	1.32278e-08
TERF2IP	-1.21811	8.8102	-6.17284	1.58391e-07	5.6075e-07
SELENOW	-1.2229	8.35262	-7.13413	5.68412e-09	4.2963e-07
BAG1	-1.22444	8.36589	-9.53253	1.79305e-12	3.45605e-10
NDUFA1	-1.22589	8.35385	-9.23136	4.78338e-12	8.22693e-10
VCP	-1.22778	8.5022	-7.10909	6.19746e-09	4.61374e-07
SEZ6L2	-1.23222	8.39003	-9.32844	3.48242e-12	6.27922e-10
YARS	-1.23495	8.53801	-10.5847	6.33985e-14	1.86514e-11
DAD1	-0.905896	8.23471	-8.87871	1.52896e-11	2.29044e-09
PPDPF	-1.23545	8.34003	-8.85041	1.67933e-11	2.47024e-09
OCIAD2	-1.23566	8.34011	-12.8233	8.27988e-17	5.78522e-14
NPC2	-0.996286	8.2694	-8.86274	1.61209e-11	2.39231e-09
GADD45A	-1.23764	8.34085	-8.17944	1.59069e-10	1.80838e-08
TPI1	-1.23837	8.36637	-12.4724	2.24699e-16	1.44922e-13
IGFBP7	-1.24248	8.78321	-5.15989	5.11075e-06	9.01416e-06
EIF5A	-1.2487	8.345	-10.265	1.72509e-13	4.45046e-11
MARCKS	-1.24965	8.43593	-8.75832	2.28039e-11	3.22699e-09
RPS19BP1	-1.25	8.34549	-10.19	2.18586e-13	5.47084e-11
RAN	-1.25021	8.34557	-9.51931	1.87152e-12	3.5867e-10
HSPA5	-1.25035	8.41142	-7.09011	6.61721e-09	4.88828e-07
TMEM258	-1.25241	8.38894	-10.0602	3.29773e-13	7.76156e-11
DEK	-1.25518	8.54638	-7.99429	2.97996e-10	3.17276e-08
RBP1	-1.25687	8.45111	-7.39354	2.32528e-09	1.95943e-07
PAM	-1.25702	10.3013	-4.8257	1.56891e-05	2.73925e-05
BLOC1S2	-0.920287	8.25676	-8.73594	2.45668e-11	3.44738e-09
CYSTM1	-1.25709	8.73345	-7.03343	8.04829e-09	5.6075e-07
CALY	-1.26037	8.43233	-9.23569	4.71612e-12	8.15306e-10
NDUFC2	-1.26878	8.35253	-9.08513	7.73164e-12	1.2711e-09
CAMK2N1	-1.27149	8.49411	-10.649	5.19209e-14	1.56876e-11
GADD45GIP1	-0.866665	8.21999	-8.66459	3.11619e-11	4.26636e-09
ATP5MPL	-1.28233	8.38983	-9.26667	4.26133e-12	7.405e-10
ATP6V0E1	-1.2841	8.76688	-5.78506	6.04166e-07	1.08142e-06
RBM8A	-0.967151	8.23942	-8.65364	3.23226e-11	4.38881e-09
SRP19	-0.928589	8.24393	-8.64967	3.27538e-11	4.42942e-09
TUBB4B	-1.28617	8.35905	-7.62898	1.03637e-09	9.41949e-08
FOS	-1.28669	8.39437	-5.6524	9.533e-07	1.70162e-06
ATP5IF1	-1.28759	8.39036	-11.6838	2.24438e-15	1.06017e-12
SH3BGRL3	-0.881157	8.20717	-8.61207	3.71359e-11	4.94231e-09
POLR2J	-0.778894	8.16882	-8.60719	3.77469e-11	5.00378e-09
VAMP2	-1.29062	8.46438	-9.90894	5.33983e-13	1.1782e-10
NLRP1	-1.29139	8.36101	-8.19955	1.48613e-10	1.70692e-08
JUN	-1.29212	8.42734	-7.16639	5.08525e-09	3.90591e-07
ARPP19	-1.2924	8.43553	-9.01425	9.76616e-12	1.58999e-09
BCLAF1	-1.29308	8.69168	-7.77249	6.34394e-10	6.14922e-08
PRKAR1A	-1.29761	8.60168	-8.07885	2.23638e-10	2.44312e-08
TMED10	-1.29794	8.62948	-8.67303	3.02967e-11	4.18144e-09
GRN	-0.977498	8.28002	-8.45052	6.37993e-11	8.19809e-09
SNRPB2	-0.901956	8.23373	-8.44457	6.50873e-11	8.33167e-09
H2AFJ	-1.29874	8.41747	-11.548	3.36222e-15	1.50349e-12
RSL24D1	-0.986229	8.27629	-8.43478	6.7263e-11	8.54495e-09
ATOX1	-0.963649	8.36534	-8.43315	6.76322e-11	8.55943e-09
ANXA2	-1.29879	8.38254	-8.23179	1.33274e-10	1.5574e-08
PAIP2	-1.2989	8.61956	-8.89809	1.43386e-11	2.20591e-09
NAP1L1	-1.30166	8.78899	-6.71625	2.4116e-08	5.6075e-07
SERINC1	-1.30638	8.44579	-9.12886	6.69593e-12	1.11725e-09
TMED4	-0.781339	8.25108	-8.37355	8.26364e-11	1.02647e-08
PRDX5	-1.30823	8.38483	-9.14346	6.38215e-12	1.07022e-09
ANXA5	-1.31173	8.53411	-10.1282	2.65771e-13	6.55398e-11
ZNF639	-0.744592	8.20982	-8.35052	8.9298e-11	1.09395e-08
PSMD7	-1.31176	8.42232	-7.97323	3.20111e-10	3.37607e-08
COX17	-1.31765	8.38912	-10.4478	9.71813e-14	2.69361e-11
ATP5MC3	-1.32134	8.38977	-8.2729	1.16001e-10	1.37959e-08
SLC25A3	-1.32221	8.48701	-8.3588	8.68426e-11	1.07078e-08
MPC1	-0.919905	8.25622	-8.31402	1.00983e-10	1.21826e-08
NDFIP1	-1.3262	8.79751	-7.24876	3.82786e-09	3.03745e-07
VKORC1	-0.687556	8.13457	-8.28862	1.10012e-10	1.31771e-08
CD81	-1.32941	8.44349	-9.71447	9.96309e-13	2.10019e-10
AKAP12	-1.33172	8.63341	-5.23214	4.00176e-06	7.07043e-06
GNAI2	-0.911674	8.29621	-8.25625	1.22709e-10	1.45421e-08
OST4	-0.928854	8.24259	-8.25455	1.23413e-10	1.4574e-08
HSPE1	-0.744988	8.17404	-8.24846	1.25977e-10	1.48247e-08
PSMB7	-1.33238	8.6534	-7.97735	3.15653e-10	3.33955e-08
HNRNPDL	-1.3338	8.64235	-7.23699	3.98628e-09	3.13831e-07
APLP1	-1.3393	8.42892	-9.30589	3.7485e-12	6.68708e-10
MRFAP1	-1.34289	8.39762	-10.6646	4.94754e-14	1.5223e-11
SEC61G	-1.3461	8.39946	-8.18399	1.56643e-10	1.7923e-08
IER3IP1	-0.839425	8.19152	-8.19984	1.48469e-10	1.70692e-08
LRPAP1	-1.34826	8.43787	-10.2014	2.10847e-13	5.3571e-11
CLIC1	-1.34942	8.38277	-12.761	9.87538e-17	6.62401e-14
HRAS	-0.615535	8.1426	-8.18309	1.57116e-10	1.7923e-08
APOH	-1.35237	8.38388	-8.99065	1.05575e-11	1.70229e-09
NDUFB7	-0.975747	8.31667	-8.17845	1.59604e-10	1.80838e-08
DCTN3	-0.859722	8.19913	-8.1751	1.61425e-10	1.82285e-08
C19orf70	-0.715827	8.16258	-8.16582	1.66569e-10	1.87463e-08
NDUFB2	-1.35345	8.42159	-10.0499	3.4081e-13	7.93757e-11
ARHGDIA	-0.835633	8.1901	-8.12599	1.90615e-10	2.12681e-08
ENO1	-1.35677	8.40301	-9.33038	3.46041e-12	6.27326e-10
SERP1	-0.822837	8.33363	-8.12126	1.93692e-10	2.15101e-08
COX7B	-0.91775	8.22089	-8.11598	1.97194e-10	2.18267e-08
UQCRH	-1.36059	8.46257	-9.58245	1.52548e-12	3.02731e-10
SF3B5	-0.728058	8.14976	-8.10845	2.02289e-10	2.22438e-08
ZNHIT1	-0.966891	8.26457	-8.1064	2.03696e-10	2.23253e-08
EEF1B2	-1.36095	8.43942	-10.0838	3.05948e-13	7.38193e-11
DYNLRB1	-1.36389	8.5212	-9.56863	1.59522e-12	3.12868e-10
TFF3	-0.786465	8.19042	-8.06487	2.34497e-10	2.54173e-08
ENY2	-0.912103	8.26842	-8.06432	2.34938e-10	2.54173e-08
MYL12A	-0.938702	8.22875	-8.04822	2.48128e-10	2.6758e-08
DYNLL2	-0.651348	8.16318	-8.02911	2.64758e-10	2.84598e-08
GTF3C6	-0.689725	8.15319	-8.01691	2.75956e-10	2.95687e-08
COX6B1	-1.37016	8.46873	-11.5554	3.2893e-15	1.49076e-12
ATP6AP1	-1.38238	8.41339	-12.7201	1.1089e-16	7.29221e-14
PIM3	-0.566435	8.08915	-7.99142	3.00919e-10	3.19374e-08
NUDC	-1.3839	8.56916	-11.1047	1.28005e-14	4.4719e-12
COX5B	-1.38502	8.39612	-11.2863	7.37945e-15	2.78081e-12
KDELR1	-0.784773	8.294	-7.95918	3.35775e-10	3.53017e-08
EIF3G	-0.694415	8.15486	-7.95208	3.43979e-10	3.59744e-08
S100A10	-1.39266	8.42898	-7.91434	3.91114e-10	3.99914e-08
ERH	-1.39735	8.41786	-12.3834	2.90219e-16	1.83648e-13
ERP29	-1.39878	8.40128	-8.89514	1.44794e-11	2.20881e-09
VGF	-1.39914	8.40142	-5.76436	6.48795e-07	1.16093e-06
SEC62	-1.4017	8.6998	-8.77827	2.13401e-11	3.04517e-09
PUF60	-0.645418	8.11877	-7.92761	3.73839e-10	3.84595e-08
CCNI	-1.40712	8.78419	-6.60947	3.49088e-08	5.6075e-07
MT-ND4L	-1.40922	8.47229	-8.85822	1.63639e-11	2.41768e-09
TAGLN2	-1.41278	8.40653	-9.99991	3.99494e-13	9.17687e-11
PGK1	-0.7374	8.20754	-7.90428	4.04739e-10	4.11337e-08
DRAP1	-0.636952	8.11559	-7.89551	4.17013e-10	4.22531e-08
EIF1AX	-0.933907	8.29236	-7.88522	4.31891e-10	4.36288e-08
BSG	-1.41417	8.47602	-8.34619	9.06092e-11	1.10103e-08
DYNLT1	-0.97369	8.31462	-7.87488	4.4738e-10	4.49228e-08
CLTA	-1.41755	8.51125	-10.0591	3.30939e-13	7.76156e-11
MINOS1	-0.914161	8.26825	-7.86917	4.56164e-10	4.55322e-08
ATP5PO	-0.83008	8.18802	-7.85728	4.75034e-10	4.72751e-08
ODC1	-0.834317	8.22413	-7.82537	5.29647e-10	5.25542e-08
CANX	-1.42117	8.50682	-13.0533	4.34064e-17	3.71758e-14
ITM2C	-1.42619	8.42906	-10.5073	8.07005e-14	2.31328e-11
COQ10B	-0.726499	8.16629	-7.79229	5.92929e-10	5.83157e-08
ARL6IP4	-0.805932	8.22306	-7.78466	6.08578e-10	5.96798e-08
TMED1	-0.631023	8.11337	-7.77994	6.18475e-10	6.035e-08
MRPL27	-0.484271	8.05834	-7.77968	6.19011e-10	6.035e-08
INS	-1.4301	9.79152	-3.29995	0.00187122	0.00305357
RBM3	-1.43122	8.52278	-10.9608	1.98578e-14	6.72717e-12
MYL12B	-1.43573	8.46988	-12.2928	3.76874e-16	2.25707e-13
CYCS	-0.906927	8.21684	-7.74681	6.92561e-10	6.67446e-08
NDUFB10	-0.908549	8.24822	-7.74586	6.94823e-10	6.67707e-08
PSMB6	-1.43845	8.41616	-10.0951	2.95166e-13	7.22574e-11
MZT2B	-1.43856	8.45109	-10.0839	3.05866e-13	7.38193e-11
HNRNPA1	-1.44137	8.52426	-10.7214	4.14887e-14	1.32519e-11
IK	-0.859179	8.28987	-7.73921	7.10779e-10	6.75301e-08
ATP5PF	-1.44298	8.51283	-11.7026	2.12256e-15	1.03169e-12
GPX3	-1.44738	8.48734	-5.517	1.51631e-06	2.69753e-06
PRDX2	-0.965352	8.31668	-7.72873	7.36697e-10	6.94026e-08
KDELR2	-0.69836	8.13862	-7.72575	7.44253e-10	6.99181e-08
GC	-1.44744	8.53484	-7.23918	3.95633e-09	3.12205e-07
SNRNP27	-0.643247	8.11796	-7.71531	7.71299e-10	7.20552e-08
SAR1B	-0.892542	8.31405	-7.71241	7.78981e-10	7.25708e-08
ISCA1	-0.669348	8.16041	-7.70958	7.86549e-10	7.30728e-08
HMGN2	-1.44953	8.49966	-9.93433	4.92386e-13	1.10091e-10
PHPT1	-1.44991	8.52262	-9.98341	4.21051e-13	9.54137e-11
COX14	-0.886334	8.22652	-7.65731	9.40571e-10	8.66618e-08
BUD31	-0.955683	8.27168	-7.64961	9.65702e-10	8.87335e-08
ISCU	-0.791564	8.19111	-7.64568	9.7878e-10	8.95431e-08
C1orf122	-0.948573	8.24975	-7.64536	9.79853e-10	8.95431e-08
NCL	-1.45524	8.63653	-8.91947	1.33587e-11	2.09356e-09
ZNF331	-1.4566	8.57531	-5.37421	2.46903e-06	4.37665e-06
SLC25A4	-0.771256	8.16596	-7.62673	1.04441e-09	9.46691e-08
GCLM	-0.888055	8.24629	-7.62501	1.05058e-09	9.49716e-08
GNB2	-0.896904	8.34196	-7.62082	1.06575e-09	9.60834e-08
ATP5MC2	-1.46014	8.56299	-9.76411	8.49306e-13	1.8259e-10
TMEM59	-1.46287	8.72064	-7.75842	6.65629e-10	6.43339e-08
PDAP1	-0.892356	8.31831	-7.57778	1.23514e-09	1.10464e-07
EDF1	-1.46478	8.48929	-9.8819	5.82202e-13	1.2762e-10
GSTP1	-1.46504	8.42613	-8.8871	1.48703e-11	2.25666e-09
YPEL5	-0.709723	8.17826	-7.53836	1.41394e-09	1.25452e-07
CCT7	-0.639312	8.13419	-7.53295	1.44042e-09	1.27435e-07
HNRNPA0	-0.739721	8.17167	-7.53225	1.4439e-09	1.27435e-07
CYC1	-0.555205	8.08494	-7.52166	1.49729e-09	1.31801e-07
RAD21	-0.854835	8.31247	-7.51892	1.51146e-09	1.327e-07
TGOLN2	-0.992576	8.36223	-7.49431	1.64472e-09	1.44022e-07
MRPL41	-0.821882	8.204	-7.49234	1.65583e-09	1.44618e-07
GHRL	-1.46561	8.49009	-2.30142	0.0259401	0.0385834
GTF2A2	-0.942811	8.28404	-7.46793	1.80064e-09	1.5645e-07
RNMT	-0.769414	8.25941	-7.46216	1.8367e-09	1.59171e-07
BRK1	-0.944899	8.29371	-7.46105	1.84373e-09	1.59368e-07
BEX2	-1.46797	8.45722	-9.20774	5.16843e-12	8.7105e-10
CTSB	-0.603404	8.12826	-7.44911	1.92092e-09	1.65189e-07
SCAND1	-1.47243	8.4289	-12.8429	7.83363e-17	5.74492e-14
TMEM176B	-0.995861	8.36104	-7.44269	1.9638e-09	1.68015e-07
TMSB4X	-1.48619	8.45302	-7.57228	1.25867e-09	1.12269e-07
RBX1	-0.952831	8.3244	-7.41419	2.16591e-09	1.84367e-07
SNRPF	-0.909855	8.25965	-7.40664	2.22287e-09	1.88736e-07
SF3B6	-0.883096	8.23276	-7.4032	2.24928e-09	1.90496e-07
PDK4	-1.49159	8.87244	-3.16217	0.00276945	0.00447429
HLA-B	-1.49932	8.49037	-7.56548	1.28833e-09	1.1461e-07
NRIP1	-0.863924	8.33258	-7.39228	2.33534e-09	1.96297e-07
MT-ATP8	-0.905907	8.21645	-7.3914	2.34245e-09	1.96403e-07
SNHG9	-0.809873	8.18044	-7.38258	2.4146e-09	2.01947e-07
OAZ2	-0.810724	8.26014	-7.36903	2.52981e-09	2.10808e-07
FBXO7	-0.693617	8.25554	-7.36865	2.53311e-09	2.10808e-07
UQCRQ	-1.50239	8.48758	-12.0616	7.37872e-16	3.99141e-13
BAD	-0.747443	8.15703	-7.36347	2.57867e-09	2.13539e-07
SUMO1	-0.917273	8.33246	-7.33896	2.80564e-09	2.31763e-07
NDUFB3	-0.698876	8.13882	-7.33167	2.87687e-09	2.37063e-07
SLC22A17	-0.952029	8.3492	-7.3233	2.96101e-09	2.43398e-07
PSMD2	-1.50685	8.54292	-8.70348	2.73723e-11	3.80918e-09
CD151	-0.610409	8.14313	-7.319	3.00518e-09	2.45416e-07
PRNP	-0.862456	8.20016	-7.31878	3.00751e-09	2.45416e-07
WBP11	-0.955089	8.32028	-7.3135	3.06261e-09	2.49305e-07
YWHAH	-0.961782	8.29717	-7.30261	3.17971e-09	2.58211e-07
ATP5F1B	-0.872701	8.28945	-7.29669	3.24515e-09	2.62888e-07
ATP5MD	-1.5083	8.46132	-11.706	2.10133e-15	1.03169e-12
UXT	-0.596258	8.12629	-7.28183	3.41565e-09	2.7537e-07
YIF1A	-0.686941	8.15331	-7.27655	3.47833e-09	2.79751e-07
PSMB4	-0.93119	8.26046	-7.26721	3.59211e-09	2.88211e-07
EIF1B	-1.52165	8.48002	-9.53852	1.75858e-12	3.40921e-10
DBI	-0.724735	8.14851	-7.26018	3.68012e-09	2.93866e-07
NBDY	-0.954215	8.43827	-7.24924	3.82148e-09	3.03745e-07
POMP	-1.52505	8.49079	-8.66455	3.11664e-11	4.26636e-09
LMNA	-0.876503	8.30025	-7.24852	3.831e-09	3.03745e-07
SELENOK	-1.53253	8.46855	-10.4078	1.10147e-13	2.97911e-11
SET	-1.53442	8.4774	-14.9943	2.40914e-19	4.23108e-16
NPM1	-1.53547	8.66314	-9.06044	8.38657e-12	1.37204e-09
SEM1	-1.53689	8.59128	-10.7781	3.48288e-14	1.13407e-11
HNRNPK	-1.54924	8.56426	-11.3255	6.55584e-15	2.58664e-12
VDAC2	-0.820181	8.23772	-7.21931	4.23683e-09	3.31223e-07
ACP1	-0.801262	8.20738	-7.21661	4.27648e-09	3.33546e-07
LAMTOR1	-0.986487	8.28904	-7.19296	4.63993e-09	3.61054e-07
PLEKHA3	-0.732744	8.21943	-7.18486	4.77143e-09	3.70365e-07
GLRX5	-0.788433	8.1724	-7.18423	4.78169e-09	3.70365e-07
TMEM176A	-0.829407	8.20527	-7.18188	4.82067e-09	3.72524e-07
FKBP2	-1.55476	8.59214	-7.15218	5.34082e-09	4.08019e-07
TXN	-1.55631	8.49661	-10.3815	1.19617e-13	3.18391e-11
MAGED2	-0.540956	8.0796	-7.16616	5.0894e-09	3.90591e-07
LSM10	-0.716677	8.14549	-7.16314	5.14272e-09	3.93782e-07
GUK1	-1.56095	8.48696	-11.3639	5.84011e-15	2.46737e-12
EI24	-0.821263	8.22765	-7.14668	5.44325e-09	4.149e-07
UQCR11	-1.56351	8.48046	-11.6968	2.1589e-15	1.03436e-12
SAP18	-1.56411	8.49808	-11.8732	1.28181e-15	6.61375e-13
YWHAB	-1.56595	8.48138	-12.2336	4.47321e-16	2.63197e-13
BLOC1S6	-0.768649	8.16498	-7.13395	5.68775e-09	4.2963e-07
PSMA7	-1.57301	8.50884	-7.7433	7.0093e-10	6.69738e-08
BCAP31	-0.692162	8.15527	-7.12671	5.83158e-09	4.38519e-07
TMEM208	-0.778866	8.16881	-7.12373	5.89183e-09	4.42058e-07
ATP6V1D	-0.904962	8.32282	-7.11889	5.99127e-09	4.48516e-07
METAP2	-0.91581	8.42196	-7.11815	6.00649e-09	4.48654e-07
BTF3	-1.57461	8.46722	-10.6669	4.91188e-14	1.5223e-11
PFN1	-0.710479	8.16217	-7.10877	6.2043e-09	4.61374e-07
SF3B2	-0.988142	8.43822	-7.09969	6.4018e-09	4.75008e-07
RAC1	-1.58175	8.65847	-9.67839	1.11906e-12	2.29173e-10
C11orf58	-1.58731	8.72088	-11.9682	9.69637e-16	5.0812e-13
CEBPG	-0.546739	8.10002	-7.08399	6.75851e-09	4.98169e-07
CALM2	-1.5984	8.69026	-9.91166	5.29358e-13	1.17574e-10
PLD3	-1.6137	8.83361	-6.12457	1.87173e-07	5.6075e-07
MORF4L1	-1.62488	8.86499	-4.33004	7.96886e-05	0.000136671
LAMP1	-0.867389	8.34175	-7.0613	7.30934e-09	5.34075e-07
SRSF5	-1.62539	8.74216	-11.5147	3.71458e-15	1.6392e-12
DERL2	-0.4943	8.0621	-7.04846	7.64089e-09	5.55879e-07
SUMO3	-0.618508	8.14442	-7.04728	7.67218e-09	5.56947e-07
CYLD	-0.952957	8.34964	-7.04591	7.70866e-09	5.58387e-07
NET1	-0.565529	8.08881	-7.04488	7.73608e-09	5.59165e-07
POLR2L	-1.63058	8.48821	-10.5357	7.38616e-14	2.13549e-11
PFDN2	-0.990603	8.36646	-7.03418	8.0274e-09	5.6075e-07
NORAD	-1.63337	8.56506	-9.71272	1.00194e-12	2.10019e-10
TKT	-0.610222	8.12287	-7.03171	8.09616e-09	5.6075e-07
RPN1	-0.795362	8.19405	-7.02272	8.35183e-09	5.6075e-07
WDR45B	-0.983928	8.4637	-7.0227	8.35237e-09	5.6075e-07
TMEM165	-0.84981	8.43772	-7.02049	8.4163e-09	5.6075e-07
PSMD10	-0.544822	8.08105	-7.00205	8.9701e-09	5.6075e-07
PTGES3	-0.965406	8.51657	-6.99591	9.16272e-09	5.6075e-07
CD164	-0.876473	8.38675	-6.99542	9.17822e-09	5.6075e-07
RPL31	-1.6336	8.61838	-10.336	1.37974e-13	3.61515e-11
PLEKHB2	-0.709354	8.16026	-6.99246	9.27257e-09	5.6075e-07
SUMO2	-1.63602	8.6412	-10.2938	1.57572e-13	4.09664e-11
KLF6	-0.703775	8.14065	-6.98003	9.67952e-09	5.6075e-07
CHMP2A	-0.693213	8.1593	-6.96645	1.01448e-08	5.6075e-07
PSMD8	-1.63734	8.56327	-10.6827	4.67716e-14	1.46601e-11
ATP6V0B	-1.64159	8.51027	-13.2899	2.24845e-17	2.15453e-14
NDUFA3	-0.651266	8.13849	-6.94319	1.09946e-08	5.6075e-07
METTL5	-0.603122	8.16471	-6.94275	1.10113e-08	5.6075e-07
UBL5	-1.64475	8.51695	-13.639	8.63113e-18	9.33777e-15
DYNLL1	-0.808295	8.21474	-6.93535	1.12968e-08	5.6075e-07
PPIL6	-0.753055	8.15913	-6.93077	1.14773e-08	5.6075e-07
SNRPB	-0.958795	8.23629	-6.92498	1.17093e-08	5.6075e-07
NAA30	-0.538528	8.12616	-6.92312	1.17851e-08	5.6075e-07
WTAP	-0.775245	8.39072	-6.9178	1.20036e-08	5.6075e-07
SLC25A6	-1.64571	8.52935	-15.2758	1.17697e-19	2.63156e-16
SARS	-0.845084	8.28382	-6.90669	1.2474e-08	5.6075e-07
CCT2	-0.669175	8.16315	-6.89721	1.289e-08	5.6075e-07
PSMD3	-0.81561	8.24338	-6.89617	1.29364e-08	5.6075e-07
RWDD1	-0.931735	8.31506	-6.89532	1.29743e-08	5.6075e-07
ATXN7L3B	-0.696236	8.17295	-6.89498	1.29898e-08	5.6075e-07
C8orf59	-0.914793	8.27389	-6.89394	1.30365e-08	5.6075e-07
SLC3A2	-0.917963	8.22097	-6.88443	1.34725e-08	5.6075e-07
ATP5PD	-0.853643	8.23411	-6.88308	1.35357e-08	5.6075e-07
ELOB	-1.64586	8.54143	-11.1589	1.08542e-14	3.83187e-12
HMGN3	-0.826418	8.26263	-6.85989	1.46667e-08	5.6075e-07
MRPL36	-0.621446	8.10978	-6.85971	1.4676e-08	5.6075e-07
REEP5	-0.955539	8.56971	-6.8584	1.47426e-08	5.6075e-07
PPIB	-1.65027	8.57205	-14.6287	6.19241e-19	8.65338e-16
HSPA9	-0.962285	8.43848	-6.85354	1.49926e-08	5.6075e-07
TYW3	-0.752582	8.19388	-6.84142	1.56346e-08	5.6075e-07
TRAPPC3	-0.728484	8.18027	-6.83419	1.60311e-08	5.6075e-07
CCT6A	-0.753019	8.24177	-6.82904	1.63196e-08	5.6075e-07
AC100810.1	-0.466294	8.0516	-6.82346	1.66375e-08	5.6075e-07
UBE2J1	-0.77703	8.2973	-6.81958	1.68624e-08	5.6075e-07
VPS4B	-0.688938	8.17749	-6.81532	1.7113e-08	5.6075e-07
OS9	-0.901105	8.32245	-6.80987	1.74388e-08	5.6075e-07
JOSD2	-0.479542	8.05657	-6.80773	1.75689e-08	5.6075e-07
FAM200B	-0.572184	8.09131	-6.8014	1.79579e-08	5.6075e-07
ATMIN	-0.596112	8.12538	-6.80108	1.79781e-08	5.6075e-07
NEU1	-0.722946	8.17295	-6.79593	1.83012e-08	5.6075e-07
HLA-C	-1.65587	8.49769	-11.4206	4.92396e-15	2.14467e-12
TRAM1	-0.865928	8.25901	-6.79015	1.86711e-08	5.6075e-07
BTG1	-0.927835	8.39542	-6.78903	1.87433e-08	5.6075e-07
PRSS23	-0.968159	8.305	-6.78577	1.89563e-08	5.6075e-07
FGD5-AS1	-0.580551	8.12948	-6.77124	1.99345e-08	5.6075e-07
AP2S1	-0.775192	8.18473	-6.76301	2.05109e-08	5.6075e-07
VDAC3	-0.718625	8.177	-6.76232	2.056e-08	5.6075e-07
JPT1	-0.608547	8.12235	-6.74396	2.19089e-08	5.6075e-07
FRMD5	-0.836534	8.19044	-6.74163	2.20863e-08	5.6075e-07
RAB4A	-0.728472	8.22158	-6.73989	2.222e-08	5.6075e-07
CNIH2	-0.707928	8.14221	-6.73959	2.22435e-08	5.6075e-07
SCD	-0.896965	8.293	-6.73912	2.22794e-08	5.6075e-07
HSPA13	-0.815175	8.18243	-6.73158	2.28687e-08	5.6075e-07
GPX4	-1.67209	8.50377	-12.9884	5.20371e-17	4.15529e-14
PARK7	-1.67844	8.69826	-10.6373	5.38373e-14	1.61214e-11
EIF5	-1.68085	8.59549	-11.3006	7.06814e-15	2.69377e-12
SEC61B	-1.69002	8.5279	-12.0822	6.94797e-16	3.82001e-13
PTP4A1	-0.889566	8.31098	-6.6925	2.61837e-08	5.6075e-07
LSM5	-0.673379	8.16837	-6.69128	2.62944e-08	5.6075e-07
DR1	-0.502219	8.11867	-6.68874	2.65271e-08	5.6075e-07
LAPTM4A	-0.767006	8.26157	-6.68286	2.70724e-08	5.6075e-07
LAMTOR2	-0.4069	8.02933	-6.68265	2.70918e-08	5.6075e-07
TRAPPC1	-0.593884	8.09944	-6.68164	2.71871e-08	5.6075e-07
DPM3	-0.586192	8.13179	-6.67816	2.7517e-08	5.6075e-07
MRPL47	-0.500208	8.06432	-6.66809	2.84932e-08	5.6075e-07
SKP1	-1.70638	8.61546	-9.69281	1.06827e-12	2.21158e-10
LRRC23	-0.532165	8.11403	-6.66043	2.92593e-08	5.6075e-07
UHMK1	-0.687224	8.15185	-6.66015	2.9288e-08	5.6075e-07
RAB21	-0.899063	8.41167	-6.65857	2.94493e-08	5.6075e-07
SAT1	-1.70957	8.57028	-8.70971	2.68096e-11	3.74642e-09
UQCRFS1	-0.911131	8.25478	-6.65007	3.03288e-08	5.6075e-07
ITGB1	-1.71683	8.88224	-4.07467	0.000179904	0.000305562
EMC7	-0.798508	8.19879	-6.64792	3.05558e-08	5.6075e-07
COPRS	-0.771078	8.16589	-6.63728	3.17034e-08	5.6075e-07
NDUFS5	-1.73911	8.56379	-10.4148	1.07743e-13	2.93779e-11
TBCA	-1.74098	8.84598	-5.8053	5.63499e-07	1.009e-06
NDUFB6	-0.642037	8.18016	-6.62929	3.2593e-08	5.6075e-07
HNRNPAB	-0.687245	8.13445	-6.62571	3.29998e-08	5.6075e-07
CDC34	-0.485498	8.0588	-6.62442	3.31469e-08	5.6075e-07
ROMO1	-0.875308	8.2221	-6.61665	3.40514e-08	5.6075e-07
FIS1	-0.737974	8.23385	-6.61607	3.41197e-08	5.6075e-07
MRPL51	-0.768464	8.19507	-6.61116	3.47059e-08	5.6075e-07
SEC11C	-1.74337	8.85497	-5.06376	7.06912e-06	1.2446e-05
CISD2	-0.611918	8.14787	-6.60447	3.55198e-08	5.6075e-07
PSMD13	-0.714444	8.17957	-6.59653	3.65104e-08	5.6075e-07
EBNA1BP2	-0.600159	8.1018	-6.58841	3.7552e-08	5.6075e-07
MOAP1	-0.559801	8.08666	-6.58158	3.84503e-08	5.6075e-07
ATP6AP2	-0.885863	8.29439	-6.57987	3.86787e-08	5.6075e-07
EIF2S1	-0.629059	8.20314	-6.57935	3.87493e-08	5.6075e-07
EPB41L4A-AS1	-0.684785	8.15249	-6.57933	3.87512e-08	5.6075e-07
HIST1H4C	-0.72372	8.14813	-6.56893	4.01732e-08	5.6075e-07
ILF3-DT	-0.758446	8.20516	-6.56658	4.05019e-08	5.6075e-07
ZNF197	-0.550734	8.10075	-6.5581	4.17099e-08	5.6075e-07
MEAF6	-0.919916	8.42902	-6.55755	4.17885e-08	5.6075e-07
ALKBH7	-0.415831	8.03267	-6.55725	4.18324e-08	5.6075e-07
SOD1	-1.7464	8.58478	-9.82955	6.88431e-13	1.48959e-10
CHCHD10	-0.459945	8.06797	-6.54674	4.33838e-08	5.6075e-07
CCT5	-0.755314	8.21737	-6.54584	4.35195e-08	5.6075e-07
BCAS2	-0.624654	8.11098	-6.54237	4.40465e-08	5.6075e-07
NDUFA2	-0.727456	8.18442	-6.53809	4.47046e-08	5.6075e-07
MORF4L2	-0.875775	8.41677	-6.52695	4.64625e-08	5.6075e-07
MANBAL	-0.469001	8.0701	-6.50977	4.93134e-08	5.6075e-07
PIGT	-0.823401	8.24729	-6.50942	4.93731e-08	5.6075e-07
ZFAND5	-0.943602	8.36486	-6.50439	5.02416e-08	5.6075e-07
LYSMD3	-0.515775	8.10514	-6.50387	5.03321e-08	5.6075e-07
BRMS1	-0.459029	8.04887	-6.49896	5.11943e-08	5.6075e-07
EMC10	-1.74774	8.64885	-14.3279	1.36247e-18	1.82778e-15
ILF2	-0.599183	8.15664	-6.49152	5.25325e-08	5.6075e-07
PTS	-0.836625	8.42448	-6.48988	5.28303e-08	5.6075e-07
PRMT1	-0.800216	8.19943	-6.48554	5.36322e-08	5.6075e-07
MED31	-0.556264	8.08534	-6.48553	5.3634e-08	5.6075e-07
AL118516.1	-0.654087	8.12202	-6.48024	5.46257e-08	5.6075e-07
SMIM26	-0.79017	8.17305	-6.46611	5.73655e-08	5.6075e-07
ELOC	-0.991509	8.3284	-6.46429	5.77296e-08	5.6075e-07
YBX1	-1.74985	8.67679	-11.0906	1.33584e-14	4.6187e-12
TMEM203	-0.44197	8.04248	-6.46176	5.8237e-08	5.6075e-07
BORCS7	-0.813718	8.19936	-6.45529	5.95578e-08	5.6075e-07
TMBIM4	-0.642136	8.13494	-6.43298	6.43448e-08	5.6075e-07
RTCB	-0.700164	8.24097	-6.4318	6.46062e-08	5.6075e-07
DNAJB9	-0.676161	8.14759	-6.42914	6.52064e-08	5.6075e-07
ARL3	-0.93203	8.36185	-6.42234	6.67606e-08	5.6075e-07
SRI	-0.630003	8.11299	-6.40952	6.97926e-08	5.6075e-07
MRPL20	-0.865771	8.26067	-6.40099	7.18854e-08	5.6075e-07
ATP5MF	-0.864742	8.20102	-6.3964	7.30374e-08	5.6075e-07
PEG10	-1.75718	8.67628	-5.90887	3.94328e-07	7.0718e-07
GLO1	-0.710564	8.24227	-6.38274	7.65769e-08	5.6075e-07
SNAP25-AS1	-0.937492	8.45351	-6.38087	7.70746e-08	5.6075e-07
ELOVL5	-0.691854	8.19623	-6.38085	7.70786e-08	5.6075e-07
PRDX1	-0.888231	8.22723	-6.37589	7.84146e-08	5.6075e-07
UQCR10	-1.76073	8.53701	-10.7318	4.01778e-14	1.29566e-11
AURKAIP1	-0.690226	8.17861	-6.37392	7.89526e-08	5.6075e-07
LAMTOR4	-0.757038	8.23885	-6.3722	7.94251e-08	5.6075e-07
MLF2	-0.687577	8.1531	-6.36944	8.01856e-08	5.6075e-07
TWF1	-0.694552	8.13719	-6.36898	8.0316e-08	5.6075e-07
TBCB	-0.590766	8.18999	-6.36738	8.07604e-08	5.6075e-07
SCGB2A1	-1.8166	8.57577	-7.63618	1.01114e-09	9.21516e-08
TMED5	-0.712037	8.23203	-6.35922	8.30752e-08	5.6075e-07
MAFG	-0.648764	8.13743	-6.35815	8.33843e-08	5.6075e-07
TUFM	-0.576266	8.09284	-6.35474	8.43753e-08	5.6075e-07
ASAH1	-0.915543	8.3573	-6.34652	8.68135e-08	5.6075e-07
EIF3L	-0.814866	8.37742	-6.34288	8.79126e-08	5.6075e-07
BUD23	-0.725654	8.21228	-6.33958	8.89243e-08	5.6075e-07
UFC1	-0.508404	8.08645	-6.33841	8.92871e-08	5.6075e-07
LSM7	-0.667368	8.127	-6.33299	9.09777e-08	5.6075e-07
COX7A2	-1.82925	8.59883	-12.8332	8.05091e-17	5.74492e-14
BEX4	-0.895871	8.30669	-6.32321	9.41119e-08	5.6075e-07
LAMTOR3	-0.453979	8.04698	-6.32107	9.48117e-08	5.6075e-07
PDIA6	-0.765796	8.32747	-6.31413	9.71187e-08	5.6075e-07
PSMC3	-0.998635	8.25123	-6.31263	9.76246e-08	5.6075e-07
UCHL1	-1.84928	8.66153	-8.90917	1.38219e-11	2.14769e-09
RDH14	-0.423371	8.0355	-6.31113	9.81316e-08	5.6075e-07
DCXR	-0.569271	8.10793	-6.30833	9.90876e-08	5.6075e-07
RDH11	-0.778638	8.29695	-6.30798	9.92081e-08	5.6075e-07
LAMP2	-0.617784	8.17896	-6.30634	9.97733e-08	5.6075e-07
NDUFV3	-0.788061	8.29912	-6.30588	9.99351e-08	5.6075e-07
NAMPT	-0.796836	8.19303	-6.30443	1.00436e-07	5.6075e-07
NCBP2-AS2	-0.629328	8.11274	-6.30301	1.00933e-07	5.6075e-07
ATP6V1E1	-0.856321	8.36003	-6.30262	1.01068e-07	5.6075e-07
NDUFA6	-0.755006	8.15986	-6.30207	1.01262e-07	5.6075e-07
IL6ST	-0.855947	8.3601	-6.30066	1.01756e-07	5.6075e-07
PA2G4	-0.763715	8.21752	-6.30056	1.0179e-07	5.6075e-07
TUBA1B	-1.85211	8.57128	-11.2382	8.53355e-15	3.11085e-12
JUNB	-0.961013	8.2546	-6.29043	1.05424e-07	5.6075e-07
GAA	-0.436586	8.05871	-6.28035	1.09171e-07	5.6075e-07
EIF4G2	-1.85358	8.6722	-13.4062	1.63183e-17	1.60966e-14
PFDN4	-0.52317	8.09043	-6.27642	1.10668e-07	5.6075e-07
MRPS36	-0.379148	8.01892	-6.27465	1.11346e-07	5.6075e-07
MTCH1	-0.941429	8.41829	-6.27453	1.11392e-07	5.6075e-07
DTD1	-0.496493	8.06292	-6.27402	1.11589e-07	5.6075e-07
DNTTIP2	-0.652134	8.15145	-6.27212	1.12326e-07	5.6075e-07
HIGD2A	-0.520114	8.07178	-6.25506	1.19163e-07	5.6075e-07
CGRRF1	-0.625536	8.13037	-6.25488	1.19235e-07	5.6075e-07
TSR3	-0.464168	8.0508	-6.2538	1.19682e-07	5.6075e-07
EMD	-0.341469	8.00479	-6.24653	1.22732e-07	5.6075e-07
C4orf48	-1.85696	8.65337	-10.4764	8.88768e-14	2.50483e-11
BAG5	-0.51255	8.06894	-6.24124	1.25e-07	5.6075e-07
LYRM2	-0.731378	8.21021	-6.23419	1.2809e-07	5.6075e-07
CHMP1B	-0.543087	8.0804	-6.22873	1.30535e-07	5.6075e-07
NUDCD2	-0.590504	8.1333	-6.2281	1.30818e-07	5.6075e-07
MFF	-0.775794	8.3571	-6.22585	1.31843e-07	5.6075e-07
PSME1	-0.556017	8.10278	-6.22539	1.32049e-07	5.6075e-07
SRPRA	-0.677922	8.19143	-6.22401	1.32682e-07	5.6075e-07
HMGCR	-0.863645	8.2006	-6.22313	1.33088e-07	5.6075e-07
CSNK1D	-0.748124	8.40476	-6.22249	1.33385e-07	5.6075e-07
PNMA2	-0.647927	8.17246	-6.21505	1.36864e-07	5.6075e-07
ATP5MG	-1.85767	8.63324	-12.3479	3.21452e-16	1.96016e-13
TOMM22	-0.507156	8.08404	-6.20841	1.40047e-07	5.6075e-07
SNRPD3	-0.773471	8.26161	-6.20701	1.40724e-07	5.6075e-07
SYT11	-0.891092	8.35582	-6.20498	1.41715e-07	5.6075e-07
PSMA4	-0.714745	8.14477	-6.20447	1.41966e-07	5.6075e-07
PNMA1	-0.656773	8.12303	-6.20383	1.4228e-07	5.6075e-07
MRPL33	-0.887502	8.36064	-6.20291	1.42735e-07	5.6075e-07
MYDGF	-0.885887	8.28596	-6.19878	1.44791e-07	5.6075e-07
ZBTB16	0.958837	8.53282	6.19733	1.45518e-07	5.6075e-07
BTG3	-0.783317	8.36269	-6.19541	1.46488e-07	5.6075e-07
TCEAL9	-0.496207	8.06282	-6.19388	1.47269e-07	5.6075e-07
ATP5F1A	-0.700606	8.34196	-6.18782	1.50387e-07	5.6075e-07
SRSF10	-0.838681	8.52632	-6.18757	1.50518e-07	5.6075e-07
TTC1	-0.828295	8.39095	-6.18744	1.50586e-07	5.6075e-07
PFDN5	-1.8762	8.69086	-10.4661	9.17741e-14	2.56493e-11
UBE2B	-0.907221	8.55834	-6.17984	1.54596e-07	5.6075e-07
TSPYL2	-0.760011	8.30793	-6.17706	1.56093e-07	5.6075e-07
NENF	-1.87888	8.67031	-12.2104	4.7849e-16	2.71993e-13
ATRAID	-0.623632	8.1106	-6.17492	1.57251e-07	5.6075e-07
C3orf14	-0.863885	8.28041	-6.17463	1.5741e-07	5.6075e-07
SCG2	-1.88432	8.80142	-8.59988	3.86802e-11	5.10732e-09
DERL1	-0.537925	8.09698	-6.16941	1.60281e-07	5.6075e-07
SNRPG	-0.851281	8.28434	-6.16217	1.64347e-07	5.6075e-07
GDE1	-0.615745	8.12515	-6.15344	1.69387e-07	5.6075e-07
MSMO1	-0.551527	8.10262	-6.14739	1.72966e-07	5.6075e-07
C1orf43	-0.834603	8.4131	-6.14238	1.75992e-07	5.6075e-07
GHITM	-0.902279	8.25764	-6.14097	1.76853e-07	5.6075e-07
C9orf16	-0.785515	8.18872	-6.14056	1.77106e-07	5.6075e-07
TMED7	-0.733165	8.19463	-6.13551	1.80225e-07	5.6075e-07
PSMA5	-0.919792	8.35263	-6.13435	1.8095e-07	5.6075e-07
PCBD1	-0.585493	8.0963	-6.13144	1.82781e-07	5.6075e-07
MEA1	-0.385439	8.04028	-6.12911	1.8426e-07	5.6075e-07
EIF6	-0.594306	8.12556	-6.12902	1.84318e-07	5.6075e-07
FNIP1	-0.667206	8.12694	-6.12882	1.84444e-07	5.6075e-07
TMEM219	-0.528857	8.12865	-6.12751	1.85279e-07	5.6075e-07
ANP32E	-0.754548	8.21022	-6.1264	1.85992e-07	5.6075e-07
VPS28	-0.599281	8.13694	-6.1252	1.86766e-07	5.6075e-07
TOMM7	-1.90664	8.6684	-13.0457	4.43387e-17	3.71758e-14
KRT8	-0.973822	8.27837	-6.1243	1.87347e-07	5.6075e-07
DDT	-0.627646	8.11211	-6.12232	1.88637e-07	5.6075e-07
UBE2Q1	-0.628836	8.14758	-6.12103	1.89481e-07	5.6075e-07
C15orf40	-0.430628	8.03822	-6.11904	1.90787e-07	5.6075e-07
COX7C	-1.91152	8.63583	-11.2127	9.22011e-15	3.28962e-12
RNF181	-0.405955	8.02897	-6.11611	1.92732e-07	5.6075e-07
STX16	-0.603221	8.15922	-6.1153	1.9327e-07	5.6075e-07
ARPC1A	-0.434889	8.03982	-6.11067	1.96391e-07	5.6075e-07
SNX3	-0.76814	8.35352	-6.11055	1.96474e-07	5.6075e-07
ID4	-0.767319	8.21824	-6.10211	2.02291e-07	5.6075e-07
CCDC107	-0.551551	8.08357	-6.1021	2.02303e-07	5.6075e-07
PTMA	-1.92823	8.86286	-5.38105	2.41218e-06	4.27701e-06
PTTG1IP	-0.661601	8.21873	-6.09896	2.04507e-07	5.6075e-07
TPRKB	-0.52623	8.09148	-6.09583	2.06731e-07	5.6075e-07
TBRG1	-0.594401	8.09964	-6.09366	2.08289e-07	5.6075e-07
DCTN2	-0.80963	8.37469	-6.08103	2.1759e-07	5.6075e-07
DNAJA1	-0.652146	8.25777	-6.08055	2.17946e-07	5.6075e-07
RAMMET	-0.48911	8.06015	-6.0801	2.18287e-07	5.6075e-07
MXRA7	-0.858455	8.29948	-6.07769	2.20115e-07	5.6075e-07
PGRMC1	-0.712144	8.14379	-6.0742	2.22783e-07	5.6075e-07
ADRM1	-0.948236	8.23233	-6.0682	2.27453e-07	5.6075e-07
ARF6	-0.377354	8.01825	-6.06778	2.27783e-07	5.6075e-07
MTHFD1L	-0.854685	8.39448	-6.06265	2.31861e-07	5.6075e-07
MAP9	-0.841866	8.31298	-6.06074	2.33396e-07	5.6075e-07
H2AFV	-0.663016	8.20364	-6.06038	2.33692e-07	5.6075e-07
CEBPZ	-0.722209	8.25724	-6.05775	2.35822e-07	5.6075e-07
NDN	-0.521972	8.07248	-6.04955	2.42599e-07	5.6075e-07
TMEM9	-0.424286	8.08817	-6.0439	2.47382e-07	5.6075e-07
CFL1	-1.93252	8.61897	-15.0433	2.12534e-19	4.19292e-16
NDUFS8	-0.608905	8.16272	-6.04024	2.50533e-07	5.6075e-07
EXOC5	-0.745405	8.34102	-6.03909	2.51527e-07	5.6075e-07
MTPN	-0.643137	8.25795	-6.03115	2.58524e-07	5.6075e-07
MAZ	-0.420787	8.03453	-6.02999	2.5957e-07	5.6075e-07
UQCRB	-1.95153	8.67872	-13.0933	3.8811e-17	3.51796e-14
TPGS1	-0.63892	8.11633	-6.02707	2.62202e-07	5.6075e-07
HEXB	-0.549463	8.12655	-6.02629	2.62909e-07	5.6075e-07
FRG1	-0.4386	8.05993	-6.02079	2.67953e-07	5.6075e-07
NME4	-0.426622	8.03672	-6.01453	2.73812e-07	5.6075e-07
CUEDC2	-0.597233	8.15587	-6.01428	2.7404e-07	5.6075e-07
MARCH5	-0.677844	8.22576	-6.0086	2.79475e-07	5.6075e-07
STX3	-0.746192	8.26855	-6.00274	2.85191e-07	5.6075e-07
COX8A	-1.95683	8.61055	-12.8373	7.96022e-17	5.74492e-14
ITGAE	-0.541729	8.07989	-5.99288	2.95067e-07	5.6075e-07
AP2M1	-0.602476	8.10267	-5.99119	2.96799e-07	5.6075e-07
UBE2L3	-0.99848	8.51707	-5.9906	2.97397e-07	5.6075e-07
EPCAM	-1.96594	8.79583	-9.29928	3.83035e-12	6.79695e-10
UBE2M	-0.998154	8.26816	-5.98724	3.00872e-07	5.6075e-07
DEPTOR	0.900172	8.61644	5.98686	3.01272e-07	5.6075e-07
GTF3A	-0.64057	8.15946	-5.98638	3.01762e-07	5.6075e-07
DHX29	-0.854012	8.37294	-5.98616	3.01998e-07	5.6075e-07
SMC3	-0.829874	8.27335	-5.98611	3.02044e-07	5.6075e-07
AP2B1	-0.782736	8.42594	-5.98332	3.04976e-07	5.6075e-07
IRS2	-0.842541	8.28221	-5.98296	3.05352e-07	5.6075e-07
HADHA	-0.725269	8.27592	-5.98026	3.08216e-07	5.6075e-07
GDI1	-0.440395	8.0593	-5.98003	3.08462e-07	5.6075e-07
SUCO	-0.889068	8.59898	-5.97777	3.10878e-07	5.6075e-07
FAM138A	-8.88178e-15	7.87674	-5.97633	3.12427e-07	5.6075e-07
OR4F5	-8.88178e-15	7.87674	-5.97633	3.12427e-07	5.6075e-07
AL627309.3	-8.88178e-15	7.87674	-5.97633	3.12427e-07	5.6075e-07
AL627309.2	-8.88178e-15	7.87674	-5.97633	3.12427e-07	5.6075e-07
AL627309.4	-8.88178e-15	7.87674	-5.97633	3.12427e-07	5.6075e-07
AL732372.1	-8.88178e-15	7.87674	-5.97633	3.12427e-07	5.6075e-07
OR4F29	-8.88178e-15	7.87674	-5.97633	3.12427e-07	5.6075e-07
AC114498.1	-8.88178e-15	7.87674	-5.97633	3.12427e-07	5.6075e-07
OR4F16	-8.88178e-15	7.87674	-5.97633	3.12427e-07	5.6075e-07
AL669831.2	-8.88178e-15	7.87674	-5.97633	3.12427e-07	5.6075e-07
FAM87B	-8.88178e-15	7.87674	-5.97633	3.12427e-07	5.6075e-07
AL645608.3	-8.88178e-15	7.87674	-5.97633	3.12427e-07	5.6075e-07
AL645608.1	-8.88178e-15	7.87674	-5.97633	3.12427e-07	5.6075e-07
KLHL17	-8.88178e-15	7.87674	-5.97633	3.12427e-07	5.6075e-07
PLEKHN1	-8.88178e-15	7.87674	-5.97633	3.12427e-07	5.6075e-07
PERM1	-8.88178e-15	7.87674	-5.97633	3.12427e-07	5.6075e-07
AL645608.8	-8.88178e-15	7.87674	-5.97633	3.12427e-07	5.6075e-07
AL645608.2	-8.88178e-15	7.87674	-5.97633	3.12427e-07	5.6075e-07
AL645608.9	-8.88178e-15	7.87674	-5.97633	3.12427e-07	5.6075e-07
RNF223	-8.88178e-15	7.87674	-5.97633	3.12427e-07	5.6075e-07
LINC01342	-8.88178e-15	7.87674	-5.97633	3.12427e-07	5.6075e-07
TTLL10-AS1	-8.88178e-15	7.87674	-5.97633	3.12427e-07	5.6075e-07
TTLL10	-8.88178e-15	7.87674	-5.97633	3.12427e-07	5.6075e-07
TNFRSF18	-8.88178e-15	7.87674	-5.97633	3.12427e-07	5.6075e-07
TNFRSF4	-8.88178e-15	7.87674	-5.97633	3.12427e-07	5.6075e-07
C1QTNF12	-8.88178e-15	7.87674	-5.97633	3.12427e-07	5.6075e-07
AL162741.1	-8.88178e-15	7.87674	-5.97633	3.12427e-07	5.6075e-07
SCNN1D	-8.88178e-15	7.87674	-5.97633	3.12427e-07	5.6075e-07
CPTP	-8.88178e-15	7.87674	-5.97633	3.12427e-07	5.6075e-07
TAS1R3	-8.88178e-15	7.87674	-5.97633	3.12427e-07	5.6075e-07
MXRA8	-8.88178e-15	7.87674	-5.97633	3.12427e-07	5.6075e-07
AL391244.2	-8.88178e-15	7.87674	-5.97633	3.12427e-07	5.6075e-07
TMEM88B	-8.88178e-15	7.87674	-5.97633	3.12427e-07	5.6075e-07
LINC01770	-8.88178e-15	7.87674	-5.97633	3.12427e-07	5.6075e-07
TMEM240	-8.88178e-15	7.87674	-5.97633	3.12427e-07	5.6075e-07
MMP23B	-8.88178e-15	7.87674	-5.97633	3.12427e-07	5.6075e-07
FO704657.1	-8.88178e-15	7.87674	-5.97633	3.12427e-07	5.6075e-07
AL109917.1	-8.88178e-15	7.87674	-5.97633	3.12427e-07	5.6075e-07
CALML6	-8.88178e-15	7.87674	-5.97633	3.12427e-07	5.6075e-07
TMEM52	-8.88178e-15	7.87674	-5.97633	3.12427e-07	5.6075e-07
AL391845.2	-8.88178e-15	7.87674	-5.97633	3.12427e-07	5.6075e-07
GABRD	-8.88178e-15	7.87674	-5.97633	3.12427e-07	5.6075e-07
AL391845.1	-8.88178e-15	7.87674	-5.97633	3.12427e-07	5.6075e-07
PRKCZ-AS1	-8.88178e-15	7.87674	-5.97633	3.12427e-07	5.6075e-07
PLCH2	-8.88178e-15	7.87674	-5.97633	3.12427e-07	5.6075e-07
AL139246.1	-8.88178e-15	7.87674	-5.97633	3.12427e-07	5.6075e-07
AL139246.4	-8.88178e-15	7.87674	-5.97633	3.12427e-07	5.6075e-07
HES5	-8.88178e-15	7.87674	-5.97633	3.12427e-07	5.6075e-07
AL139246.5	-8.88178e-15	7.87674	-5.97633	3.12427e-07	5.6075e-07
TNFRSF14-AS1	-8.88178e-15	7.87674	-5.97633	3.12427e-07	5.6075e-07
TNFRSF14	-8.88178e-15	7.87674	-5.97633	3.12427e-07	5.6075e-07
AL139246.3	-8.88178e-15	7.87674	-5.97633	3.12427e-07	5.6075e-07
FAM213B	-8.88178e-15	7.87674	-5.97633	3.12427e-07	5.6075e-07
MMEL1	-8.88178e-15	7.87674	-5.97633	3.12427e-07	5.6075e-07
AL831784.1	-8.88178e-15	7.87674	-5.97633	3.12427e-07	5.6075e-07
AC242022.1	-8.88178e-15	7.87674	-5.97633	3.12427e-07	5.6075e-07
AL592464.2	-8.88178e-15	7.87674	-5.97633	3.12427e-07	5.6075e-07
AL592464.1	-8.88178e-15	7.87674	-5.97633	3.12427e-07	5.6075e-07
AL589702.1	-8.88178e-15	7.87674	-5.97633	3.12427e-07	5.6075e-07
ACTRT2	-8.88178e-15	7.87674	-5.97633	3.12427e-07	5.6075e-07
AL008733.1	-8.88178e-15	7.87674	-5.97633	3.12427e-07	5.6075e-07
AL590438.1	-8.88178e-15	7.87674	-5.97633	3.12427e-07	5.6075e-07
AL512413.1	-8.88178e-15	7.87674	-5.97633	3.12427e-07	5.6075e-07
AL513320.1	-8.88178e-15	7.87674	-5.97633	3.12427e-07	5.6075e-07
TP73	-8.88178e-15	7.87674	-5.97633	3.12427e-07	5.6075e-07
AL136528.1	-8.88178e-15	7.87674	-5.97633	3.12427e-07	5.6075e-07
AL136528.2	-8.88178e-15	7.87674	-5.97633	3.12427e-07	5.6075e-07
CCDC27	-8.88178e-15	7.87674	-5.97633	3.12427e-07	5.6075e-07
AL365330.1	-8.88178e-15	7.87674	-5.97633	3.12427e-07	5.6075e-07
LINC01134	-8.88178e-15	7.87674	-5.97633	3.12427e-07	5.6075e-07
LINC01346	-8.88178e-15	7.87674	-5.97633	3.12427e-07	5.6075e-07
LINC01345	-8.88178e-15	7.87674	-5.97633	3.12427e-07	5.6075e-07
AL805961.1	-8.88178e-15	7.87674	-5.97633	3.12427e-07	5.6075e-07
AL805961.2	-8.88178e-15	7.87674	-5.97633	3.12427e-07	5.6075e-07
LINC01777	-8.88178e-15	7.87674	-5.97633	3.12427e-07	5.6075e-07
AL355602.1	-8.88178e-15	7.87674	-5.97633	3.12427e-07	5.6075e-07
Z98747.1	-8.88178e-15	7.87674	-5.97633	3.12427e-07	5.6075e-07
LINC01646	-8.88178e-15	7.87674	-5.97633	3.12427e-07	5.6075e-07
AJAP1	-8.88178e-15	7.87674	-5.97633	3.12427e-07	5.6075e-07
BX005132.2	-8.88178e-15	7.87674	-5.97633	3.12427e-07	5.6075e-07
BX005132.1	-8.88178e-15	7.87674	-5.97633	3.12427e-07	5.6075e-07
AL691497.1	-8.88178e-15	7.87674	-5.97633	3.12427e-07	5.6075e-07
AL139823.1	-8.88178e-15	7.87674	-5.97633	3.12427e-07	5.6075e-07
Z98259.3	-8.88178e-15	7.87674	-5.97633	3.12427e-07	5.6075e-07
Z98259.2	-8.88178e-15	7.87674	-5.97633	3.12427e-07	5.6075e-07
Z98259.1	-8.88178e-15	7.87674	-5.97633	3.12427e-07	5.6075e-07
AL365255.1	-8.88178e-15	7.87674	-5.97633	3.12427e-07	5.6075e-07
AL031847.1	-8.88178e-15	7.87674	-5.97633	3.12427e-07	5.6075e-07
LINC00337	-8.88178e-15	7.87674	-5.97633	3.12427e-07	5.6075e-07
HES3	-8.88178e-15	7.87674	-5.97633	3.12427e-07	5.6075e-07
AL031848.2	-8.88178e-15	7.87674	-5.97633	3.12427e-07	5.6075e-07
HES2	-8.88178e-15	7.87674	-5.97633	3.12427e-07	5.6075e-07
ESPN	-8.88178e-15	7.87674	-5.97633	3.12427e-07	5.6075e-07
AL031848.1	-8.88178e-15	7.87674	-5.97633	3.12427e-07	5.6075e-07
TNFRSF25	-8.88178e-15	7.87674	-5.97633	3.12427e-07	5.6075e-07
PLEKHG5	-8.88178e-15	7.87674	-5.97633	3.12427e-07	5.6075e-07
TAS1R1	-8.88178e-15	7.87674	-5.97633	3.12427e-07	5.6075e-07
LINC01672	-8.88178e-15	7.87674	-5.97633	3.12427e-07	5.6075e-07
AL591163.1	-8.88178e-15	7.87674	-5.97633	3.12427e-07	5.6075e-07
AL512330.1	-8.88178e-15	7.87674	-5.97633	3.12427e-07	5.6075e-07
Z97987.1	-8.88178e-15	7.87674	-5.97633	3.12427e-07	5.6075e-07
AL365194.1	-8.88178e-15	7.87674	-5.97633	3.12427e-07	5.6075e-07
AL359881.3	-8.88178e-15	7.87674	-5.97633	3.12427e-07	5.6075e-07
AL359881.1	-8.88178e-15	7.87674	-5.97633	3.12427e-07	5.6075e-07
TNFRSF9	-8.88178e-15	7.87674	-5.97633	3.12427e-07	5.6075e-07
AL034417.3	-8.88178e-15	7.87674	-5.97633	3.12427e-07	5.6075e-07
LINC01714	-8.88178e-15	7.87674	-5.97633	3.12427e-07	5.6075e-07
AL358876.2	-8.88178e-15	7.87674	-5.97633	3.12427e-07	5.6075e-07
AL357552.2	-8.88178e-15	7.87674	-5.97633	3.12427e-07	5.6075e-07
ENO1-AS1	-8.88178e-15	7.87674	-5.97633	3.12427e-07	5.6075e-07
CA6	-8.88178e-15	7.87674	-5.97633	3.12427e-07	5.6075e-07
SLC2A7	-8.88178e-15	7.87674	-5.97633	3.12427e-07	5.6075e-07
LINC01759	-8.88178e-15	7.87674	-5.97633	3.12427e-07	5.6075e-07
BX323043.1	-8.88178e-15	7.87674	-5.97633	3.12427e-07	5.6075e-07
AL928921.2	-8.88178e-15	7.87674	-5.97633	3.12427e-07	5.6075e-07
AL928921.1	-8.88178e-15	7.87674	-5.97633	3.12427e-07	5.6075e-07
PIK3CD-AS1	-8.88178e-15	7.87674	-5.97633	3.12427e-07	5.6075e-07
AL357140.1	-8.88178e-15	7.87674	-5.97633	3.12427e-07	5.6075e-07
AL139424.3	-8.88178e-15	7.87674	-5.97633	3.12427e-07	5.6075e-07
AL139424.2	-8.88178e-15	7.87674	-5.97633	3.12427e-07	5.6075e-07
AL139424.1	-8.88178e-15	7.87674	-5.97633	3.12427e-07	5.6075e-07
CORT	-8.88178e-15	7.87674	-5.97633	3.12427e-07	5.6075e-07
AL354956.1	-8.88178e-15	7.87674	-5.97633	3.12427e-07	5.6075e-07
AL139423.1	-8.88178e-15	7.87674	-5.97633	3.12427e-07	5.6075e-07
AL109811.2	-8.88178e-15	7.87674	-5.97633	3.12427e-07	5.6075e-07
MTOR-AS1	-8.88178e-15	7.87674	-5.97633	3.12427e-07	5.6075e-07
ANGPTL7	-8.88178e-15	7.87674	-5.97633	3.12427e-07	5.6075e-07
AL031291.1	-8.88178e-15	7.87674	-5.97633	3.12427e-07	5.6075e-07
LINC01647	-8.88178e-15	7.87674	-5.97633	3.12427e-07	5.6075e-07
AL031731.1	-8.88178e-15	7.87674	-5.97633	3.12427e-07	5.6075e-07
DRAXIN	-8.88178e-15	7.87674	-5.97633	3.12427e-07	5.6075e-07
C1orf167	-8.88178e-15	7.87674	-5.97633	3.12427e-07	5.6075e-07
AL953897.1	-8.88178e-15	7.87674	-5.97633	3.12427e-07	5.6075e-07
NPPA	-8.88178e-15	7.87674	-5.97633	3.12427e-07	5.6075e-07
NPPB	-8.88178e-15	7.87674	-5.97633	3.12427e-07	5.6075e-07
TNFRSF8	-8.88178e-15	7.87674	-5.97633	3.12427e-07	5.6075e-07
TNFRSF1B	-8.88178e-15	7.87674	-5.97633	3.12427e-07	5.6075e-07
AC243836.1	-8.88178e-15	7.87674	-5.97633	3.12427e-07	5.6075e-07
AC254633.1	-8.88178e-15	7.87674	-5.97633	3.12427e-07	5.6075e-07
AADACL4	-8.88178e-15	7.87674	-5.97633	3.12427e-07	5.6075e-07
AADACL3	-8.88178e-15	7.87674	-5.97633	3.12427e-07	5.6075e-07
C1orf158	-8.88178e-15	7.87674	-5.97633	3.12427e-07	5.6075e-07
PRAMEF12	-8.88178e-15	7.87674	-5.97633	3.12427e-07	5.6075e-07
PRAMEF1	-8.88178e-15	7.87674	-5.97633	3.12427e-07	5.6075e-07
LINC01784	-8.88178e-15	7.87674	-5.97633	3.12427e-07	5.6075e-07
PRAMEF11	-8.88178e-15	7.87674	-5.97633	3.12427e-07	5.6075e-07
HNRNPCL1	-8.88178e-15	7.87674	-5.97633	3.12427e-07	5.6075e-07
PRAMEF2	-8.88178e-15	7.87674	-5.97633	3.12427e-07	5.6075e-07
PRAMEF4	-8.88178e-15	7.87674	-5.97633	3.12427e-07	5.6075e-07
PRAMEF10	-8.88178e-15	7.87674	-5.97633	3.12427e-07	5.6075e-07
PRAMEF7	-8.88178e-15	7.87674	-5.97633	3.12427e-07	5.6075e-07
PRAMEF6	-8.88178e-15	7.87674	-5.97633	3.12427e-07	5.6075e-07
PRAMEF27	-8.88178e-15	7.87674	-5.97633	3.12427e-07	5.6075e-07
HNRNPCL3	-8.88178e-15	7.87674	-5.97633	3.12427e-07	5.6075e-07
PRAMEF25	-8.88178e-15	7.87674	-5.97633	3.12427e-07	5.6075e-07
HNRNPCL2	-8.88178e-15	7.87674	-5.97633	3.12427e-07	5.6075e-07
AC245056.1	-8.88178e-15	7.87674	-5.97633	3.12427e-07	5.6075e-07
PRAMEF26	-8.88178e-15	7.87674	-5.97633	3.12427e-07	5.6075e-07
HNRNPCL4	-8.88178e-15	7.87674	-5.97633	3.12427e-07	5.6075e-07
PRAMEF9	-8.88178e-15	7.87674	-5.97633	3.12427e-07	5.6075e-07
PRAMEF13	-8.88178e-15	7.87674	-5.97633	3.12427e-07	5.6075e-07
PRAMEF18	-8.88178e-15	7.87674	-5.97633	3.12427e-07	5.6075e-07
PRAMEF5	-8.88178e-15	7.87674	-5.97633	3.12427e-07	5.6075e-07
PRAMEF8	-8.88178e-15	7.87674	-5.97633	3.12427e-07	5.6075e-07
PRAMEF33	-8.88178e-15	7.87674	-5.97633	3.12427e-07	5.6075e-07
PRAMEF15	-8.88178e-15	7.87674	-5.97633	3.12427e-07	5.6075e-07
AC243961.1	-8.88178e-15	7.87674	-5.97633	3.12427e-07	5.6075e-07
PRAMEF14	-8.88178e-15	7.87674	-5.97633	3.12427e-07	5.6075e-07
PRAMEF19	-8.88178e-15	7.87674	-5.97633	3.12427e-07	5.6075e-07
PRAMEF17	-8.88178e-15	7.87674	-5.97633	3.12427e-07	5.6075e-07
PRAMEF20	-8.88178e-15	7.87674	-5.97633	3.12427e-07	5.6075e-07
LRRC38	-8.88178e-15	7.87674	-5.97633	3.12427e-07	5.6075e-07
AL354712.1	-8.88178e-15	7.87674	-5.97633	3.12427e-07	5.6075e-07
PDPN	-8.88178e-15	7.87674	-5.97633	3.12427e-07	5.6075e-07
AL359771.1	-8.88178e-15	7.87674	-5.97633	3.12427e-07	5.6075e-07
AL357873.1	-8.88178e-15	7.87674	-5.97633	3.12427e-07	5.6075e-07
KAZN-AS1	-8.88178e-15	7.87674	-5.97633	3.12427e-07	5.6075e-07
C1orf195	-8.88178e-15	7.87674	-5.97633	3.12427e-07	5.6075e-07
AL031283.2	-8.88178e-15	7.87674	-5.97633	3.12427e-07	5.6075e-07
AL031283.3	-8.88178e-15	7.87674	-5.97633	3.12427e-07	5.6075e-07
AL031283.1	-8.88178e-15	7.87674	-5.97633	3.12427e-07	5.6075e-07
CELA2B	-8.88178e-15	7.87674	-5.97633	3.12427e-07	5.6075e-07
AL121992.3	-8.88178e-15	7.87674	-5.97633	3.12427e-07	5.6075e-07
AGMAT	-8.88178e-15	7.87674	-5.97633	3.12427e-07	5.6075e-07
RSC1A1	-8.88178e-15	7.87674	-5.97633	3.12427e-07	5.6075e-07
AL121992.2	-8.88178e-15	7.87674	-5.97633	3.12427e-07	5.6075e-07
AL450998.3	-8.88178e-15	7.87674	-5.97633	3.12427e-07	5.6075e-07
SLC25A34	-8.88178e-15	7.87674	-5.97633	3.12427e-07	5.6075e-07
SLC25A34-AS1	-8.88178e-15	7.87674	-5.97633	3.12427e-07	5.6075e-07
TMEM82	-8.88178e-15	7.87674	-5.97633	3.12427e-07	5.6075e-07
SRARP	-8.88178e-15	7.87674	-5.97633	3.12427e-07	5.6075e-07
AL355994.3	-8.88178e-15	7.87674	-5.97633	3.12427e-07	5.6075e-07
HSPB7	-8.88178e-15	7.87674	-5.97633	3.12427e-07	5.6075e-07
CLCNKA	-8.88178e-15	7.87674	-5.97633	3.12427e-07	5.6075e-07
CLCNKB	-8.88178e-15	7.87674	-5.97633	3.12427e-07	5.6075e-07
AL451042.2	-8.88178e-15	7.87674	-5.97633	3.12427e-07	5.6075e-07
AL451042.1	-8.88178e-15	7.87674	-5.97633	3.12427e-07	5.6075e-07
ARHGEF19-AS1	-8.88178e-15	7.87674	-5.97633	3.12427e-07	5.6075e-07
ARHGEF19	-8.88178e-15	7.87674	-5.97633	3.12427e-07	5.6075e-07
CPLANE2	-8.88178e-15	7.87674	-5.97633	3.12427e-07	5.6075e-07
AL137802.1	-8.88178e-15	7.87674	-5.97633	3.12427e-07	5.6075e-07
LINC01783	-8.88178e-15	7.87674	-5.97633	3.12427e-07	5.6075e-07
AL137798.1	-8.88178e-15	7.87674	-5.97633	3.12427e-07	5.6075e-07
AL137798.2	-8.88178e-15	7.87674	-5.97633	3.12427e-07	5.6075e-07
AL021920.1	-8.88178e-15	7.87674	-5.97633	3.12427e-07	5.6075e-07
AL021920.3	-8.88178e-15	7.87674	-5.97633	3.12427e-07	5.6075e-07
BX284668.1	-8.88178e-15	7.87674	-5.97633	3.12427e-07	5.6075e-07
BX284668.2	-8.88178e-15	7.87674	-5.97633	3.12427e-07	5.6075e-07
BX284668.6	-8.88178e-15	7.87674	-5.97633	3.12427e-07	5.6075e-07
MFAP2	-8.88178e-15	7.87674	-5.97633	3.12427e-07	5.6075e-07
AL049569.1	-8.88178e-15	7.87674	-5.97633	3.12427e-07	5.6075e-07
PADI2	-8.88178e-15	7.87674	-5.97633	3.12427e-07	5.6075e-07
AL590644.1	-8.88178e-15	7.87674	-5.97633	3.12427e-07	5.6075e-07
AL590644.3	-8.88178e-15	7.87674	-5.97633	3.12427e-07	5.6075e-07
PADI1	-8.88178e-15	7.87674	-5.97633	3.12427e-07	5.6075e-07
PADI3	-8.88178e-15	7.87674	-5.97633	3.12427e-07	5.6075e-07
PADI4	-8.88178e-15	7.87674	-5.97633	3.12427e-07	5.6075e-07
PADI6	-8.88178e-15	7.87674	-5.97633	3.12427e-07	5.6075e-07
AC004824.1	-8.88178e-15	7.87674	-5.97633	3.12427e-07	5.6075e-07
AL136529.1	-8.88178e-15	7.87674	-5.97633	3.12427e-07	5.6075e-07
ACTL8	-8.88178e-15	7.87674	-5.97633	3.12427e-07	5.6075e-07
AL357509.1	-8.88178e-15	7.87674	-5.97633	3.12427e-07	5.6075e-07
LINC01654	-8.88178e-15	7.87674	-5.97633	3.12427e-07	5.6075e-07
IGSF21-AS1	-8.88178e-15	7.87674	-5.97633	3.12427e-07	5.6075e-07
AL591896.1	-8.88178e-15	7.87674	-5.97633	3.12427e-07	5.6075e-07
KLHDC7A	-8.88178e-15	7.87674	-5.97633	3.12427e-07	5.6075e-07
PAX7	-8.88178e-15	7.87674	-5.97633	3.12427e-07	5.6075e-07
TAS1R2	-8.88178e-15	7.87674	-5.97633	3.12427e-07	5.6075e-07
AL080251.1	-8.88178e-15	7.87674	-5.97633	3.12427e-07	5.6075e-07
ALDH4A1	-8.88178e-15	7.87674	-5.97633	3.12427e-07	5.6075e-07
AKR7A3	-8.88178e-15	7.87674	-5.97633	3.12427e-07	5.6075e-07
AL031727.2	-8.88178e-15	7.87674	-5.97633	3.12427e-07	5.6075e-07
MINOS1-NBL1	-8.88178e-15	7.87674	-5.97633	3.12427e-07	5.6075e-07
HTR6	-8.88178e-15	7.87674	-5.97633	3.12427e-07	5.6075e-07
RNF186	-8.88178e-15	7.87674	-5.97633	3.12427e-07	5.6075e-07
AL391883.1	-8.88178e-15	7.87674	-5.97633	3.12427e-07	5.6075e-07
PLA2G2E	-8.88178e-15	7.87674	-5.97633	3.12427e-07	5.6075e-07
PLA2G2A	-8.88178e-15	7.87674	-5.97633	3.12427e-07	5.6075e-07
PLA2G5	-8.88178e-15	7.87674	-5.97633	3.12427e-07	5.6075e-07
PLA2G2D	-8.88178e-15	7.87674	-5.97633	3.12427e-07	5.6075e-07
PLA2G2F	-8.88178e-15	7.87674	-5.97633	3.12427e-07	5.6075e-07
Z98257.1	-8.88178e-15	7.87674	-5.97633	3.12427e-07	5.6075e-07
PLA2G2C	-8.88178e-15	7.87674	-5.97633	3.12427e-07	5.6075e-07
UBXN10-AS1	-8.88178e-15	7.87674	-5.97633	3.12427e-07	5.6075e-07
LINC01757	-8.88178e-15	7.87674	-5.97633	3.12427e-07	5.6075e-07
Z98257.2	-8.88178e-15	7.87674	-5.97633	3.12427e-07	5.6075e-07
AL020998.1	-8.88178e-15	7.87674	-5.97633	3.12427e-07	5.6075e-07
LINC01141	-8.88178e-15	7.87674	-5.97633	3.12427e-07	5.6075e-07
AL139254.1	-8.88178e-15	7.87674	-5.97633	3.12427e-07	5.6075e-07
AL139254.2	-8.88178e-15	7.87674	-5.97633	3.12427e-07	5.6075e-07
AL139254.3	-8.88178e-15	7.87674	-5.97633	3.12427e-07	5.6075e-07
FAM43B	-8.88178e-15	7.87674	-5.97633	3.12427e-07	5.6075e-07
CDA	-8.88178e-15	7.87674	-5.97633	3.12427e-07	5.6075e-07
KIF17	-8.88178e-15	7.87674	-5.97633	3.12427e-07	5.6075e-07
SH2D5	-8.88178e-15	7.87674	-5.97633	3.12427e-07	5.6075e-07
AL663074.1	-8.88178e-15	7.87674	-5.97633	3.12427e-07	5.6075e-07
AL031005.1	-8.88178e-15	7.87674	-5.97633	3.12427e-07	5.6075e-07
AL031728.1	-8.88178e-15	7.87674	-5.97633	3.12427e-07	5.6075e-07
AL592309.2	-8.88178e-15	7.87674	-5.97633	3.12427e-07	5.6075e-07
ALPL	-8.88178e-15	7.87674	-5.97633	3.12427e-07	5.6075e-07
AL359815.1	-8.88178e-15	7.87674	-5.97633	3.12427e-07	5.6075e-07
LDLRAD2	-8.88178e-15	7.87674	-5.97633	3.12427e-07	5.6075e-07
LINC01635	-8.88178e-15	7.87674	-5.97633	3.12427e-07	5.6075e-07
AL031281.2	-8.88178e-15	7.87674	-5.97633	3.12427e-07	5.6075e-07
C1QA	-8.88178e-15	7.87674	-5.97633	3.12427e-07	5.6075e-07
C1QC	-8.88178e-15	7.87674	-5.97633	3.12427e-07	5.6075e-07
C1QB	-8.88178e-15	7.87674	-5.97633	3.12427e-07	5.6075e-07
AL512444.1	-8.88178e-15	7.87674	-5.97633	3.12427e-07	5.6075e-07
LACTBL1	-8.88178e-15	7.87674	-5.97633	3.12427e-07	5.6075e-07
HTR1D	-8.88178e-15	7.87674	-5.97633	3.12427e-07	5.6075e-07
ZNF436	-8.88178e-15	7.87674	-5.97633	3.12427e-07	5.6075e-07
ZNF436-AS1	-8.88178e-15	7.87674	-5.97633	3.12427e-07	5.6075e-07
AL109936.2	-8.88178e-15	7.87674	-5.97633	3.12427e-07	5.6075e-07
E2F2	-8.88178e-15	7.87674	-5.97633	3.12427e-07	5.6075e-07
AL021154.1	-8.88178e-15	7.87674	-5.97633	3.12427e-07	5.6075e-07
ID3	-8.88178e-15	7.87674	-5.97633	3.12427e-07	5.6075e-07
MDS2	-8.88178e-15	7.87674	-5.97633	3.12427e-07	5.6075e-07
CNR2	-8.88178e-15	7.87674	-5.97633	3.12427e-07	5.6075e-07
AL590609.3	-8.88178e-15	7.87674	-5.97633	3.12427e-07	5.6075e-07
AL591178.1	-8.88178e-15	7.87674	-5.97633	3.12427e-07	5.6075e-07
MYOM3	-8.88178e-15	7.87674	-5.97633	3.12427e-07	5.6075e-07
AL591178.2	-8.88178e-15	7.87674	-5.97633	3.12427e-07	5.6075e-07
AL590683.1	-8.88178e-15	7.87674	-5.97633	3.12427e-07	5.6075e-07
AL138902.1	-8.88178e-15	7.87674	-5.97633	3.12427e-07	5.6075e-07
AL445648.1	-8.88178e-15	7.87674	-5.97633	3.12427e-07	5.6075e-07
RUNX3	-8.88178e-15	7.87674	-5.97633	3.12427e-07	5.6075e-07
AL445471.1	-8.88178e-15	7.87674	-5.97633	3.12427e-07	5.6075e-07
AL445471.2	-8.88178e-15	7.87674	-5.97633	3.12427e-07	5.6075e-07
AL050344.1	-8.88178e-15	7.87674	-5.97633	3.12427e-07	5.6075e-07
AL031432.1	-8.88178e-15	7.87674	-5.97633	3.12427e-07	5.6075e-07
AL031432.5	-8.88178e-15	7.87674	-5.97633	3.12427e-07	5.6075e-07
AL031432.3	-8.88178e-15	7.87674	-5.97633	3.12427e-07	5.6075e-07
RHD	-8.88178e-15	7.87674	-5.97633	3.12427e-07	5.6075e-07
AL020996.2	-8.88178e-15	7.87674	-5.97633	3.12427e-07	5.6075e-07
AL020996.1	-8.88178e-15	7.87674	-5.97633	3.12427e-07	5.6075e-07
AL020996.3	-8.88178e-15	7.87674	-5.97633	3.12427e-07	5.6075e-07
AL033528.2	-8.88178e-15	7.87674	-5.97633	3.12427e-07	5.6075e-07
EXTL1	-8.88178e-15	7.87674	-5.97633	3.12427e-07	5.6075e-07
TRIM63	-8.88178e-15	7.87674	-5.97633	3.12427e-07	5.6075e-07
FAM110D	-8.88178e-15	7.87674	-5.97633	3.12427e-07	5.6075e-07
C1orf232	-8.88178e-15	7.87674	-5.97633	3.12427e-07	5.6075e-07
AL391650.1	-8.88178e-15	7.87674	-5.97633	3.12427e-07	5.6075e-07
CATSPER4	-8.88178e-15	7.87674	-5.97633	3.12427e-07	5.6075e-07
CD52	-8.88178e-15	7.87674	-5.97633	3.12427e-07	5.6075e-07
CRYBG2	-8.88178e-15	7.87674	-5.97633	3.12427e-07	5.6075e-07
ZNF683	-8.88178e-15	7.87674	-5.97633	3.12427e-07	5.6075e-07
LIN28A	-8.88178e-15	7.87674	-5.97633	3.12427e-07	5.6075e-07
AL512408.1	-8.88178e-15	7.87674	-5.97633	3.12427e-07	5.6075e-07
SFN	-8.88178e-15	7.87674	-5.97633	3.12427e-07	5.6075e-07
AL034380.1	-8.88178e-15	7.87674	-5.97633	3.12427e-07	5.6075e-07
TENT5B	-8.88178e-15	7.87674	-5.97633	3.12427e-07	5.6075e-07
AL590640.1	-8.88178e-15	7.87674	-5.97633	3.12427e-07	5.6075e-07
MAP3K6	-8.88178e-15	7.87674	-5.97633	3.12427e-07	5.6075e-07
FCN3	-8.88178e-15	7.87674	-5.97633	3.12427e-07	5.6075e-07
CD164L2	-8.88178e-15	7.87674	-5.97633	3.12427e-07	5.6075e-07
GPR3	-8.88178e-15	7.87674	-5.97633	3.12427e-07	5.6075e-07
FO393419.2	-8.88178e-15	7.87674	-5.97633	3.12427e-07	5.6075e-07
BX293535.1	-8.88178e-15	7.87674	-5.97633	3.12427e-07	5.6075e-07
FGR	-8.88178e-15	7.87674	-5.97633	3.12427e-07	5.6075e-07
LINC02574	-8.88178e-15	7.87674	-5.97633	3.12427e-07	5.6075e-07
AL445490.1	-8.88178e-15	7.87674	-5.97633	3.12427e-07	5.6075e-07
THEMIS2	-8.88178e-15	7.87674	-5.97633	3.12427e-07	5.6075e-07
AL353622.1	-8.88178e-15	7.87674	-5.97633	3.12427e-07	5.6075e-07
AL353622.2	-8.88178e-15	7.87674	-5.97633	3.12427e-07	5.6075e-07
MED18	-8.88178e-15	7.87674	-5.97633	3.12427e-07	5.6075e-07
RAB42	-8.88178e-15	7.87674	-5.97633	3.12427e-07	5.6075e-07
AL360012.1	-8.88178e-15	7.87674	-5.97633	3.12427e-07	5.6075e-07
OPRD1	-8.88178e-15	7.87674	-5.97633	3.12427e-07	5.6075e-07
AL009181.1	-8.88178e-15	7.87674	-5.97633	3.12427e-07	5.6075e-07
TMEM200B	-8.88178e-15	7.87674	-5.97633	3.12427e-07	5.6075e-07
AL357500.1	-8.88178e-15	7.87674	-5.97633	3.12427e-07	5.6075e-07
AL590729.1	-8.88178e-15	7.87674	-5.97633	3.12427e-07	5.6075e-07
PTPRU	-8.88178e-15	7.87674	-5.97633	3.12427e-07	5.6075e-07
LINC01756	-8.88178e-15	7.87674	-5.97633	3.12427e-07	5.6075e-07
AC092265.1	-8.88178e-15	7.87674	-5.97633	3.12427e-07	5.6075e-07
AL645944.2	-8.88178e-15	7.87674	-5.97633	3.12427e-07	5.6075e-07
LINC01648	-8.88178e-15	7.87674	-5.97633	3.12427e-07	5.6075e-07
AL137076.1	-8.88178e-15	7.87674	-5.97633	3.12427e-07	5.6075e-07
AL161638.2	-8.88178e-15	7.87674	-5.97633	3.12427e-07	5.6075e-07
AL161638.1	-8.88178e-15	7.87674	-5.97633	3.12427e-07	5.6075e-07
MATN1	-8.88178e-15	7.87674	-5.97633	3.12427e-07	5.6075e-07
MATN1-AS1	-8.88178e-15	7.87674	-5.97633	3.12427e-07	5.6075e-07
LAPTM5	-8.88178e-15	7.87674	-5.97633	3.12427e-07	5.6075e-07
AL137027.1	-8.88178e-15	7.87674	-5.97633	3.12427e-07	5.6075e-07
LINC01778	-8.88178e-15	7.87674	-5.97633	3.12427e-07	5.6075e-07
AL445235.1	-8.88178e-15	7.87674	-5.97633	3.12427e-07	5.6075e-07
SDC3	-8.88178e-15	7.87674	-5.97633	3.12427e-07	5.6075e-07
AL451070.1	-8.88178e-15	7.87674	-5.97633	3.12427e-07	5.6075e-07
AC114488.1	-8.88178e-15	7.87674	-5.97633	3.12427e-07	5.6075e-07
AC114488.2	-8.88178e-15	7.87674	-5.97633	3.12427e-07	5.6075e-07
AC114488.3	-8.88178e-15	7.87674	-5.97633	3.12427e-07	5.6075e-07
COL16A1	-8.88178e-15	7.87674	-5.97633	3.12427e-07	5.6075e-07
AL354919.2	-8.88178e-15	7.87674	-5.97633	3.12427e-07	5.6075e-07
SPOCD1	-8.88178e-15	7.87674	-5.97633	3.12427e-07	5.6075e-07
AL354919.1	-8.88178e-15	7.87674	-5.97633	3.12427e-07	5.6075e-07
AL136115.1	-8.88178e-15	7.87674	-5.97633	3.12427e-07	5.6075e-07
AL136115.3	-8.88178e-15	7.87674	-5.97633	3.12427e-07	5.6075e-07
AL445248.1	-8.88178e-15	7.87674	-5.97633	3.12427e-07	5.6075e-07
IQCC	-8.88178e-15	7.87674	-5.97633	3.12427e-07	5.6075e-07
LCK	-8.88178e-15	7.87674	-5.97633	3.12427e-07	5.6075e-07
AL109945.1	-8.88178e-15	7.87674	-5.97633	3.12427e-07	5.6075e-07
AL033529.1	-8.88178e-15	7.87674	-5.97633	3.12427e-07	5.6075e-07
[truncated: 32,422 more rows]
